# Supplementary material for: Autoimmunity promotes chronic lymphocytic leukemia progression in an indolent disease model
Source: Sci Rep. 2025 Feb 3;15:4117. doi: 10.1038/s41598-025-86876-1 (PMC11791097; doi:10.1038/s41598-025-86876-1)
Supplement: Supplementary file 1 — Supplementary Material 1 [file 41598_2025_86876_MOESM1_ESM.xlsx]

## Sheet: commonly deregulated genes
1810046K07Rik
5033430I15Rik
5730409E04Rik
A530032D15Rik
AF067061
Abca3
Abcg3
Abhd6
Ablim1
Ackr3
Acp2
Ada
Adamdec1
Adamts14
Adgre1
Adgre4
Adk
Adm
Afdn
Agap1
Agfg2
Ahnak
Ahnak2
Ahr
Aif1
Akt3
Aldh2
Aldh3b1
Aldh7a1
Alkbh2
Ankrd33b
Anks1b
Anxa1
Apoe
Arap1
Arhgef12
Arhgef18
Arid5b
Arl4a
Atxn1
Atxn7l1
B3gnt7
B3gnt8
B4galnt1
B4galt6
Bach2
Bank1
Basp1
Bbs9
Bcl11a
Bcl7a
Bhlhe40
Bhlhe41
Bin1
Blk
Bnip3
Brwd1
C1qa
C1qb
C1qc
C2
C6
Cacna1e
Cadm1
Camk2d
Camk2n1
Cbfa2t3
Cblc
Ccdc28b
Ccl6
Ccr3
Ccr6
Cd14
Cd22
Cd274
Cd300c2
Cd300e
Cd300lf
Cd302
Cd5
Cd55
Cd5l
Cd80
Cd82
Cd9
Cdc42ep3
Cdkn2b
Cdkn2d
Chchd10
Chrnb1
Chst7
Ckap4
Clcf1
Clec1b
Clec2i
Clec4a1
Clec4a2
Clec4n
Cnr2
Coro2a
Cpm
Cr2
Creb3l2
Crisp3
Csf1r
Csf2rb
Csrp2
Ctla4
Ctsa
Cxcr3
Cyb561a3
Cyb5r3
Cyfip1
Cyp11a1
Cyth1
D10Wsu102e
Dennd3
Dgkz
Dipk1a
Diras2
Dnajc7
Dnase1l3
Dstn
Dusp7
E330020D12Rik
Ebi3
Echdc3
Edaradd
Ehf
Eid1
Eif1a
Emid1
Enkur
Entpd1
Epb41
Epb41l3
Ero1lb
Erp29
Ets1
Evi2a
Evl
F830208F22Rik
Faah
Fah
Fam129c
Fas
Fcer2a
Fcgr3
Fcgr4
Fcgrt
Fcho2
Fcna
Fcrl1
Ffar1
Ffar2
Fh1
Fyb
Galnt6
Gatm
Gdf11
Gga2
Ggh
Gimap1
Gimap1os
Gimap6
Gm11346
Gm13212
Gm16026
Gm17322
Gm19585
Gm19951
Gm20559
Gm22003
Gm2447
Gm26704
Gm28707
Gm29019
Gm31718
Gm34908
Gm40634
Gm4258
Gm43323
Gm43916
Gm47957
Gm48146
Gm8818
Gna15
Gng12
Gpr137b
Gpr137b-ps
Gpr146
Gpr171
Gpr174
Gpr183
Gpr55
Grn
Gsn
H1f0
Hebp1
Hepacam2
Hes1
Hfe
Hhex
Hint2
Hmox1
Hoxa7
Hpgd
Hsd11b1
Icosl
Idh1
Ifi206
Ifi27
Ifi47
Ifngr1
Igf1
Igfbp7
Ighd
Ighg1
Ighg2c
Ighm
Igsf6
Il10
Il10ra
Il15
Il21r
Il5ra
Immp2l
Inpp4a
Inpp4b
Irak3
Irf2bpl
Irf8
Itgad
Itgb2
Itgb5
Itm2c
Kcnk5
Klf5
Klhl6
Klhl9
Kmo
Kmt5a
Krt222
Ldb1
Limd2
Lipc
Lipg
Lpcat1
Lpcat2
Lrp1
Lrrk2
Lta
Lynx1
Lysmd2
Lyz2
Maf
Mafb
Man2a2
Marcksl1
Mcoln2
Mdh1
Mdm4
Mef2c
Mettl1
Mical1
Micu1
Mitd1
Mndal
Mrpl45
Ms4a4c
Ms4a6c
Mtdh
Myc
Mycbp2
Myo1d
Myo1e
Myo1f
N4bp3
Nacc2
Ncoa7
Nenf
Neurl2
Neurl3
Nfam1
Nfatc1
Nid1
Npr2
Nr1h3
Nrgn
Nrm
Nuak2
Nxpe2
Odr4
Ogfrl1
Oosp1
Osbpl3
Pag1
Pard3b
Parm1
Pclaf
Pdia4
Pglyrp2
Pilra
Pilrb1
Pilrb2
Pim2
Pkib
Pla2g15
Pla2g2d
Pla2g7
Plac8
Plekhm1
Plin3
Plscr1
Pltp
Plvap
Ppcdc
Ppfibp2
Ppp1r18
Ppp3ca
Prag1
Prdm1
Prkcz
Prkd2
Pstpip2
Ptgs1
Ptk2b
Ptms
Ptpn22
Ptprc
Pvt1
Pxdc1
Pxk
Rab3b
Rap1gap
Rap1gap2
Rap1gds1
Rapgef4
Rassf4
Rbm47
Rbpms
Rdx
Rec8
Retnlg
Rflnb
Rhbdf2
Rhog
Rida
Rilpl1
Rilpl2
Rnf130
Rnf144a
Rnf145
Rnf167
Rnf41
Rps6ka1
Rrbp1
Rtp4
Ryk
S1pr4
Samsn1
Satb1
Sbf2
Scand1
Scd1
Scimp
Sdc3
Sell
Septin11
Serpinb6a
Serpinc1
Sft2d2
Siah2
Sik1
Sipa1
Slc11a1
Slc14a1
Slc39a4
Slc40a1
Slc7a1
Slc7a7
Slfn2
Slfn8
Slpi
Smchd1
Snap23
Sorl1
Sox4
Sox5
Sp100
Spic
Ssbp2
St3gal1
St6gal1
St8sia6
Stard10
Stat4
Sting1
Stk10
Stk26
Stk38
Stoml1
Strbp
Strn4
Sub1
Syngr2
Tbx21
Tbxas1
Tcf4
Tcf7l2
Tent5c
Tfam
Ticam1
Tlcd2
Tle1
Tmc3
Tmem108
Tmem154
Tmem163
Tmod2
Tmsb10
Tnfaip8l2
Tnfrsf19
Tnfsf4
Trabd2b
Traf3ip3
Treml2
Treml4
Trf
Trib1
Trim40
Trim59
Tspan4
Twsg1
Ubash3b
Ube2w
Ublcp1
Uchl3
Unc119
Unc5cl
Vcam1
Vpreb3
Vps36
Wdfy1
Wfdc17
Wfdc21
Wipf3
Wls
Wsb2
Ypel2
Zbtb32
Zbtb38
Zc3h12c
Zfand6
Zfp608
Zfpm1
Znhit1
mt-Co1
