# Supplementary material for: Autoimmunity promotes chronic lymphocytic leukemia progression in an indolent disease model
Source: Sci Rep. 2025 Feb 3;15:4117. doi: 10.1038/s41598-025-86876-1 (PMC11791097; doi:10.1038/s41598-025-86876-1)
Supplement: Supplementary file 2 — Supplementary Material 2 [file 41598_2025_86876_MOESM2_ESM.xlsx]

## Sheet: DEGTable  RK vs TC
GeneName	baseMean	log2FoldChange	normal	apeglm	ashr	FoldChangeLinear	normalLinear	apeglmLinear	ashrLinear	EmpiricalFoldChanges	lfcSE	stat	pvalue	padj	BarcodesReference	BarcodesTreatment (Tcl)	ComparisonName (Rank)	ReferenceBaseMean	TreatmentBaseMean	SelectionMethod	SelectionParams	Method	Design	NormStrategyIdentifier	TreatmentFactor	Treatment	Reference	WithinFactor	WithinReference
0610009B22Rik	55.2366	-0.846784	-0.645174	-0.724	-0.624991	-1.79849	-1.56393	-1.65176	-1.5422	-0.83747	0.250477	-3.38068	0.000723062	0.00795859	ACATATGT;GCTATCGA;GACGTAAG	ACATCTAG;GTTGGTAG;AGCGCTCG;AGGCCTGA	Descr_Genotype_Rank_vs_Tcl_N11	6.37423	5.47062	Sum	59,0	DESeq2	~Descr_Genotype	N11	Descr_Genotype	Rank	Tcl
0610009L18Rik	12.7651	-0.712433	-0.371792	-0.271782	-0.300585	-1.63856	-1.29396	-1.2073	-1.23164	-0.703867	0.489307	-1.456	0.145391	0.339486	ACATATGT;GCTATCGA;GACGTAAG	ACATCTAG;GTTGGTAG;AGCGCTCG;AGGCCTGA	Descr_Genotype_Rank_vs_Tcl_N11	4.12613	3.45357	Sum	59,0	DESeq2	~Descr_Genotype	N11	Descr_Genotype	Rank	Tcl
0610010F05Rik	9.19079	0.450142	0.124365	0.1134	0.151949	1.36617	1.09003	1.08177	1.11107	0.352951	0.583987	0.770807	0.440821	0.655638	ACATATGT;GCTATCGA;GACGTAAG	ACATCTAG;GTTGGTAG;AGCGCTCG;AGGCCTGA	Descr_Genotype_Rank_vs_Tcl_N11	2.77451	3.29056	Sum	59,0	DESeq2	~Descr_Genotype	N11	Descr_Genotype	Rank	Tcl
0610012G03Rik	132.034	-0.169396	-0.135721	-0.136076	-0.145849	-1.12459	-1.09864	-1.09891	-1.10638	-0.160576	0.163748	-1.03449	0.300906	0.529984	ACATATGT;GCTATCGA;GACGTAAG	ACATCTAG;GTTGGTAG;AGCGCTCG;AGGCCTGA	Descr_Genotype_Rank_vs_Tcl_N11	7.25099	7.09154	Sum	59,0	DESeq2	~Descr_Genotype	N11	Descr_Genotype	Rank	Tcl
0610030E20Rik	88.2981	0.802669	0.671362	0.727346	0.65656	1.74433	1.59258	1.65559	1.57632	0.812326	0.197496	4.06424	4.81899e-05	0.00102026	ACATATGT;GCTATCGA;GACGTAAG	ACATCTAG;GTTGGTAG;AGCGCTCG;AGGCCTGA	Descr_Genotype_Rank_vs_Tcl_N11	5.92036	6.71032	Sum	59,0	DESeq2	~Descr_Genotype	N11	Descr_Genotype	Rank	Tcl
0610039K10Rik	6.44896	-0.635424	-0.30633	-0.166228	-0.214443	-1.55339	-1.23656	-1.12212	-1.16026	-0.700058	0.587032	-1.08243	0.279059	0.507597	ACATATGT;GCTATCGA;GACGTAAG	ACATCTAG;GTTGGTAG;AGCGCTCG;AGGCCTGA	Descr_Genotype_Rank_vs_Tcl_N11	3.09977	2.5465	Sum	59,0	DESeq2	~Descr_Genotype	N11	Descr_Genotype	Rank	Tcl
0610040B10Rik	16.6313	-0.0992583	-0.099205	-0.0307083	-0.0412436	-1.07122	-1.07118	-1.02151	-1.029	-0.131028	0.48945	-0.202796	0.839295	0.927753	ACATATGT;GCTATCGA;GACGTAAG	ACATCTAG;GTTGGTAG;AGCGCTCG;AGGCCTGA	Descr_Genotype_Rank_vs_Tcl_N11	4.03804	3.93648	Sum	59,0	DESeq2	~Descr_Genotype	N11	Descr_Genotype	Rank	Tcl
1110002L01Rik	6.29612	-1.05293	-0.416322	-0.353571	-0.367683	-2.07474	-1.33452	-1.27772	-1.29028	-1.05553	0.585309	-1.79894	0.0720289	0.215044	ACATATGT;GCTATCGA;GACGTAAG	ACATCTAG;GTTGGTAG;AGCGCTCG;AGGCCTGA	Descr_Genotype_Rank_vs_Tcl_N11	3.36653	2.48668	Sum	59,0	DESeq2	~Descr_Genotype	N11	Descr_Genotype	Rank	Tcl
1110004F10Rik	255.054	-0.273802	-0.249654	-0.244392	-0.249072	-1.20899	-1.18892	-1.18459	-1.18844	-0.274116	0.128462	-2.13138	0.0330578	0.127166	ACATATGT;GCTATCGA;GACGTAAG	ACATCTAG;GTTGGTAG;AGCGCTCG;AGGCCTGA	Descr_Genotype_Rank_vs_Tcl_N11	8.20739	7.93101	Sum	59,0	DESeq2	~Descr_Genotype	N11	Descr_Genotype	Rank	Tcl
1110008P14Rik	132.818	-0.355725	-0.309078	-0.273022	-0.28173	-1.27963	-1.23892	-1.20834	-1.21565	-0.372246	0.209544	-1.69761	0.0895805	0.248426	ACATATGT;GCTATCGA;GACGTAAG	ACATCTAG;GTTGGTAG;AGCGCTCG;AGGCCTGA	Descr_Genotype_Rank_vs_Tcl_N11	7.1548	6.82665	Sum	59,0	DESeq2	~Descr_Genotype	N11	Descr_Genotype	Rank	Tcl
1110012L19Rik	33.4848	0.102016	0.0974089	0.0639099	0.072979	1.07327	1.06985	1.04529	1.05189	0.116439	0.257571	0.39607	0.692054	0.83931	ACATATGT;GCTATCGA;GACGTAAG	ACATCTAG;GTTGGTAG;AGCGCTCG;AGGCCTGA	Descr_Genotype_Rank_vs_Tcl_N11	5.09194	5.19369	Sum	59,0	DESeq2	~Descr_Genotype	N11	Descr_Genotype	Rank	Tcl
1110019D14Rik	8.81017	-0.836386	-0.430492	-0.325547	-0.342912	-1.78557	-1.34769	-1.25314	-1.26831	-0.841761	0.505118	-1.65582	0.0977574	0.262693	ACATATGT;GCTATCGA;GACGTAAG	ACATCTAG;GTTGGTAG;AGCGCTCG;AGGCCTGA	Descr_Genotype_Rank_vs_Tcl_N11	3.66688	2.90128	Sum	59,0	DESeq2	~Descr_Genotype	N11	Descr_Genotype	Rank	Tcl
1110020A21Rik	9.26604	-0.100565	-0.0639595	-0.0268599	-0.036937	-1.07219	-1.04533	-1.01879	-1.02593	-0.0641602	0.543461	-0.185045	0.853194	0.93429	ACATATGT;GCTATCGA;GACGTAAG	ACATCTAG;GTTGGTAG;AGCGCTCG;AGGCCTGA	Descr_Genotype_Rank_vs_Tcl_N11	3.32581	3.23945	Sum	59,0	DESeq2	~Descr_Genotype	N11	Descr_Genotype	Rank	Tcl
1110032A03Rik	26.5896	0.653268	0.43706	0.445545	0.416032	1.57273	1.35384	1.36183	1.33425	0.623475	0.312709	2.08906	0.0367023	0.136623	ACATATGT;GCTATCGA;GACGTAAG	ACATCTAG;GTTGGTAG;AGCGCTCG;AGGCCTGA	Descr_Genotype_Rank_vs_Tcl_N11	4.34108	4.96323	Sum	59,0	DESeq2	~Descr_Genotype	N11	Descr_Genotype	Rank	Tcl
1110035H17Rik	5.98172	-0.13741	-0.0389353	-0.0297876	-0.0423769	-1.09993	-1.02736	-1.02086	-1.02981	-0.12532	0.623586	-0.220355	0.825595	0.919435	ACATATGT;GCTATCGA;GACGTAAG	ACATCTAG;GTTGGTAG;AGCGCTCG;AGGCCTGA	Descr_Genotype_Rank_vs_Tcl_N11	2.85683	2.73672	Sum	59,0	DESeq2	~Descr_Genotype	N11	Descr_Genotype	Rank	Tcl
1110038B12Rik	68.7768	-0.107597	-0.122176	-0.0744911	-0.082951	-1.07743	-1.08837	-1.05299	-1.05918	-0.100635	0.222355	-0.483896	0.628459	0.797707	ACATATGT;GCTATCGA;GACGTAAG	ACATCTAG;GTTGGTAG;AGCGCTCG;AGGCCTGA	Descr_Genotype_Rank_vs_Tcl_N11	5.97329	5.88874	Sum	59,0	DESeq2	~Descr_Genotype	N11	Descr_Genotype	Rank	Tcl
1110038F14Rik	122.729	-0.479998	-0.422041	-0.428864	-0.42069	-1.39474	-1.33982	-1.34617	-1.33857	-0.481291	0.153808	-3.12076	0.00180388	0.0155469	ACATATGT;GCTATCGA;GACGTAAG	ACATCTAG;GTTGGTAG;AGCGCTCG;AGGCCTGA	Descr_Genotype_Rank_vs_Tcl_N11	7.32101	6.84283	Sum	59,0	DESeq2	~Descr_Genotype	N11	Descr_Genotype	Rank	Tcl
1110051M20Rik	16.8573	-0.527085	-0.19448	-0.227449	-0.260643	-1.44101	-1.14431	-1.17076	-1.19801	-0.571648	0.418313	-1.26003	0.20766	0.424905	ACATATGT;GCTATCGA;GACGTAAG	ACATCTAG;GTTGGTAG;AGCGCTCG;AGGCCTGA	Descr_Genotype_Rank_vs_Tcl_N11	4.57051	4.11939	Sum	59,0	DESeq2	~Descr_Genotype	N11	Descr_Genotype	Rank	Tcl
1110059E24Rik	195.994	-0.265853	-0.213307	-0.209891	-0.220138	-1.20235	-1.15934	-1.1566	-1.16484	-0.267927	0.185968	-1.42956	0.152842	0.350112	ACATATGT;GCTATCGA;GACGTAAG	ACATCTAG;GTTGGTAG;AGCGCTCG;AGGCCTGA	Descr_Genotype_Rank_vs_Tcl_N11	7.84688	7.56251	Sum	59,0	DESeq2	~Descr_Genotype	N11	Descr_Genotype	Rank	Tcl
1110059G10Rik	70.3148	-0.0284316	-0.0273517	-0.0192754	-0.0218927	-1.0199	-1.01914	-1.01345	-1.01529	-0.0656665	0.222896	-0.127555	0.898501	0.956132	ACATATGT;GCTATCGA;GACGTAAG	ACATCTAG;GTTGGTAG;AGCGCTCG;AGGCCTGA	Descr_Genotype_Rank_vs_Tcl_N11	6.12612	6.09407	Sum	59,0	DESeq2	~Descr_Genotype	N11	Descr_Genotype	Rank	Tcl
1110065P20Rik	34.0552	-0.909201	-0.701846	-0.77643	-0.656497	-1.87801	-1.62658	-1.71289	-1.57625	-0.90029	0.263019	-3.45679	0.00054666	0.00646198	ACATATGT;GCTATCGA;GACGTAAG	ACATCTAG;GTTGGTAG;AGCGCTCG;AGGCCTGA	Descr_Genotype_Rank_vs_Tcl_N11	5.61436	4.73232	Sum	59,0	DESeq2	~Descr_Genotype	N11	Descr_Genotype	Rank	Tcl
1190007I07Rik	63.3571	-0.713139	-0.564821	-0.619829	-0.56469	-1.63937	-1.4792	-1.53669	-1.47907	-0.690291	0.212776	-3.3516	0.000803451	0.00856914	ACATATGT;GCTATCGA;GACGTAAG	ACATCTAG;GTTGGTAG;AGCGCTCG;AGGCCTGA	Descr_Genotype_Rank_vs_Tcl_N11	6.53345	5.85117	Sum	59,0	DESeq2	~Descr_Genotype	N11	Descr_Genotype	Rank	Tcl
1300002E11Rik	56.4223	0.0641933	0.0929615	0.0450138	0.0504647	1.0455	1.06656	1.03169	1.0356	0.0492863	0.212682	0.301828	0.762783	0.883723	ACATATGT;GCTATCGA;GACGTAAG	ACATCTAG;GTTGGTAG;AGCGCTCG;AGGCCTGA	Descr_Genotype_Rank_vs_Tcl_N11	6.00964	6.05495	Sum	59,0	DESeq2	~Descr_Genotype	N11	Descr_Genotype	Rank	Tcl
1300014J16Rik	4.99279	1.37777	0.161255	0.234309	0.292507	2.59867	1.11826	1.17634	1.22477	1.27368	0.851383	1.61828	0.105603	0.276104	ACATATGT;GCTATCGA;GACGTAAG	ACATCTAG;GTTGGTAG;AGCGCTCG;AGGCCTGA	Descr_Genotype_Rank_vs_Tcl_N11	1.53919	2.4642	Sum	59,0	DESeq2	~Descr_Genotype	N11	Descr_Genotype	Rank	Tcl
1500002C15Rik	5.49035	-0.432501	0.00380405	-0.114672	-0.152972	-1.34957	1.00264	-1.08273	-1.11186	-0.488734	0.562545	-0.768829	0.441995	0.655912	ACATATGT;GCTATCGA;GACGTAAG	ACATCTAG;GTTGGTAG;AGCGCTCG;AGGCCTGA	Descr_Genotype_Rank_vs_Tcl_N11	3.23021	2.83775	Sum	59,0	DESeq2	~Descr_Genotype	N11	Descr_Genotype	Rank	Tcl
1500011B03Rik	66.1023	-0.212799	-0.182911	-0.159815	-0.171484	-1.15893	-1.13517	-1.11714	-1.12622	-0.207506	0.200259	-1.06262	0.287956	0.517411	ACATATGT;GCTATCGA;GACGTAAG	ACATCTAG;GTTGGTAG;AGCGCTCG;AGGCCTGA	Descr_Genotype_Rank_vs_Tcl_N11	6.1353	5.94294	Sum	59,0	DESeq2	~Descr_Genotype	N11	Descr_Genotype	Rank	Tcl
1500015A07Rik	9.954	1.0298	0.45345	0.489922	0.422971	2.04174	1.36931	1.40437	1.34069	1.03844	0.512212	2.0105	0.0443784	0.15553	ACATATGT;GCTATCGA;GACGTAAG	ACATCTAG;GTTGGTAG;AGCGCTCG;AGGCCTGA	Descr_Genotype_Rank_vs_Tcl_N11	2.75997	3.65565	Sum	59,0	DESeq2	~Descr_Genotype	N11	Descr_Genotype	Rank	Tcl
1600012H06Rik	24.9483	0.103851	0.0900075	0.0540792	0.0641548	1.07464	1.06438	1.0382	1.04547	0.113949	0.321936	0.322582	0.747012	0.874017	ACATATGT;GCTATCGA;GACGTAAG	ACATCTAG;GTTGGTAG;AGCGCTCG;AGGCCTGA	Descr_Genotype_Rank_vs_Tcl_N11	4.68557	4.75839	Sum	59,0	DESeq2	~Descr_Genotype	N11	Descr_Genotype	Rank	Tcl
1600014C10Rik	35.6723	0.0120816	5.10863e-05	0.0078017	0.00812138	1.00841	1.00004	1.00542	1.00565	0.00715583	0.285344	0.0423404	0.966227	0.986837	ACATATGT;GCTATCGA;GACGTAAG	ACATCTAG;GTTGGTAG;AGCGCTCG;AGGCCTGA	Descr_Genotype_Rank_vs_Tcl_N11	5.14464	5.14427	Sum	59,0	DESeq2	~Descr_Genotype	N11	Descr_Genotype	Rank	Tcl
1600020E01Rik	64.2012	-0.060455	-0.0569753	-0.0389439	-0.0446098	-1.04279	-1.04028	-1.02736	-1.0314	-0.0577891	0.243223	-0.248558	0.803703	0.908047	ACATATGT;GCTATCGA;GACGTAAG	ACATCTAG;GTTGGTAG;AGCGCTCG;AGGCCTGA	Descr_Genotype_Rank_vs_Tcl_N11	6.01814	5.93714	Sum	59,0	DESeq2	~Descr_Genotype	N11	Descr_Genotype	Rank	Tcl
1700007L15Rik	11.1874	-1.08613	-0.541619	-0.647234	-0.500248	-2.12304	-1.45561	-1.56616	-1.41446	-1.07542	0.466268	-2.32941	0.0198375	0.0890136	ACATATGT;GCTATCGA;GACGTAAG	ACATCTAG;GTTGGTAG;AGCGCTCG;AGGCCTGA	Descr_Genotype_Rank_vs_Tcl_N11	4.20794	3.21281	Sum	59,0	DESeq2	~Descr_Genotype	N11	Descr_Genotype	Rank	Tcl
1700008J07Rik	9.82603	0.305288	0.131438	0.0863348	0.113433	1.23567	1.09538	1.06167	1.0818	0.373993	0.539292	0.566091	0.571332	0.756998	ACATATGT;GCTATCGA;GACGTAAG	ACATCTAG;GTTGGTAG;AGCGCTCG;AGGCCTGA	Descr_Genotype_Rank_vs_Tcl_N11	3.0589	3.49146	Sum	59,0	DESeq2	~Descr_Genotype	N11	Descr_Genotype	Rank	Tcl
1700010I14Rik	6.59006	0.0246628	0.0984134	0.00663276	0.00877179	1.01724	1.0706	1.00461	1.0061	-0.00585629	0.557739	0.0442193	0.96473	0.986373	ACATATGT;GCTATCGA;GACGTAAG	ACATCTAG;GTTGGTAG;AGCGCTCG;AGGCCTGA	Descr_Genotype_Rank_vs_Tcl_N11	3.02898	2.93201	Sum	59,0	DESeq2	~Descr_Genotype	N11	Descr_Genotype	Rank	Tcl
1700012D14Rik	7.50312	-0.290454	-0.165466	-0.0747767	-0.101659	-1.22303	-1.12153	-1.0532	-1.07301	-0.317626	0.565977	-0.51319	0.607818	0.781472	ACATATGT;GCTATCGA;GACGTAAG	ACATCTAG;GTTGGTAG;AGCGCTCG;AGGCCTGA	Descr_Genotype_Rank_vs_Tcl_N11	3.09299	2.82148	Sum	59,0	DESeq2	~Descr_Genotype	N11	Descr_Genotype	Rank	Tcl
1700017B05Rik	37.6459	0.00200549	-0.0313132	0.00136423	0.00128969	1.00139	-1.02194	1.00095	1.00089	0.0133918	0.304633	0.00658328	0.994747	0.997513	ACATATGT;GCTATCGA;GACGTAAG	ACATCTAG;GTTGGTAG;AGCGCTCG;AGGCCTGA	Descr_Genotype_Rank_vs_Tcl_N11	5.13049	5.1105	Sum	59,0	DESeq2	~Descr_Genotype	N11	Descr_Genotype	Rank	Tcl
1700019L13Rik	3.90876	-0.891675	-0.310912	-0.162688	-0.221594	-1.85533	-1.24049	-1.11937	-1.16602	-0.934838	0.742746	-1.20051	0.229941	0.451526	ACATATGT;GCTATCGA;GACGTAAG	ACATCTAG;GTTGGTAG;AGCGCTCG;AGGCCTGA	Descr_Genotype_Rank_vs_Tcl_N11	2.66385	1.86645	Sum	59,0	DESeq2	~Descr_Genotype	N11	Descr_Genotype	Rank	Tcl
1700023H06Rik	20.7268	-0.409921	-0.163607	-0.128677	-0.164311	-1.32861	-1.12008	-1.09329	-1.12063	-0.426245	0.506824	-0.808804	0.418628	0.636297	ACATATGT;GCTATCGA;GACGTAAG	ACATCTAG;GTTGGTAG;AGCGCTCG;AGGCCTGA	Descr_Genotype_Rank_vs_Tcl_N11	4.75517	3.99066	Sum	59,0	DESeq2	~Descr_Genotype	N11	Descr_Genotype	Rank	Tcl
1700025G04Rik	6.1567	-0.174544	-0.144543	-0.036513	-0.0518559	-1.12861	-1.10538	-1.02563	-1.0366	-0.159663	0.641477	-0.272097	0.785547	0.897278	ACATATGT;GCTATCGA;GACGTAAG	ACATCTAG;GTTGGTAG;AGCGCTCG;AGGCCTGA	Descr_Genotype_Rank_vs_Tcl_N11	2.6572	2.56666	Sum	59,0	DESeq2	~Descr_Genotype	N11	Descr_Genotype	Rank	Tcl
1700027J07Rik	15.8708	0.467502	0.380961	0.229045	0.255324	1.38271	1.30221	1.17206	1.1936	0.421863	0.37581	1.24398	0.213506	0.432481	ACATATGT;GCTATCGA;GACGTAAG	ACATCTAG;GTTGGTAG;AGCGCTCG;AGGCCTGA	Descr_Genotype_Rank_vs_Tcl_N11	4.0291	4.44729	Sum	59,0	DESeq2	~Descr_Genotype	N11	Descr_Genotype	Rank	Tcl
1700028E10Rik	6.39564	0.00173504	0.131271	0.000691958	0.000540115	1.0012	1.09526	1.00048	1.00037	0.0255197	0.618938	0.00280325	0.997763	0.99882	ACATATGT;GCTATCGA;GACGTAAG	ACATCTAG;GTTGGTAG;AGCGCTCG;AGGCCTGA	Descr_Genotype_Rank_vs_Tcl_N11	2.91396	2.9947	Sum	59,0	DESeq2	~Descr_Genotype	N11	Descr_Genotype	Rank	Tcl
1700029J07Rik	6.61143	1.87426	0.659263	1.1802	0.59975	3.66614	1.57928	2.26608	1.51545	1.85026	0.712011	2.63235	0.00847967	0.047922	ACATATGT;GCTATCGA;GACGTAAG	ACATCTAG;GTTGGTAG;AGCGCTCG;AGGCCTGA	Descr_Genotype_Rank_vs_Tcl_N11	1.86367	3.36104	Sum	59,0	DESeq2	~Descr_Genotype	N11	Descr_Genotype	Rank	Tcl
1700030K09Rik	35.4956	-0.0129857	0.00233522	-0.00623853	-0.00836305	-1.00904	1.00162	-1.00433	-1.00581	-0.02227	0.304006	-0.0427154	0.965928	0.986837	ACATATGT;GCTATCGA;GACGTAAG	ACATCTAG;GTTGGTAG;AGCGCTCG;AGGCCTGA	Descr_Genotype_Rank_vs_Tcl_N11	5.22004	5.17312	Sum	59,0	DESeq2	~Descr_Genotype	N11	Descr_Genotype	Rank	Tcl
1700037C18Rik	26.9654	-0.0270852	0.0247097	-0.014914	-0.0177874	-1.01895	1.01727	-1.01039	-1.01241	0.00894489	0.295543	-0.0916453	0.92698	0.967565	ACATATGT;GCTATCGA;GACGTAAG	ACATCTAG;GTTGGTAG;AGCGCTCG;AGGCCTGA	Descr_Genotype_Rank_vs_Tcl_N11	4.89062	4.9181	Sum	59,0	DESeq2	~Descr_Genotype	N11	Descr_Genotype	Rank	Tcl
1700037H04Rik	45.0309	-0.434115	-0.332441	-0.31581	-0.320552	-1.35108	-1.25914	-1.24471	-1.24881	-0.414757	0.244	-1.77916	0.0752136	0.221983	ACATATGT;GCTATCGA;GACGTAAG	ACATCTAG;GTTGGTAG;AGCGCTCG;AGGCCTGA	Descr_Genotype_Rank_vs_Tcl_N11	5.77495	5.35177	Sum	59,0	DESeq2	~Descr_Genotype	N11	Descr_Genotype	Rank	Tcl
1700048O20Rik	19.5877	-0.671017	-0.353492	-0.305295	-0.320312	-1.5922	-1.27765	-1.23567	-1.2486	-0.618788	0.435546	-1.54063	0.123406	0.307282	ACATATGT;GCTATCGA;GACGTAAG	ACATCTAG;GTTGGTAG;AGCGCTCG;AGGCCTGA	Descr_Genotype_Rank_vs_Tcl_N11	4.37713	4.13337	Sum	59,0	DESeq2	~Descr_Genotype	N11	Descr_Genotype	Rank	Tcl
1700052K11Rik	15.1005	0.301128	0.0831646	0.100591	0.128723	1.23211	1.05934	1.07221	1.09333	0.318637	0.478104	0.629838	0.528801	0.725614	ACATATGT;GCTATCGA;GACGTAAG	ACATCTAG;GTTGGTAG;AGCGCTCG;AGGCCTGA	Descr_Genotype_Rank_vs_Tcl_N11	3.62827	3.94925	Sum	59,0	DESeq2	~Descr_Genotype	N11	Descr_Genotype	Rank	Tcl
1700056E22Rik	14.1314	-0.370042	-0.160045	-0.16716	-0.197384	-1.29239	-1.11732	-1.12285	-1.14662	-0.407172	0.38492	-0.961348	0.336377	0.564175	ACATATGT;GCTATCGA;GACGTAAG	ACATCTAG;GTTGGTAG;AGCGCTCG;AGGCCTGA	Descr_Genotype_Rank_vs_Tcl_N11	4.21992	3.85775	Sum	59,0	DESeq2	~Descr_Genotype	N11	Descr_Genotype	Rank	Tcl
1700063J08Rik	4.89966	0.769101	0.331948	0.164182	0.214627	1.70421	1.25871	1.12053	1.1604	0.710819	0.680511	1.13018	0.2584	0.484041	ACATATGT;GCTATCGA;GACGTAAG	ACATCTAG;GTTGGTAG;AGCGCTCG;AGGCCTGA	Descr_Genotype_Rank_vs_Tcl_N11	2.2668	2.7501	Sum	59,0	DESeq2	~Descr_Genotype	N11	Descr_Genotype	Rank	Tcl
1700084E18Rik	5.36928	0.393754	0.115609	0.0679002	0.0959969	1.31381	1.08343	1.04819	1.0688	0.512285	0.74177	0.53083	0.595536	0.772713	ACATATGT;GCTATCGA;GACGTAAG	ACATCTAG;GTTGGTAG;AGCGCTCG;AGGCCTGA	Descr_Genotype_Rank_vs_Tcl_N11	1.80714	2.65128	Sum	59,0	DESeq2	~Descr_Genotype	N11	Descr_Genotype	Rank	Tcl
1700086O06Rik	4.70456	0.0563861	-0.122173	0.00986284	0.0140597	1.03986	-1.08837	1.00686	1.00979	0.0429835	0.72796	0.0774577	0.938259	0.973429	ACATATGT;GCTATCGA;GACGTAAG	ACATCTAG;GTTGGTAG;AGCGCTCG;AGGCCTGA	Descr_Genotype_Rank_vs_Tcl_N11	2.21818	2.14765	Sum	59,0	DESeq2	~Descr_Genotype	N11	Descr_Genotype	Rank	Tcl
1700094D03Rik	20.6534	0.40381	0.320277	0.213241	0.236574	1.323	1.24857	1.15929	1.17819	0.442981	0.34566	1.16823	0.242713	0.467466	ACATATGT;GCTATCGA;GACGTAAG	ACATCTAG;GTTGGTAG;AGCGCTCG;AGGCCTGA	Descr_Genotype_Rank_vs_Tcl_N11	4.23532	4.71492	Sum	59,0	DESeq2	~Descr_Genotype	N11	Descr_Genotype	Rank	Tcl
1700096K18Rik	16.1186	0.257004	0.0953936	0.113371	0.13706	1.19499	1.06836	1.08175	1.09966	0.256712	0.384359	0.668655	0.503716	0.70622	ACATATGT;GCTATCGA;GACGTAAG	ACATCTAG;GTTGGTAG;AGCGCTCG;AGGCCTGA	Descr_Genotype_Rank_vs_Tcl_N11	3.79484	4.00508	Sum	59,0	DESeq2	~Descr_Genotype	N11	Descr_Genotype	Rank	Tcl
1700097N02Rik	12.6777	-0.129201	-0.144512	-0.0482235	-0.0622017	-1.09369	-1.10536	-1.03399	-1.04406	-0.154628	0.426867	-0.302672	0.76214	0.883317	ACATATGT;GCTATCGA;GACGTAAG	ACATCTAG;GTTGGTAG;AGCGCTCG;AGGCCTGA	Descr_Genotype_Rank_vs_Tcl_N11	3.67794	3.54436	Sum	59,0	DESeq2	~Descr_Genotype	N11	Descr_Genotype	Rank	Tcl
1700113A16Rik	14.4127	-0.130983	-0.0529126	-0.0445964	-0.0584778	-1.09504	-1.03736	-1.03139	-1.04137	-0.0972907	0.458779	-0.285503	0.775259	0.891218	ACATATGT;GCTATCGA;GACGTAAG	ACATCTAG;GTTGGTAG;AGCGCTCG;AGGCCTGA	Descr_Genotype_Rank_vs_Tcl_N11	3.96084	3.85335	Sum	59,0	DESeq2	~Descr_Genotype	N11	Descr_Genotype	Rank	Tcl
1700120C14Rik	5.81967	-0.48144	-0.222986	-0.120555	-0.159826	-1.39614	-1.16715	-1.08715	-1.11715	-0.409909	0.592057	-0.813165	0.416123	0.634529	ACATATGT;GCTATCGA;GACGTAAG	ACATCTAG;GTTGGTAG;AGCGCTCG;AGGCCTGA	Descr_Genotype_Rank_vs_Tcl_N11	2.82131	2.53968	Sum	59,0	DESeq2	~Descr_Genotype	N11	Descr_Genotype	Rank	Tcl
1700123O20Rik	104.71	-0.316574	-0.239274	-0.234053	-0.246423	-1.24537	-1.1804	-1.17613	-1.18626	-0.32032	0.21806	-1.45178	0.146564	0.34124	ACATATGT;GCTATCGA;GACGTAAG	ACATCTAG;GTTGGTAG;AGCGCTCG;AGGCCTGA	Descr_Genotype_Rank_vs_Tcl_N11	6.9916	6.66305	Sum	59,0	DESeq2	~Descr_Genotype	N11	Descr_Genotype	Rank	Tcl
1810013L24Rik	49.9185	0.173918	0.12185	0.108973	0.122666	1.12812	1.08813	1.07846	1.08874	0.162508	0.26411	0.658508	0.510212	0.710852	ACATATGT;GCTATCGA;GACGTAAG	ACATCTAG;GTTGGTAG;AGCGCTCG;AGGCCTGA	Descr_Genotype_Rank_vs_Tcl_N11	5.54139	5.68433	Sum	59,0	DESeq2	~Descr_Genotype	N11	Descr_Genotype	Rank	Tcl
1810014B01Rik	24.2449	-0.86426	-0.564013	-0.676824	-0.565312	-1.82041	-1.47838	-1.59862	-1.47971	-0.887874	0.30608	-2.82364	0.00474815	0.0316767	ACATATGT;GCTATCGA;GACGTAAG	ACATCTAG;GTTGGTAG;AGCGCTCG;AGGCCTGA	Descr_Genotype_Rank_vs_Tcl_N11	5.27802	4.4189	Sum	59,0	DESeq2	~Descr_Genotype	N11	Descr_Genotype	Rank	Tcl
1810021B22Rik	4.75089	0.0283204	0.141739	0.00600054	0.00798096	1.01982	1.10323	1.00417	1.00555	0.0147702	0.666622	0.0424835	0.966113	0.986837	ACATATGT;GCTATCGA;GACGTAAG	ACATCTAG;GTTGGTAG;AGCGCTCG;AGGCCTGA	Descr_Genotype_Rank_vs_Tcl_N11	2.69736	2.73866	Sum	59,0	DESeq2	~Descr_Genotype	N11	Descr_Genotype	Rank	Tcl
1810024B03Rik	12.9854	-0.651103	-0.357739	-0.326086	-0.335716	-1.57037	-1.28142	-1.25361	-1.262	-0.664074	0.402545	-1.61747	0.105778	0.276104	ACATATGT;GCTATCGA;GACGTAAG	ACATCTAG;GTTGGTAG;AGCGCTCG;AGGCCTGA	Descr_Genotype_Rank_vs_Tcl_N11	4.23497	3.53425	Sum	59,0	DESeq2	~Descr_Genotype	N11	Descr_Genotype	Rank	Tcl
1810026B05Rik	388.409	0.831704	0.64396	0.734192	0.647443	1.77979	1.56261	1.66347	1.56639	0.828371	0.224021	3.71261	0.00020513	0.00309224	ACATATGT;GCTATCGA;GACGTAAG	ACATCTAG;GTTGGTAG;AGCGCTCG;AGGCCTGA	Descr_Genotype_Rank_vs_Tcl_N11	7.90555	8.65411	Sum	59,0	DESeq2	~Descr_Genotype	N11	Descr_Genotype	Rank	Tcl
1810030O07Rik	54.4818	0.0342565	0.0353771	0.0233324	0.0259591	1.02403	1.02482	1.0163	1.01816	0.0491594	0.230631	0.148534	0.881922	0.94926	ACATATGT;GCTATCGA;GACGTAAG	ACATCTAG;GTTGGTAG;AGCGCTCG;AGGCCTGA	Descr_Genotype_Rank_vs_Tcl_N11	5.78027	5.83177	Sum	59,0	DESeq2	~Descr_Genotype	N11	Descr_Genotype	Rank	Tcl
1810034E14Rik	7.39314	-0.560467	-0.182098	-0.17612	-0.21788	-1.47475	-1.13453	-1.12984	-1.16302	-0.54557	0.522149	-1.07338	0.283099	0.511709	ACATATGT;GCTATCGA;GACGTAAG	ACATCTAG;GTTGGTAG;AGCGCTCG;AGGCCTGA	Descr_Genotype_Rank_vs_Tcl_N11	3.48947	3.03428	Sum	59,0	DESeq2	~Descr_Genotype	N11	Descr_Genotype	Rank	Tcl
1810037I17Rik	684.367	-0.573603	-0.508824	-0.520782	-0.501967	-1.48824	-1.42289	-1.43473	-1.41614	-0.575021	0.155323	-3.69297	0.000221648	0.00326657	ACATATGT;GCTATCGA;GACGTAAG	ACATCTAG;GTTGGTAG;AGCGCTCG;AGGCCTGA	Descr_Genotype_Rank_vs_Tcl_N11	9.76959	9.22198	Sum	59,0	DESeq2	~Descr_Genotype	N11	Descr_Genotype	Rank	Tcl
1810041H14Rik	22.3278	0.482629	0.333235	0.249438	0.272131	1.39729	1.25984	1.18874	1.20759	0.478349	0.362513	1.33134	0.183076	0.392806	ACATATGT;GCTATCGA;GACGTAAG	ACATCTAG;GTTGGTAG;AGCGCTCG;AGGCCTGA	Descr_Genotype_Rank_vs_Tcl_N11	4.31762	4.75302	Sum	59,0	DESeq2	~Descr_Genotype	N11	Descr_Genotype	Rank	Tcl
1810044D09Rik	15.797	-0.251709	-0.100054	-0.114658	-0.13969	-1.19062	-1.07181	-1.08272	-1.10167	-0.299557	0.367625	-0.684689	0.49354	0.697989	ACATATGT;GCTATCGA;GACGTAAG	ACATCTAG;GTTGGTAG;AGCGCTCG;AGGCCTGA	Descr_Genotype_Rank_vs_Tcl_N11	4.35966	4.0995	Sum	59,0	DESeq2	~Descr_Genotype	N11	Descr_Genotype	Rank	Tcl
1810046K07Rik	279.046	-0.858651	-0.490668	-0.753877	-0.653104	-1.81334	-1.4051	-1.68632	-1.57255	-0.857855	0.236335	-3.63319	0.000279939	0.00388831	ACATATGT;GCTATCGA;GACGTAAG	ACATCTAG;GTTGGTAG;AGCGCTCG;AGGCCTGA	Descr_Genotype_Rank_vs_Tcl_N11	9.10509	8.24233	Sum	59,0	DESeq2	~Descr_Genotype	N11	Descr_Genotype	Rank	Tcl
1810055G02Rik	4.64365	0.805546	0.192652	0.140886	0.191327	1.74781	1.14286	1.10258	1.14181	0.83994	0.763616	1.05491	0.291466	0.52063	ACATATGT;GCTATCGA;GACGTAAG	ACATCTAG;GTTGGTAG;AGCGCTCG;AGGCCTGA	Descr_Genotype_Rank_vs_Tcl_N11	1.88445	2.54841	Sum	59,0	DESeq2	~Descr_Genotype	N11	Descr_Genotype	Rank	Tcl
1810058I24Rik	222.22	-0.368583	-0.330538	-0.329943	-0.330908	-1.29108	-1.25748	-1.25696	-1.2578	-0.373359	0.137795	-2.67486	0.00747602	0.0438439	ACATATGT;GCTATCGA;GACGTAAG	ACATCTAG;GTTGGTAG;AGCGCTCG;AGGCCTGA	Descr_Genotype_Rank_vs_Tcl_N11	8.09537	7.72029	Sum	59,0	DESeq2	~Descr_Genotype	N11	Descr_Genotype	Rank	Tcl
1810059H22Rik	5.54328	-0.543113	-0.339081	-0.108514	-0.1513	-1.45711	-1.26495	-1.07812	-1.11057	-0.579371	0.676451	-0.802886	0.422041	0.639599	ACATATGT;GCTATCGA;GACGTAAG	ACATCTAG;GTTGGTAG;AGCGCTCG;AGGCCTGA	Descr_Genotype_Rank_vs_Tcl_N11	2.61123	2.14948	Sum	59,0	DESeq2	~Descr_Genotype	N11	Descr_Genotype	Rank	Tcl
1810062O18Rik	3.83053	-0.599061	-0.112126	-0.097499	-0.141645	-1.51473	-1.08082	-1.06992	-1.10316	-0.682569	0.760989	-0.787214	0.431157	0.647606	ACATATGT;GCTATCGA;GACGTAAG	ACATCTAG;GTTGGTAG;AGCGCTCG;AGGCCTGA	Descr_Genotype_Rank_vs_Tcl_N11	2.66101	2.03774	Sum	59,0	DESeq2	~Descr_Genotype	N11	Descr_Genotype	Rank	Tcl
2010001A14Rik	7.11604	-0.568121	-0.151675	-0.185081	-0.226511	-1.48259	-1.11086	-1.13688	-1.17	-0.570199	0.511173	-1.11141	0.266393	0.493296	ACATATGT;GCTATCGA;GACGTAAG	ACATCTAG;GTTGGTAG;AGCGCTCG;AGGCCTGA	Descr_Genotype_Rank_vs_Tcl_N11	3.5368	3.02829	Sum	59,0	DESeq2	~Descr_Genotype	N11	Descr_Genotype	Rank	Tcl
2010007H06Rik	10.3932	-0.478553	-0.317564	-0.158119	-0.19773	-1.39335	-1.24622	-1.11583	-1.14689	-0.487605	0.494389	-0.967968	0.33306	0.560684	ACATATGT;GCTATCGA;GACGTAAG	ACATCTAG;GTTGGTAG;AGCGCTCG;AGGCCTGA	Descr_Genotype_Rank_vs_Tcl_N11	3.54116	3.05233	Sum	59,0	DESeq2	~Descr_Genotype	N11	Descr_Genotype	Rank	Tcl
2010008C14Rik	5.11891	-1.60726	-0.609385	-0.515374	-0.452426	-3.04672	-1.52561	-1.42936	-1.36834	-1.62467	0.73007	-2.20151	0.0277001	0.112829	ACATATGT;GCTATCGA;GACGTAAG	ACATCTAG;GTTGGTAG;AGCGCTCG;AGGCCTGA	Descr_Genotype_Rank_vs_Tcl_N11	3.16836	1.83932	Sum	59,0	DESeq2	~Descr_Genotype	N11	Descr_Genotype	Rank	Tcl
2010109A12Rik	6.37153	0.279679	-0.0192721	0.0632766	0.0859394	1.21392	-1.01345	1.04484	1.06138	0.402752	0.626065	0.446725	0.655074	0.816092	ACATATGT;GCTATCGA;GACGTAAG	ACATCTAG;GTTGGTAG;AGCGCTCG;AGGCCTGA	Descr_Genotype_Rank_vs_Tcl_N11	1.92702	2.70583	Sum	59,0	DESeq2	~Descr_Genotype	N11	Descr_Genotype	Rank	Tcl
2010204K13Rik	17.4662	-0.545363	-0.326218	-0.29365	-0.309407	-1.45939	-1.25372	-1.22574	-1.2392	-0.517906	0.3606	-1.51238	0.130438	0.317836	ACATATGT;GCTATCGA;GACGTAAG	ACATCTAG;GTTGGTAG;AGCGCTCG;AGGCCTGA	Descr_Genotype_Rank_vs_Tcl_N11	4.53299	4.03207	Sum	59,0	DESeq2	~Descr_Genotype	N11	Descr_Genotype	Rank	Tcl
2010309G21Rik	33.2704	0.248877	0.260014	0.141116	0.160869	1.18828	1.19749	1.10276	1.11796	0.246056	0.30283	0.821839	0.411168	0.630873	ACATATGT;GCTATCGA;GACGTAAG	ACATCTAG;GTTGGTAG;AGCGCTCG;AGGCCTGA	Descr_Genotype_Rank_vs_Tcl_N11	5.16729	5.35402	Sum	59,0	DESeq2	~Descr_Genotype	N11	Descr_Genotype	Rank	Tcl
2010315B03Rik	19.6003	0.347352	0.170527	0.154553	0.183463	1.27222	1.12547	1.11308	1.13561	0.34011	0.388905	0.893154	0.371775	0.59528	ACATATGT;GCTATCGA;GACGTAAG	ACATCTAG;GTTGGTAG;AGCGCTCG;AGGCCTGA	Descr_Genotype_Rank_vs_Tcl_N11	3.98732	4.21479	Sum	59,0	DESeq2	~Descr_Genotype	N11	Descr_Genotype	Rank	Tcl
2010320M18Rik	16.5295	-1.0731	-0.71308	-0.82835	-0.627283	-2.10395	-1.6393	-1.77565	-1.54465	-1.09185	0.365004	-2.93996	0.00328254	0.024048	ACATATGT;GCTATCGA;GACGTAAG	ACATCTAG;GTTGGTAG;AGCGCTCG;AGGCCTGA	Descr_Genotype_Rank_vs_Tcl_N11	4.59316	3.57858	Sum	59,0	DESeq2	~Descr_Genotype	N11	Descr_Genotype	Rank	Tcl
2200002D01Rik	4.41376	0.141684	0.0655286	0.025007	0.0356599	1.10319	1.04647	1.01748	1.02503	0.275367	0.723403	0.195858	0.844721	0.930119	ACATATGT;GCTATCGA;GACGTAAG	ACATCTAG;GTTGGTAG;AGCGCTCG;AGGCCTGA	Descr_Genotype_Rank_vs_Tcl_N11	1.86345	2.43913	Sum	59,0	DESeq2	~Descr_Genotype	N11	Descr_Genotype	Rank	Tcl
2200002J24Rik	4.91489	-2.58934	-0.941297	-2.13055	-1.24003	-6.01824	-1.92025	-4.37884	-2.36204	-2.54468	0.731228	-3.54109	0.000398479	0.00510518	ACATATGT;GCTATCGA;GACGTAAG	ACATCTAG;GTTGGTAG;AGCGCTCG;AGGCCTGA	Descr_Genotype_Rank_vs_Tcl_N11	3.55123	1.4457	Sum	59,0	DESeq2	~Descr_Genotype	N11	Descr_Genotype	Rank	Tcl
2210016F16Rik	115.477	-0.723193	-0.616594	-0.666742	-0.622577	-1.65083	-1.53325	-1.58748	-1.53962	-0.735102	0.166956	-4.33163	1.48009e-05	0.000387899	ACATATGT;GCTATCGA;GACGTAAG	ACATCTAG;GTTGGTAG;AGCGCTCG;AGGCCTGA	Descr_Genotype_Rank_vs_Tcl_N11	7.46179	6.74509	Sum	59,0	DESeq2	~Descr_Genotype	N11	Descr_Genotype	Rank	Tcl
2210016L21Rik	79.4566	0.0688773	0.0567818	0.0516878	0.0564913	1.0489	1.04014	1.03648	1.03993	0.0668929	0.190838	0.360921	0.718158	0.855697	ACATATGT;GCTATCGA;GACGTAAG	ACATCTAG;GTTGGTAG;AGCGCTCG;AGGCCTGA	Descr_Genotype_Rank_vs_Tcl_N11	6.25711	6.32491	Sum	59,0	DESeq2	~Descr_Genotype	N11	Descr_Genotype	Rank	Tcl
2210408F21Rik	5.31896	-0.809954	-0.281661	-0.142362	-0.197802	-1.75316	-1.21559	-1.10371	-1.14695	-0.835982	0.749178	-1.08112	0.279642	0.508473	ACATATGT;GCTATCGA;GACGTAAG	ACATCTAG;GTTGGTAG;AGCGCTCG;AGGCCTGA	Descr_Genotype_Rank_vs_Tcl_N11	2.94047	2.02745	Sum	59,0	DESeq2	~Descr_Genotype	N11	Descr_Genotype	Rank	Tcl
2210414B05Rik	4.19227	-1.06432	-0.123676	-0.152228	-0.214986	-2.09119	-1.08951	-1.11128	-1.16069	-1.01277	0.861465	-1.23548	0.216653	0.435839	ACATATGT;GCTATCGA;GACGTAAG	ACATCTAG;GTTGGTAG;AGCGCTCG;AGGCCTGA	Descr_Genotype_Rank_vs_Tcl_N11	2.4896	2.33349	Sum	59,0	DESeq2	~Descr_Genotype	N11	Descr_Genotype	Rank	Tcl
2300009A05Rik	70.4235	0.210105	0.184656	0.161147	0.171526	1.15677	1.13655	1.11818	1.12625	0.218484	0.193458	1.08605	0.277455	0.505793	ACATATGT;GCTATCGA;GACGTAAG	ACATCTAG;GTTGGTAG;AGCGCTCG;AGGCCTGA	Descr_Genotype_Rank_vs_Tcl_N11	6.05982	6.27674	Sum	59,0	DESeq2	~Descr_Genotype	N11	Descr_Genotype	Rank	Tcl
2310001H17Rik	71.398	0.0670599	0.0115579	0.0436174	0.0491749	1.04758	1.00804	1.03069	1.03467	0.0720027	0.246144	0.272442	0.785282	0.897278	ACATATGT;GCTATCGA;GACGTAAG	ACATCTAG;GTTGGTAG;AGCGCTCG;AGGCCTGA	Descr_Genotype_Rank_vs_Tcl_N11	5.90857	5.97434	Sum	59,0	DESeq2	~Descr_Genotype	N11	Descr_Genotype	Rank	Tcl
2310009B15Rik	39.5252	-0.514165	-0.365085	-0.352877	-0.352721	-1.42817	-1.28796	-1.27711	-1.27697	-0.540603	0.278262	-1.84777	0.0646358	0.199632	ACATATGT;GCTATCGA;GACGTAAG	ACATCTAG;GTTGGTAG;AGCGCTCG;AGGCCTGA	Descr_Genotype_Rank_vs_Tcl_N11	5.64024	5.16647	Sum	59,0	DESeq2	~Descr_Genotype	N11	Descr_Genotype	Rank	Tcl
2310010J17Rik	70.9724	0.165762	0.166297	0.121072	0.131604	1.12176	1.12217	1.08754	1.09551	0.160497	0.207816	0.797641	0.425079	0.642512	ACATATGT;GCTATCGA;GACGTAAG	ACATCTAG;GTTGGTAG;AGCGCTCG;AGGCCTGA	Descr_Genotype_Rank_vs_Tcl_N11	6.2045	6.36813	Sum	59,0	DESeq2	~Descr_Genotype	N11	Descr_Genotype	Rank	Tcl
2310011J03Rik	111.992	-0.659779	-0.561838	-0.591701	-0.554185	-1.57984	-1.47615	-1.50702	-1.46834	-0.665489	0.180404	-3.65723	0.000254951	0.00360747	ACATATGT;GCTATCGA;GACGTAAG	ACATCTAG;GTTGGTAG;AGCGCTCG;AGGCCTGA	Descr_Genotype_Rank_vs_Tcl_N11	7.25307	6.6173	Sum	59,0	DESeq2	~Descr_Genotype	N11	Descr_Genotype	Rank	Tcl
2310015A10Rik	19.6621	0.409158	0.274463	0.206132	0.231396	1.32791	1.20954	1.15359	1.17397	0.434631	0.360604	1.13465	0.256524	0.482118	ACATATGT;GCTATCGA;GACGTAAG	ACATCTAG;GTTGGTAG;AGCGCTCG;AGGCCTGA	Descr_Genotype_Rank_vs_Tcl_N11	4.08143	4.51289	Sum	59,0	DESeq2	~Descr_Genotype	N11	Descr_Genotype	Rank	Tcl
2310022A10Rik	26.2346	0.157258	0.0766232	0.0772645	0.0928321	1.11517	1.05455	1.05502	1.06646	0.149785	0.34132	0.460735	0.644989	0.807784	ACATATGT;GCTATCGA;GACGTAAG	ACATCTAG;GTTGGTAG;AGCGCTCG;AGGCCTGA	Descr_Genotype_Rank_vs_Tcl_N11	4.5424	4.68014	Sum	59,0	DESeq2	~Descr_Genotype	N11	Descr_Genotype	Rank	Tcl
2310022B05Rik	6.51414	0.525495	0.167576	0.12342	0.164263	1.43943	1.12317	1.08931	1.12059	0.51343	0.620733	0.846571	0.397234	0.61912	ACATATGT;GCTATCGA;GACGTAAG	ACATCTAG;GTTGGTAG;AGCGCTCG;AGGCCTGA	Descr_Genotype_Rank_vs_Tcl_N11	2.49469	2.94875	Sum	59,0	DESeq2	~Descr_Genotype	N11	Descr_Genotype	Rank	Tcl
2310033P09Rik	132.202	0.62397	0.53951	0.55157	0.519539	1.54111	1.45348	1.46568	1.4335	0.605345	0.184894	3.37474	0.000738853	0.00806202	ACATATGT;GCTATCGA;GACGTAAG	ACATCTAG;GTTGGTAG;AGCGCTCG;AGGCCTGA	Descr_Genotype_Rank_vs_Tcl_N11	6.68907	7.29016	Sum	59,0	DESeq2	~Descr_Genotype	N11	Descr_Genotype	Rank	Tcl
2310039H08Rik	84.644	-0.56672	-0.456308	-0.468045	-0.444961	-1.48115	-1.37203	-1.38323	-1.36128	-0.546952	0.215229	-2.6331	0.00846092	0.0478687	ACATATGT;GCTATCGA;GACGTAAG	ACATCTAG;GTTGGTAG;AGCGCTCG;AGGCCTGA	Descr_Genotype_Rank_vs_Tcl_N11	6.76392	6.22152	Sum	59,0	DESeq2	~Descr_Genotype	N11	Descr_Genotype	Rank	Tcl
2310040G24Rik	7.08355	-1.13548	-0.521596	-0.447411	-0.414359	-2.19691	-1.43554	-1.36359	-1.33271	-1.17432	0.570167	-1.99148	0.0464282	0.160045	ACATATGT;GCTATCGA;GACGTAAG	ACATCTAG;GTTGGTAG;AGCGCTCG;AGGCCTGA	Descr_Genotype_Rank_vs_Tcl_N11	3.50026	2.42639	Sum	59,0	DESeq2	~Descr_Genotype	N11	Descr_Genotype	Rank	Tcl
2310043P16Rik	4.72852	-0.74827	-0.256773	-0.140365	-0.194084	-1.67978	-1.1948	-1.10218	-1.144	-0.791012	0.716507	-1.04433	0.296333	0.525353	ACATATGT;GCTATCGA;GACGTAAG	ACATCTAG;GTTGGTAG;AGCGCTCG;AGGCCTGA	Descr_Genotype_Rank_vs_Tcl_N11	2.83231	2.1844	Sum	59,0	DESeq2	~Descr_Genotype	N11	Descr_Genotype	Rank	Tcl
2310057M21Rik	22.0922	0.43559	0.205563	0.205328	0.235618	1.35246	1.15314	1.15295	1.17741	0.428115	0.379564	1.14761	0.251131	0.476244	ACATATGT;GCTATCGA;GACGTAAG	ACATCTAG;GTTGGTAG;AGCGCTCG;AGGCCTGA	Descr_Genotype_Rank_vs_Tcl_N11	4.11795	4.44361	Sum	59,0	DESeq2	~Descr_Genotype	N11	Descr_Genotype	Rank	Tcl
2310061I04Rik	87.7567	-0.258623	-0.218164	-0.191028	-0.203587	-1.19634	-1.16325	-1.14158	-1.15156	-0.249448	0.212295	-1.21822	0.223139	0.443854	ACATATGT;GCTATCGA;GACGTAAG	ACATCTAG;GTTGGTAG;AGCGCTCG;AGGCCTGA	Descr_Genotype_Rank_vs_Tcl_N11	6.57381	6.32037	Sum	59,0	DESeq2	~Descr_Genotype	N11	Descr_Genotype	Rank	Tcl
2310068J16Rik	4.87825	-0.630116	-0.286561	-0.120152	-0.166726	-1.54769	-1.21973	-1.08685	-1.12251	-0.65299	0.703687	-0.89545	0.370547	0.594257	ACATATGT;GCTATCGA;GACGTAAG	ACATCTAG;GTTGGTAG;AGCGCTCG;AGGCCTGA	Descr_Genotype_Rank_vs_Tcl_N11	2.71218	2.02291	Sum	59,0	DESeq2	~Descr_Genotype	N11	Descr_Genotype	Rank	Tcl
2410002F23Rik	47.9179	0.841602	0.638014	0.695634	0.59101	1.79204	1.55619	1.6196	1.5063	0.846726	0.273504	3.07711	0.00209015	0.0172252	ACATATGT;GCTATCGA;GACGTAAG	ACATCTAG;GTTGGTAG;AGCGCTCG;AGGCCTGA	Descr_Genotype_Rank_vs_Tcl_N11	5.11734	5.9014	Sum	59,0	DESeq2	~Descr_Genotype	N11	Descr_Genotype	Rank	Tcl
2410004B18Rik	82.5154	-0.362924	-0.270362	-0.271471	-0.280813	-1.28603	-1.20611	-1.20704	-1.21488	-0.37608	0.221192	-1.64076	0.100846	0.267948	ACATATGT;GCTATCGA;GACGTAAG	ACATCTAG;GTTGGTAG;AGCGCTCG;AGGCCTGA	Descr_Genotype_Rank_vs_Tcl_N11	6.73044	6.34205	Sum	59,0	DESeq2	~Descr_Genotype	N11	Descr_Genotype	Rank	Tcl
2410006H16Rik	912.232	0.187986	0.15144	0.138737	0.1496	1.13917	1.11068	1.10094	1.10926	0.186205	0.206657	0.909653	0.363006	0.586306	ACATATGT;GCTATCGA;GACGTAAG	ACATCTAG;GTTGGTAG;AGCGCTCG;AGGCCTGA	Descr_Genotype_Rank_vs_Tcl_N11	9.6721	9.84501	Sum	59,0	DESeq2	~Descr_Genotype	N11	Descr_Genotype	Rank	Tcl
2410022M11Rik	16.8201	0.753259	0.404283	0.355996	0.35893	1.6856	1.32343	1.27987	1.28247	0.689971	0.438133	1.71925	0.0855696	0.242055	ACATATGT;GCTATCGA;GACGTAAG	ACATCTAG;GTTGGTAG;AGCGCTCG;AGGCCTGA	Descr_Genotype_Rank_vs_Tcl_N11	3.68787	4.27667	Sum	59,0	DESeq2	~Descr_Genotype	N11	Descr_Genotype	Rank	Tcl
2410131K14Rik	12.414	-0.000177449	0.0382371	0.000239043	-8.65668e-05	-1.00012	1.02686	1.00017	-1.00006	0.0219749	0.421159	-0.000421336	0.999664	0.999765	ACATATGT;GCTATCGA;GACGTAAG	ACATCTAG;GTTGGTAG;AGCGCTCG;AGGCCTGA	Descr_Genotype_Rank_vs_Tcl_N11	3.80608	3.80648	Sum	59,0	DESeq2	~Descr_Genotype	N11	Descr_Genotype	Rank	Tcl
2500004C02Rik	4.21521	0.0890779	0.0641141	0.0162986	0.0232958	1.06369	1.04544	1.01136	1.01628	0.0430583	0.703769	0.126573	0.899279	0.956601	ACATATGT;GCTATCGA;GACGTAAG	ACATCTAG;GTTGGTAG;AGCGCTCG;AGGCCTGA	Descr_Genotype_Rank_vs_Tcl_N11	2.32635	2.42762	Sum	59,0	DESeq2	~Descr_Genotype	N11	Descr_Genotype	Rank	Tcl
2510002D24Rik	116.283	0.575942	0.480214	0.468544	0.444493	1.49065	1.39495	1.38371	1.36084	0.568109	0.223877	2.57258	0.0100944	0.0546002	ACATATGT;GCTATCGA;GACGTAAG	ACATCTAG;GTTGGTAG;AGCGCTCG;AGGCCTGA	Descr_Genotype_Rank_vs_Tcl_N11	6.56403	7.14292	Sum	59,0	DESeq2	~Descr_Genotype	N11	Descr_Genotype	Rank	Tcl
2510039O18Rik	67.336	0.18027	0.146101	0.129014	0.140632	1.1331	1.10657	1.09355	1.10239	0.199997	0.216634	0.832142	0.405329	0.626028	ACATATGT;GCTATCGA;GACGTAAG	ACATCTAG;GTTGGTAG;AGCGCTCG;AGGCCTGA	Descr_Genotype_Rank_vs_Tcl_N11	5.91641	6.10036	Sum	59,0	DESeq2	~Descr_Genotype	N11	Descr_Genotype	Rank	Tcl
2510046G10Rik	23.4977	-0.335088	-0.176693	-0.161488	-0.187759	-1.26145	-1.13029	-1.11844	-1.13899	-0.330948	0.364005	-0.92056	0.35728	0.580945	ACATATGT;GCTATCGA;GACGTAAG	ACATCTAG;GTTGGTAG;AGCGCTCG;AGGCCTGA	Descr_Genotype_Rank_vs_Tcl_N11	4.86663	4.48361	Sum	59,0	DESeq2	~Descr_Genotype	N11	Descr_Genotype	Rank	Tcl
2610001J05Rik	93.8076	-0.111272	-0.086608	-0.0844006	-0.0917439	-1.08018	-1.06187	-1.06025	-1.06566	-0.127929	0.188046	-0.591726	0.554034	0.744659	ACATATGT;GCTATCGA;GACGTAAG	ACATCTAG;GTTGGTAG;AGCGCTCG;AGGCCTGA	Descr_Genotype_Rank_vs_Tcl_N11	6.69279	6.56506	Sum	59,0	DESeq2	~Descr_Genotype	N11	Descr_Genotype	Rank	Tcl
2610002M06Rik	58.1696	-0.332281	-0.237513	-0.239189	-0.252209	-1.259	-1.17896	-1.18033	-1.19103	-0.344976	0.230415	-1.4421	0.149275	0.344583	ACATATGT;GCTATCGA;GACGTAAG	ACATCTAG;GTTGGTAG;AGCGCTCG;AGGCCTGA	Descr_Genotype_Rank_vs_Tcl_N11	6.18232	5.86816	Sum	59,0	DESeq2	~Descr_Genotype	N11	Descr_Genotype	Rank	Tcl
2610008E11Rik	15.558	0.967202	0.610576	0.651175	0.514559	1.95505	1.52687	1.57045	1.42856	0.984181	0.398855	2.42495	0.0153106	0.0739974	ACATATGT;GCTATCGA;GACGTAAG	ACATCTAG;GTTGGTAG;AGCGCTCG;AGGCCTGA	Descr_Genotype_Rank_vs_Tcl_N11	3.5334	4.42767	Sum	59,0	DESeq2	~Descr_Genotype	N11	Descr_Genotype	Rank	Tcl
2610020C07Rik	5.98013	-0.63691	-0.276729	-0.153135	-0.200782	-1.555	-1.21144	-1.11198	-1.14932	-0.584437	0.618731	-1.02938	0.3033	0.532547	ACATATGT;GCTATCGA;GACGTAAG	ACATCTAG;GTTGGTAG;AGCGCTCG;AGGCCTGA	Descr_Genotype_Rank_vs_Tcl_N11	3.02733	2.40747	Sum	59,0	DESeq2	~Descr_Genotype	N11	Descr_Genotype	Rank	Tcl
2610021A01Rik	10.4988	0.00592039	-0.0830716	0.00190154	0.00249183	1.00411	-1.05927	1.00132	1.00173	-0.0384548	0.48382	0.0122368	0.990237	0.995892	ACATATGT;GCTATCGA;GACGTAAG	ACATCTAG;GTTGGTAG;AGCGCTCG;AGGCCTGA	Descr_Genotype_Rank_vs_Tcl_N11	3.25695	3.31143	Sum	59,0	DESeq2	~Descr_Genotype	N11	Descr_Genotype	Rank	Tcl
2610035D17Rik	26.7871	0.685499	0.396649	0.420389	0.39891	1.60826	1.31645	1.33829	1.31851	0.609597	0.351989	1.9475	0.0514748	0.17085	ACATATGT;GCTATCGA;GACGTAAG	ACATCTAG;GTTGGTAG;AGCGCTCG;AGGCCTGA	Descr_Genotype_Rank_vs_Tcl_N11	4.22929	4.88153	Sum	59,0	DESeq2	~Descr_Genotype	N11	Descr_Genotype	Rank	Tcl
2610037D02Rik	21.2057	-0.033185	0.0307292	-0.0158217	-0.0200924	-1.02327	1.02153	-1.01103	-1.01402	-0.0161852	0.330421	-0.100432	0.920001	0.964281	ACATATGT;GCTATCGA;GACGTAAG	ACATCTAG;GTTGGTAG;AGCGCTCG;AGGCCTGA	Descr_Genotype_Rank_vs_Tcl_N11	4.56	4.60178	Sum	59,0	DESeq2	~Descr_Genotype	N11	Descr_Genotype	Rank	Tcl
2610044O15Rik8	14.7054	0.0973744	0.0975499	0.0391124	0.0492178	1.06982	1.06995	1.02748	1.0347	0.105027	0.406355	0.239629	0.810618	0.911775	ACATATGT;GCTATCGA;GACGTAAG	ACATCTAG;GTTGGTAG;AGCGCTCG;AGGCCTGA	Descr_Genotype_Rank_vs_Tcl_N11	4.00263	4.01995	Sum	59,0	DESeq2	~Descr_Genotype	N11	Descr_Genotype	Rank	Tcl
2610301B20Rik	10.2859	0.205335	0.00635439	0.0609818	0.0813149	1.15295	1.00441	1.04318	1.05798	0.17299	0.510651	0.402105	0.687607	0.836061	ACATATGT;GCTATCGA;GACGTAAG	ACATCTAG;GTTGGTAG;AGCGCTCG;AGGCCTGA	Descr_Genotype_Rank_vs_Tcl_N11	3.17516	3.24514	Sum	59,0	DESeq2	~Descr_Genotype	N11	Descr_Genotype	Rank	Tcl
2610306M01Rik	10.3985	-0.429125	-0.0879344	-0.143648	-0.181473	-1.34642	-1.06285	-1.1047	-1.13404	-0.501739	0.483801	-0.886987	0.375086	0.598576	ACATATGT;GCTATCGA;GACGTAAG	ACATCTAG;GTTGGTAG;AGCGCTCG;AGGCCTGA	Descr_Genotype_Rank_vs_Tcl_N11	3.92146	3.51591	Sum	59,0	DESeq2	~Descr_Genotype	N11	Descr_Genotype	Rank	Tcl
2610318N02Rik	9.912	-1.29401	-0.647478	-0.872267	-0.586757	-2.45208	-1.56643	-1.83054	-1.50187	-1.31822	0.489502	-2.64352	0.00820495	0.0469092	ACATATGT;GCTATCGA;GACGTAAG	ACATCTAG;GTTGGTAG;AGCGCTCG;AGGCCTGA	Descr_Genotype_Rank_vs_Tcl_N11	4.13356	2.88238	Sum	59,0	DESeq2	~Descr_Genotype	N11	Descr_Genotype	Rank	Tcl
2610507B11Rik	45.8946	0.433219	0.278639	0.280838	0.291162	1.35024	1.21305	1.2149	1.22363	0.482678	0.286716	1.51097	0.130797	0.318114	ACATATGT;GCTATCGA;GACGTAAG	ACATCTAG;GTTGGTAG;AGCGCTCG;AGGCCTGA	Descr_Genotype_Rank_vs_Tcl_N11	4.95115	5.56399	Sum	59,0	DESeq2	~Descr_Genotype	N11	Descr_Genotype	Rank	Tcl
2610507I01Rik	5.49627	0.0390377	0.0551336	0.00897352	0.0113423	1.02743	1.03896	1.00624	1.00789	0.0524651	0.65181	0.0598912	0.952242	0.980704	ACATATGT;GCTATCGA;GACGTAAG	ACATCTAG;GTTGGTAG;AGCGCTCG;AGGCCTGA	Descr_Genotype_Rank_vs_Tcl_N11	2.68669	2.75378	Sum	59,0	DESeq2	~Descr_Genotype	N11	Descr_Genotype	Rank	Tcl
2610509F24Rik	4.5276	3.82859	0.766094	2.47969	0.588137	14.2076	1.70066	5.57777	1.5033	4.02876	1.39176	2.7509	0.00594318	0.0370567	ACATATGT;GCTATCGA;GACGTAAG	ACATCTAG;GTTGGTAG;AGCGCTCG;AGGCCTGA	Descr_Genotype_Rank_vs_Tcl_N11	0.505197	2.63788	Sum	59,0	DESeq2	~Descr_Genotype	N11	Descr_Genotype	Rank	Tcl
2700038G22Rik	16.4065	-0.897205	-0.525214	-0.629186	-0.517304	-1.86245	-1.43915	-1.54669	-1.43128	-0.890101	0.361766	-2.48007	0.0131357	0.0663094	ACATATGT;GCTATCGA;GACGTAAG	ACATCTAG;GTTGGTAG;AGCGCTCG;AGGCCTGA	Descr_Genotype_Rank_vs_Tcl_N11	4.73899	3.84042	Sum	59,0	DESeq2	~Descr_Genotype	N11	Descr_Genotype	Rank	Tcl
2700049A03Rik	26.5472	0.1365	0.046837	0.0753524	0.0874581	1.09923	1.033	1.05362	1.0625	0.166858	0.306339	0.445583	0.655898	0.816407	ACATATGT;GCTATCGA;GACGTAAG	ACATCTAG;GTTGGTAG;AGCGCTCG;AGGCCTGA	Descr_Genotype_Rank_vs_Tcl_N11	4.51991	4.68518	Sum	59,0	DESeq2	~Descr_Genotype	N11	Descr_Genotype	Rank	Tcl
2700062C07Rik	55.1574	0.294518	0.25982	0.197827	0.214008	1.22648	1.19733	1.14697	1.15991	0.288743	0.250823	1.1742	0.240313	0.464658	ACATATGT;GCTATCGA;GACGTAAG	ACATCTAG;GTTGGTAG;AGCGCTCG;AGGCCTGA	Descr_Genotype_Rank_vs_Tcl_N11	5.75521	5.98345	Sum	59,0	DESeq2	~Descr_Genotype	N11	Descr_Genotype	Rank	Tcl
2700097O09Rik	23.2067	-0.367939	-0.222973	-0.197815	-0.22258	-1.29051	-1.16714	-1.14696	-1.16682	-0.395598	0.331813	-1.10888	0.267484	0.494498	ACATATGT;GCTATCGA;GACGTAAG	ACATCTAG;GTTGGTAG;AGCGCTCG;AGGCCTGA	Descr_Genotype_Rank_vs_Tcl_N11	4.87116	4.46282	Sum	59,0	DESeq2	~Descr_Genotype	N11	Descr_Genotype	Rank	Tcl
2700099C18Rik	18.2135	-0.0607592	-0.0416664	-0.0269463	-0.0336905	-1.04301	-1.0293	-1.01885	-1.02363	-0.0768657	0.367507	-0.165328	0.868686	0.942436	ACATATGT;GCTATCGA;GACGTAAG	ACATCTAG;GTTGGTAG;AGCGCTCG;AGGCCTGA	Descr_Genotype_Rank_vs_Tcl_N11	4.27012	4.15965	Sum	59,0	DESeq2	~Descr_Genotype	N11	Descr_Genotype	Rank	Tcl
2810001G20Rik	12.9047	-0.1402	-0.0551777	-0.0435863	-0.0586385	-1.10206	-1.03899	-1.03067	-1.04148	-0.180763	0.486727	-0.288046	0.773311	0.890075	ACATATGT;GCTATCGA;GACGTAAG	ACATCTAG;GTTGGTAG;AGCGCTCG;AGGCCTGA	Descr_Genotype_Rank_vs_Tcl_N11	3.83965	3.61976	Sum	59,0	DESeq2	~Descr_Genotype	N11	Descr_Genotype	Rank	Tcl
2810002D19Rik	21.2064	-0.28987	-0.164981	-0.157192	-0.180503	-1.22253	-1.12115	-1.11511	-1.13328	-0.298452	0.319052	-0.908535	0.363596	0.586631	ACATATGT;GCTATCGA;GACGTAAG	ACATCTAG;GTTGGTAG;AGCGCTCG;AGGCCTGA	Descr_Genotype_Rank_vs_Tcl_N11	4.72906	4.43828	Sum	59,0	DESeq2	~Descr_Genotype	N11	Descr_Genotype	Rank	Tcl
2810004N23Rik	194.946	-0.196414	-0.167247	-0.165322	-0.172804	-1.14585	-1.12291	-1.12142	-1.12725	-0.202724	0.150629	-1.30396	0.192246	0.406334	ACATATGT;GCTATCGA;GACGTAAG	ACATCTAG;GTTGGTAG;AGCGCTCG;AGGCCTGA	Descr_Genotype_Rank_vs_Tcl_N11	7.82311	7.61548	Sum	59,0	DESeq2	~Descr_Genotype	N11	Descr_Genotype	Rank	Tcl
2810006K23Rik	27.3764	0.0312978	0.0302853	0.0155364	0.0184973	1.02193	1.02121	1.01083	1.0129	0.0463928	0.340654	0.0918757	0.926797	0.967552	ACATATGT;GCTATCGA;GACGTAAG	ACATCTAG;GTTGGTAG;AGCGCTCG;AGGCCTGA	Descr_Genotype_Rank_vs_Tcl_N11	4.79379	4.82071	Sum	59,0	DESeq2	~Descr_Genotype	N11	Descr_Genotype	Rank	Tcl
2810013P06Rik	79.097	0.0699758	0.052118	0.0427595	0.0492285	1.0497	1.03679	1.03008	1.03471	0.0513223	0.265122	0.263938	0.791828	0.900739	ACATATGT;GCTATCGA;GACGTAAG	ACATCTAG;GTTGGTAG;AGCGCTCG;AGGCCTGA	Descr_Genotype_Rank_vs_Tcl_N11	6.27101	6.24205	Sum	59,0	DESeq2	~Descr_Genotype	N11	Descr_Genotype	Rank	Tcl
2810021J22Rik	6.84894	-0.00736608	0.0417706	-0.00155573	-0.00257474	-1.00512	1.02938	-1.00108	-1.00179	0.0460452	0.565563	-0.0130243	0.989608	0.995892	ACATATGT;GCTATCGA;GACGTAAG	ACATCTAG;GTTGGTAG;AGCGCTCG;AGGCCTGA	Descr_Genotype_Rank_vs_Tcl_N11	2.8405	3.01282	Sum	59,0	DESeq2	~Descr_Genotype	N11	Descr_Genotype	Rank	Tcl
2810025M15Rik	35.7676	-2.21335	-1.5058	-2.11616	-2.07663	-4.63751	-2.83982	-4.3354	-4.21822	-2.21621	0.327006	-6.76853	1.30102e-11	2.63642e-09	ACATATGT;GCTATCGA;GACGTAAG	ACATCTAG;GTTGGTAG;AGCGCTCG;AGGCCTGA	Descr_Genotype_Rank_vs_Tcl_N11	6.40565	4.20176	Sum	59,0	DESeq2	~Descr_Genotype	N11	Descr_Genotype	Rank	Tcl
2810039B14Rik	3.94272	-0.409099	-0.12747	-0.0592742	-0.0885224	-1.32786	-1.09238	-1.04194	-1.06328	-0.411858	0.805662	-0.50778	0.611607	0.784683	ACATATGT;GCTATCGA;GACGTAAG	ACATCTAG;GTTGGTAG;AGCGCTCG;AGGCCTGA	Descr_Genotype_Rank_vs_Tcl_N11	2.46083	2.0295	Sum	59,0	DESeq2	~Descr_Genotype	N11	Descr_Genotype	Rank	Tcl
2810402E24Rik	27.1475	0.233203	0.169709	0.123992	0.143962	1.17544	1.12483	1.08975	1.10494	0.219626	0.322542	0.723016	0.46967	0.677576	ACATATGT;GCTATCGA;GACGTAAG	ACATCTAG;GTTGGTAG;AGCGCTCG;AGGCCTGA	Descr_Genotype_Rank_vs_Tcl_N11	4.71443	4.88701	Sum	59,0	DESeq2	~Descr_Genotype	N11	Descr_Genotype	Rank	Tcl
2810403D21Rik	17.2808	0.00449504	0.0769106	0.00205778	0.00252945	1.00312	1.05476	1.00143	1.00175	-0.0367429	0.361297	0.0124414	0.990073	0.995892	ACATATGT;GCTATCGA;GACGTAAG	ACATCTAG;GTTGGTAG;AGCGCTCG;AGGCCTGA	Descr_Genotype_Rank_vs_Tcl_N11	4.36009	4.36003	Sum	59,0	DESeq2	~Descr_Genotype	N11	Descr_Genotype	Rank	Tcl
2810405F17Rik	6.72049	1.43561	0.309644	0.471207	0.409834	2.70496	1.2394	1.38627	1.32853	1.49973	0.705827	2.03393	0.0419583	0.150061	ACATATGT;GCTATCGA;GACGTAAG	ACATCTAG;GTTGGTAG;AGCGCTCG;AGGCCTGA	Descr_Genotype_Rank_vs_Tcl_N11	1.74097	2.97071	Sum	59,0	DESeq2	~Descr_Genotype	N11	Descr_Genotype	Rank	Tcl
2810408I11Rik	7.19812	-0.75757	-0.364219	-0.231679	-0.274916	-1.69064	-1.28718	-1.1742	-1.20992	-0.741805	0.556841	-1.36048	0.173679	0.380264	ACATATGT;GCTATCGA;GACGTAAG	ACATCTAG;GTTGGTAG;AGCGCTCG;AGGCCTGA	Descr_Genotype_Rank_vs_Tcl_N11	3.31475	2.65593	Sum	59,0	DESeq2	~Descr_Genotype	N11	Descr_Genotype	Rank	Tcl
2810454H06Rik	28.6736	-0.25947	-0.191852	-0.132457	-0.155604	-1.19704	-1.14223	-1.09616	-1.11389	-0.280862	0.334965	-0.77462	0.438564	0.653321	ACATATGT;GCTATCGA;GACGTAAG	ACATCTAG;GTTGGTAG;AGCGCTCG;AGGCCTGA	Descr_Genotype_Rank_vs_Tcl_N11	4.97235	4.68816	Sum	59,0	DESeq2	~Descr_Genotype	N11	Descr_Genotype	Rank	Tcl
2900026A02Rik	14.0385	0.357649	0.201924	0.143582	0.17412	1.28134	1.15023	1.10464	1.12828	0.317971	0.423231	0.845045	0.398086	0.61994	ACATATGT;GCTATCGA;GACGTAAG	ACATCTAG;GTTGGTAG;AGCGCTCG;AGGCCTGA	Descr_Genotype_Rank_vs_Tcl_N11	3.71951	3.93764	Sum	59,0	DESeq2	~Descr_Genotype	N11	Descr_Genotype	Rank	Tcl
2900041M22Rik	6.03876	-1.11889	-0.221975	-0.286856	-0.335108	-2.1718	-1.16633	-1.21998	-1.26147	-1.12625	0.660099	-1.69503	0.090069	0.249354	ACATATGT;GCTATCGA;GACGTAAG	ACATCTAG;GTTGGTAG;AGCGCTCG;AGGCCTGA	Descr_Genotype_Rank_vs_Tcl_N11	3.67204	2.647	Sum	59,0	DESeq2	~Descr_Genotype	N11	Descr_Genotype	Rank	Tcl
2900060B14Rik	9.77017	-0.255764	-0.143733	-0.0591891	-0.0822845	-1.19397	-1.10476	-1.04188	-1.05869	-0.204298	0.604365	-0.423194	0.672153	0.827757	ACATATGT;GCTATCGA;GACGTAAG	ACATCTAG;GTTGGTAG;AGCGCTCG;AGGCCTGA	Descr_Genotype_Rank_vs_Tcl_N11	3.46197	3.06355	Sum	59,0	DESeq2	~Descr_Genotype	N11	Descr_Genotype	Rank	Tcl
2900076A07Rik	18.0568	-0.166197	-0.0800861	-0.0660963	-0.0831899	-1.1221	-1.05708	-1.04688	-1.05936	-0.151292	0.4106	-0.404766	0.685649	0.834755	ACATATGT;GCTATCGA;GACGTAAG	ACATCTAG;GTTGGTAG;AGCGCTCG;AGGCCTGA	Descr_Genotype_Rank_vs_Tcl_N11	4.37696	4.18639	Sum	59,0	DESeq2	~Descr_Genotype	N11	Descr_Genotype	Rank	Tcl
2900093K20Rik	20.0445	-0.0465383	-0.0636873	-0.0223836	-0.0275395	-1.03278	-1.04513	-1.01564	-1.01927	-0.0562811	0.340126	-0.136827	0.891168	0.953746	ACATATGT;GCTATCGA;GACGTAAG	ACATCTAG;GTTGGTAG;AGCGCTCG;AGGCCTGA	Descr_Genotype_Rank_vs_Tcl_N11	4.31836	4.25596	Sum	59,0	DESeq2	~Descr_Genotype	N11	Descr_Genotype	Rank	Tcl
2900097C17Rik	5.5822	0.358554	0.146548	0.0816718	0.111432	1.28214	1.10692	1.05824	1.0803	0.350694	0.621385	0.577024	0.563923	0.750927	ACATATGT;GCTATCGA;GACGTAAG	ACATCTAG;GTTGGTAG;AGCGCTCG;AGGCCTGA	Descr_Genotype_Rank_vs_Tcl_N11	2.54731	2.81406	Sum	59,0	DESeq2	~Descr_Genotype	N11	Descr_Genotype	Rank	Tcl
3000002C10Rik	4.60108	-1.59674	-0.613449	-0.312041	-0.365493	-3.0246	-1.52991	-1.24146	-1.28832	-1.61731	0.829678	-1.92453	0.0542877	0.176972	ACATATGT;GCTATCGA;GACGTAAG	ACATCTAG;GTTGGTAG;AGCGCTCG;AGGCCTGA	Descr_Genotype_Rank_vs_Tcl_N11	2.71376	1.09608	Sum	59,0	DESeq2	~Descr_Genotype	N11	Descr_Genotype	Rank	Tcl
3010003L21Rik	18.3939	0.509443	0.248416	0.217285	0.249816	1.4235	1.1879	1.16254	1.18906	0.440101	0.421635	1.20826	0.226949	0.448054	ACATATGT;GCTATCGA;GACGTAAG	ACATCTAG;GTTGGTAG;AGCGCTCG;AGGCCTGA	Descr_Genotype_Rank_vs_Tcl_N11	3.88633	4.15757	Sum	59,0	DESeq2	~Descr_Genotype	N11	Descr_Genotype	Rank	Tcl
3110001I22Rik	14.8392	0.697458	0.292393	0.321111	0.332352	1.62164	1.22467	1.24929	1.25906	0.653713	0.436831	1.59663	0.110348	0.28408	ACATATGT;GCTATCGA;GACGTAAG	ACATCTAG;GTTGGTAG;AGCGCTCG;AGGCCTGA	Descr_Genotype_Rank_vs_Tcl_N11	3.36755	3.93995	Sum	59,0	DESeq2	~Descr_Genotype	N11	Descr_Genotype	Rank	Tcl
3110009E18Rik	36.8284	-0.494573	-0.369952	-0.353181	-0.351625	-1.4089	-1.29231	-1.27737	-1.276	-0.480364	0.261955	-1.88801	0.0590252	0.18777	ACATATGT;GCTATCGA;GACGTAAG	ACATCTAG;GTTGGTAG;AGCGCTCG;AGGCCTGA	Descr_Genotype_Rank_vs_Tcl_N11	5.49672	5.01971	Sum	59,0	DESeq2	~Descr_Genotype	N11	Descr_Genotype	Rank	Tcl
3110040N11Rik	25.3831	-0.729967	-0.482712	-0.548175	-0.488341	-1.6586	-1.39737	-1.46223	-1.40283	-0.754606	0.292512	-2.49551	0.0125776	0.0642352	ACATATGT;GCTATCGA;GACGTAAG	ACATCTAG;GTTGGTAG;AGCGCTCG;AGGCCTGA	Descr_Genotype_Rank_vs_Tcl_N11	5.27707	4.56854	Sum	59,0	DESeq2	~Descr_Genotype	N11	Descr_Genotype	Rank	Tcl
3110056K07Rik	38.1143	0.225666	0.17506	0.131857	0.149938	1.16932	1.12901	1.0957	1.10952	0.227372	0.290769	0.776103	0.437688	0.652593	ACATATGT;GCTATCGA;GACGTAAG	ACATCTAG;GTTGGTAG;AGCGCTCG;AGGCCTGA	Descr_Genotype_Rank_vs_Tcl_N11	5.17593	5.36454	Sum	59,0	DESeq2	~Descr_Genotype	N11	Descr_Genotype	Rank	Tcl
3110082I17Rik	27.2004	-0.952612	-0.705373	-0.801269	-0.658083	-1.93537	-1.63057	-1.74263	-1.57798	-0.97037	0.285253	-3.33954	0.000839183	0.00885865	ACATATGT;GCTATCGA;GACGTAAG	ACATCTAG;GTTGGTAG;AGCGCTCG;AGGCCTGA	Descr_Genotype_Rank_vs_Tcl_N11	5.34579	4.35768	Sum	59,0	DESeq2	~Descr_Genotype	N11	Descr_Genotype	Rank	Tcl
3300005D01Rik	17.6049	-1.66708	-0.855492	-1.3665	-0.891391	-3.17571	-1.80938	-2.57845	-1.85496	-1.64333	0.482664	-3.45391	0.000552514	0.00650673	ACATATGT;GCTATCGA;GACGTAAG	ACATCTAG;GTTGGTAG;AGCGCTCG;AGGCCTGA	Descr_Genotype_Rank_vs_Tcl_N11	4.83709	3.49401	Sum	59,0	DESeq2	~Descr_Genotype	N11	Descr_Genotype	Rank	Tcl
3425401B19Rik	6.76591	1.25028	0.715359	0.403894	0.403046	2.37887	1.64189	1.32307	1.3223	1.11669	0.633973	1.97213	0.0485949	0.164734	ACATATGT;GCTATCGA;GACGTAAG	ACATCTAG;GTTGGTAG;AGCGCTCG;AGGCCTGA	Descr_Genotype_Rank_vs_Tcl_N11	2.37389	3.60872	Sum	59,0	DESeq2	~Descr_Genotype	N11	Descr_Genotype	Rank	Tcl
3830403N18Rik	5.81225	3.23623	0.983903	2.56209	1.06664	9.4233	1.97781	5.90562	2.09455	3.17587	0.99155	3.26381	0.00109924	0.0107815	ACATATGT;GCTATCGA;GACGTAAG	ACATCTAG;GTTGGTAG;AGCGCTCG;AGGCCTGA	Descr_Genotype_Rank_vs_Tcl_N11	1.11178	3.28452	Sum	59,0	DESeq2	~Descr_Genotype	N11	Descr_Genotype	Rank	Tcl
3830406C13Rik	73.3112	-0.0927071	-0.0354532	-0.0662543	-0.0734807	-1.06637	-1.02488	-1.04699	-1.05225	-0.0944961	0.208578	-0.444472	0.656701	0.816857	ACATATGT;GCTATCGA;GACGTAAG	ACATCTAG;GTTGGTAG;AGCGCTCG;AGGCCTGA	Descr_Genotype_Rank_vs_Tcl_N11	6.45186	6.37241	Sum	59,0	DESeq2	~Descr_Genotype	N11	Descr_Genotype	Rank	Tcl
4632404H12Rik	6.21404	-0.0933719	-0.0188172	-0.0225471	-0.0316758	-1.06686	-1.01313	-1.01575	-1.0222	-0.0745021	0.579241	-0.161197	0.871938	0.944061	ACATATGT;GCTATCGA;GACGTAAG	ACATCTAG;GTTGGTAG;AGCGCTCG;AGGCCTGA	Descr_Genotype_Rank_vs_Tcl_N11	2.93156	2.84149	Sum	59,0	DESeq2	~Descr_Genotype	N11	Descr_Genotype	Rank	Tcl
4632415L05Rik	20.2613	0.569251	0.392806	0.341458	0.342086	1.48375	1.31294	1.26704	1.26759	0.585782	0.336469	1.69184	0.090677	0.250115	ACATATGT;GCTATCGA;GACGTAAG	ACATCTAG;GTTGGTAG;AGCGCTCG;AGGCCTGA	Descr_Genotype_Rank_vs_Tcl_N11	4.09284	4.65641	Sum	59,0	DESeq2	~Descr_Genotype	N11	Descr_Genotype	Rank	Tcl
4632427E13Rik	67.9782	0.991896	0.711991	0.838832	0.680544	1.9888	1.63806	1.7886	1.60274	0.983165	0.29035	3.41621	0.000634994	0.0071772	ACATATGT;GCTATCGA;GACGTAAG	ACATCTAG;GTTGGTAG;AGCGCTCG;AGGCCTGA	Descr_Genotype_Rank_vs_Tcl_N11	5.47484	6.3489	Sum	59,0	DESeq2	~Descr_Genotype	N11	Descr_Genotype	Rank	Tcl
4732440D04Rik	11.5126	0.624537	0.277342	0.237355	0.270619	1.54172	1.21196	1.17883	1.20633	0.604242	0.476016	1.31201	0.189518	0.402366	ACATATGT;GCTATCGA;GACGTAAG	ACATCTAG;GTTGGTAG;AGCGCTCG;AGGCCTGA	Descr_Genotype_Rank_vs_Tcl_N11	3.22535	3.77511	Sum	59,0	DESeq2	~Descr_Genotype	N11	Descr_Genotype	Rank	Tcl
4833403J16Rik	6.10179	1.14517	0.264445	0.27552	0.312376	2.21172	1.20117	1.21043	1.24175	1.21287	0.706869	1.62006	0.10522	0.275504	ACATATGT;GCTATCGA;GACGTAAG	ACATCTAG;GTTGGTAG;AGCGCTCG;AGGCCTGA	Descr_Genotype_Rank_vs_Tcl_N11	1.88445	2.86714	Sum	59,0	DESeq2	~Descr_Genotype	N11	Descr_Genotype	Rank	Tcl
4833407H14Rik	46.1644	-0.536401	-0.263127	-0.33825	-0.342171	-1.45035	-1.20008	-1.26422	-1.26766	-0.567362	0.310438	-1.72789	0.0840086	0.239289	ACATATGT;GCTATCGA;GACGTAAG	ACATCTAG;GTTGGTAG;AGCGCTCG;AGGCCTGA	Descr_Genotype_Rank_vs_Tcl_N11	6.07902	5.6546	Sum	59,0	DESeq2	~Descr_Genotype	N11	Descr_Genotype	Rank	Tcl
4833418N02Rik	3.76979	0.898524	0.178852	0.11293	0.16774	1.86416	1.13198	1.08142	1.1233	0.76416	0.900556	0.997743	0.318404	0.546965	ACATATGT;GCTATCGA;GACGTAAG	ACATCTAG;GTTGGTAG;AGCGCTCG;AGGCCTGA	Descr_Genotype_Rank_vs_Tcl_N11	1.69333	2.09247	Sum	59,0	DESeq2	~Descr_Genotype	N11	Descr_Genotype	Rank	Tcl
4833419F23Rik	4.49489	-0.620556	-0.232167	-0.129447	-0.176739	-1.53747	-1.1746	-1.09387	-1.13033	-0.627163	0.66703	-0.930328	0.352202	0.57642	ACATATGT;GCTATCGA;GACGTAAG	ACATCTAG;GTTGGTAG;AGCGCTCG;AGGCCTGA	Descr_Genotype_Rank_vs_Tcl_N11	2.71218	2.21271	Sum	59,0	DESeq2	~Descr_Genotype	N11	Descr_Genotype	Rank	Tcl
4833420G17Rik	67.4345	0.505824	0.402727	0.406971	0.39592	1.41993	1.322	1.3259	1.31578	0.483495	0.216279	2.33876	0.019348	0.0874405	ACATATGT;GCTATCGA;GACGTAAG	ACATCTAG;GTTGGTAG;AGCGCTCG;AGGCCTGA	Descr_Genotype_Rank_vs_Tcl_N11	5.74196	6.21342	Sum	59,0	DESeq2	~Descr_Genotype	N11	Descr_Genotype	Rank	Tcl
4833421G17Rik	7.64169	1.40312	0.772267	0.709109	0.5008	2.64473	1.70795	1.63479	1.415	1.3537	0.601687	2.33198	0.0197017	0.0886499	ACATATGT;GCTATCGA;GACGTAAG	ACATCTAG;GTTGGTAG;AGCGCTCG;AGGCCTGA	Descr_Genotype_Rank_vs_Tcl_N11	2.35773	3.75694	Sum	59,0	DESeq2	~Descr_Genotype	N11	Descr_Genotype	Rank	Tcl
4833438C02Rik	28.6268	-0.261359	-0.167108	-0.144691	-0.166407	-1.19861	-1.12281	-1.10549	-1.12226	-0.27421	0.309391	-0.844753	0.398249	0.620049	ACATATGT;GCTATCGA;GACGTAAG	ACATCTAG;GTTGGTAG;AGCGCTCG;AGGCCTGA	Descr_Genotype_Rank_vs_Tcl_N11	5.0737	4.75634	Sum	59,0	DESeq2	~Descr_Genotype	N11	Descr_Genotype	Rank	Tcl
4833439L19Rik	24.5	0.299855	0.188592	0.166829	0.188939	1.23102	1.13965	1.12259	1.13993	0.317162	0.31403	0.954861	0.339648	0.566979	ACATATGT;GCTATCGA;GACGTAAG	ACATCTAG;GTTGGTAG;AGCGCTCG;AGGCCTGA	Descr_Genotype_Rank_vs_Tcl_N11	4.39423	4.73042	Sum	59,0	DESeq2	~Descr_Genotype	N11	Descr_Genotype	Rank	Tcl
4921524J17Rik	70.5693	0.300799	0.200312	0.185201	0.204152	1.23183	1.14895	1.13698	1.15201	0.29998	0.281674	1.0679	0.285567	0.514466	ACATATGT;GCTATCGA;GACGTAAG	ACATCTAG;GTTGGTAG;AGCGCTCG;AGGCCTGA	Descr_Genotype_Rank_vs_Tcl_N11	5.91235	6.1162	Sum	59,0	DESeq2	~Descr_Genotype	N11	Descr_Genotype	Rank	Tcl
4921531C22Rik	11.5849	-0.248704	-0.116574	-0.0911992	-0.116343	-1.18814	-1.08416	-1.06526	-1.08398	-0.288706	0.439417	-0.565985	0.571404	0.756998	ACATATGT;GCTATCGA;GACGTAAG	ACATCTAG;GTTGGTAG;AGCGCTCG;AGGCCTGA	Descr_Genotype_Rank_vs_Tcl_N11	3.80964	3.57028	Sum	59,0	DESeq2	~Descr_Genotype	N11	Descr_Genotype	Rank	Tcl
4930402H24Rik	12.4587	0.889118	0.459626	0.397319	0.383113	1.85204	1.37519	1.31706	1.30415	0.923755	0.485346	1.83192	0.0669627	0.204272	ACATATGT;GCTATCGA;GACGTAAG	ACATCTAG;GTTGGTAG;AGCGCTCG;AGGCCTGA	Descr_Genotype_Rank_vs_Tcl_N11	3.17475	4.02219	Sum	59,0	DESeq2	~Descr_Genotype	N11	Descr_Genotype	Rank	Tcl
4930413G21Rik	5.2608	0.2835	0.0839183	0.0563668	0.0794072	1.21714	1.05989	1.03984	1.05658	0.275707	0.67067	0.422711	0.672506	0.827775	ACATATGT;GCTATCGA;GACGTAAG	ACATCTAG;GTTGGTAG;AGCGCTCG;AGGCCTGA	Descr_Genotype_Rank_vs_Tcl_N11	2.46083	2.61415	Sum	59,0	DESeq2	~Descr_Genotype	N11	Descr_Genotype	Rank	Tcl
4930426D05Rik	34.6943	0.47874	0.370985	0.24998	0.271618	1.39353	1.29324	1.18919	1.20716	0.501759	0.359856	1.33036	0.183398	0.39318	ACATATGT;GCTATCGA;GACGTAAG	ACATCTAG;GTTGGTAG;AGCGCTCG;AGGCCTGA	Descr_Genotype_Rank_vs_Tcl_N11	4.89011	5.44624	Sum	59,0	DESeq2	~Descr_Genotype	N11	Descr_Genotype	Rank	Tcl
4930430F08Rik	9.67651	-0.0382119	-0.0572933	-0.00909822	-0.0131338	-1.02684	-1.04051	-1.00633	-1.00915	-0.127605	0.573202	-0.0666638	0.946849	0.977926	ACATATGT;GCTATCGA;GACGTAAG	ACATCTAG;GTTGGTAG;AGCGCTCG;AGGCCTGA	Descr_Genotype_Rank_vs_Tcl_N11	3.10574	3.12772	Sum	59,0	DESeq2	~Descr_Genotype	N11	Descr_Genotype	Rank	Tcl
4930431P19Rik	5.43924	-0.633347	-0.153953	-0.134734	-0.182554	-1.55116	-1.11261	-1.09789	-1.13489	-0.680957	0.661458	-0.957501	0.338314	0.565668	ACATATGT;GCTATCGA;GACGTAAG	ACATCTAG;GTTGGTAG;AGCGCTCG;AGGCCTGA	Descr_Genotype_Rank_vs_Tcl_N11	3.16836	2.18831	Sum	59,0	DESeq2	~Descr_Genotype	N11	Descr_Genotype	Rank	Tcl
4930453N24Rik	51.1939	0.58462	0.451306	0.448659	0.424615	1.49964	1.36728	1.36477	1.34221	0.559574	0.25298	2.31093	0.0208367	0.0922445	ACATATGT;GCTATCGA;GACGTAAG	ACATCTAG;GTTGGTAG;AGCGCTCG;AGGCCTGA	Descr_Genotype_Rank_vs_Tcl_N11	5.34762	5.8966	Sum	59,0	DESeq2	~Descr_Genotype	N11	Descr_Genotype	Rank	Tcl
4930481A15Rik	24.2599	0.333717	0.259258	0.148504	0.177644	1.26026	1.19686	1.10842	1.13103	0.27844	0.38554	0.865585	0.386718	0.609087	ACATATGT;GCTATCGA;GACGTAAG	ACATCTAG;GTTGGTAG;AGCGCTCG;AGGCCTGA	Descr_Genotype_Rank_vs_Tcl_N11	4.46633	4.86453	Sum	59,0	DESeq2	~Descr_Genotype	N11	Descr_Genotype	Rank	Tcl
4930503L19Rik	21.0799	0.85205	0.498578	0.477678	0.425917	1.80506	1.41282	1.3925	1.34343	0.868366	0.420661	2.0255	0.0428157	0.152039	ACATATGT;GCTATCGA;GACGTAAG	ACATCTAG;GTTGGTAG;AGCGCTCG;AGGCCTGA	Descr_Genotype_Rank_vs_Tcl_N11	3.94467	4.66761	Sum	59,0	DESeq2	~Descr_Genotype	N11	Descr_Genotype	Rank	Tcl
4930509H03Rik	3.98574	1.07156	0.658595	0.171844	0.236602	2.1017	1.57854	1.1265	1.17821	1.10406	0.812503	1.31884	0.187224	0.399064	ACATATGT;GCTATCGA;GACGTAAG	ACATCTAG;GTTGGTAG;AGCGCTCG;AGGCCTGA	Descr_Genotype_Rank_vs_Tcl_N11	2.04768	2.79667	Sum	59,0	DESeq2	~Descr_Genotype	N11	Descr_Genotype	Rank	Tcl
4930513N10Rik	6.43957	0.100145	0.112089	0.0229536	0.0315703	1.07188	1.08079	1.01604	1.02212	0.0713651	0.613152	0.163328	0.87026	0.943059	ACATATGT;GCTATCGA;GACGTAAG	ACATCTAG;GTTGGTAG;AGCGCTCG;AGGCCTGA	Descr_Genotype_Rank_vs_Tcl_N11	2.88218	3.02102	Sum	59,0	DESeq2	~Descr_Genotype	N11	Descr_Genotype	Rank	Tcl
4930518I15Rik	5.44827	1.68929	0.31324	0.292054	0.358708	3.22498	1.24249	1.22438	1.28228	1.51702	0.877908	1.92422	0.0543266	0.176972	ACATATGT;GCTATCGA;GACGTAAG	ACATCTAG;GTTGGTAG;AGCGCTCG;AGGCCTGA	Descr_Genotype_Rank_vs_Tcl_N11	1.37723	2.73842	Sum	59,0	DESeq2	~Descr_Genotype	N11	Descr_Genotype	Rank	Tcl
4930522L14Rik	7.71958	-1.06041	-0.566764	-0.364081	-0.375105	-2.08552	-1.4812	-1.28706	-1.29693	-1.11627	0.579854	-1.82875	0.0674373	0.205338	ACATATGT;GCTATCGA;GACGTAAG	ACATCTAG;GTTGGTAG;AGCGCTCG;AGGCCTGA	Descr_Genotype_Rank_vs_Tcl_N11	3.34834	2.37863	Sum	59,0	DESeq2	~Descr_Genotype	N11	Descr_Genotype	Rank	Tcl
4930523C07Rik	476.505	0.447579	0.360785	0.375597	0.370669	1.36375	1.28412	1.29738	1.29295	0.454277	0.186533	2.39947	0.0164189	0.078083	ACATATGT;GCTATCGA;GACGTAAG	ACATCTAG;GTTGGTAG;AGCGCTCG;AGGCCTGA	Descr_Genotype_Rank_vs_Tcl_N11	8.4052	8.87725	Sum	59,0	DESeq2	~Descr_Genotype	N11	Descr_Genotype	Rank	Tcl
4930532G15Rik	5.21194	-0.0826238	-0.0495107	-0.0173328	-0.0251533	-1.05894	-1.03491	-1.01209	-1.01759	-0.0830519	0.629554	-0.131242	0.895584	0.955447	ACATATGT;GCTATCGA;GACGTAAG	ACATCTAG;GTTGGTAG;AGCGCTCG;AGGCCTGA	Descr_Genotype_Rank_vs_Tcl_N11	2.60021	2.56429	Sum	59,0	DESeq2	~Descr_Genotype	N11	Descr_Genotype	Rank	Tcl
4930562F07Rik	7.48208	0.816214	0.224528	0.17626	0.230445	1.76078	1.1684	1.12995	1.1732	0.815928	0.676138	1.20717	0.227366	0.448255	ACATATGT;GCTATCGA;GACGTAAG	ACATCTAG;GTTGGTAG;AGCGCTCG;AGGCCTGA	Descr_Genotype_Rank_vs_Tcl_N11	2.48708	3.10895	Sum	59,0	DESeq2	~Descr_Genotype	N11	Descr_Genotype	Rank	Tcl
4930568A12Rik	3.87577	0.136209	-0.00409654	0.021515	0.0313307	1.09901	-1.00284	1.01502	1.02195	0.168481	0.770404	0.176802	0.859664	0.937482	ACATATGT;GCTATCGA;GACGTAAG	ACATCTAG;GTTGGTAG;AGCGCTCG;AGGCCTGA	Descr_Genotype_Rank_vs_Tcl_N11	1.92975	2.19769	Sum	59,0	DESeq2	~Descr_Genotype	N11	Descr_Genotype	Rank	Tcl
4930570N18Rik	12.1044	0.461629	0.251359	0.171933	0.208287	1.3771	1.19033	1.12657	1.15532	0.377447	0.456384	1.01149	0.311781	0.541158	ACATATGT;GCTATCGA;GACGTAAG	ACATCTAG;GTTGGTAG;AGCGCTCG;AGGCCTGA	Descr_Genotype_Rank_vs_Tcl_N11	3.39493	3.77272	Sum	59,0	DESeq2	~Descr_Genotype	N11	Descr_Genotype	Rank	Tcl
4930577N17Rik	6.77082	0.289723	0.0692594	0.0609883	0.0859117	1.22241	1.04918	1.04318	1.06136	0.17657	0.64309	0.450517	0.652337	0.813692	ACATATGT;GCTATCGA;GACGTAAG	ACATCTAG;GTTGGTAG;AGCGCTCG;AGGCCTGA	Descr_Genotype_Rank_vs_Tcl_N11	2.46164	2.91828	Sum	59,0	DESeq2	~Descr_Genotype	N11	Descr_Genotype	Rank	Tcl
4930578M01Rik	30.4117	-1.18178	-0.680533	-0.894163	-0.639306	-2.26857	-1.60273	-1.85853	-1.55758	-1.18104	0.405947	-2.91117	0.00360074	0.0257474	ACATATGT;GCTATCGA;GACGTAAG	ACATCTAG;GTTGGTAG;AGCGCTCG;AGGCCTGA	Descr_Genotype_Rank_vs_Tcl_N11	5.63411	4.43469	Sum	59,0	DESeq2	~Descr_Genotype	N11	Descr_Genotype	Rank	Tcl
4930579G24Rik	8.30522	-1.24784	-0.687054	-0.607727	-0.473289	-2.37486	-1.60999	-1.52386	-1.38827	-1.25408	0.561089	-2.22396	0.0261512	0.109104	ACATATGT;GCTATCGA;GACGTAAG	ACATCTAG;GTTGGTAG;AGCGCTCG;AGGCCTGA	Descr_Genotype_Rank_vs_Tcl_N11	3.5207	2.32385	Sum	59,0	DESeq2	~Descr_Genotype	N11	Descr_Genotype	Rank	Tcl
4930581F22Rik	7.22903	-0.252685	-0.0982979	-0.067651	-0.0909523	-1.19142	-1.07051	-1.04801	-1.06507	-0.203922	0.553115	-0.456839	0.647787	0.810037	ACATATGT;GCTATCGA;GACGTAAG	ACATCTAG;GTTGGTAG;AGCGCTCG;AGGCCTGA	Descr_Genotype_Rank_vs_Tcl_N11	3.09072	2.89221	Sum	59,0	DESeq2	~Descr_Genotype	N11	Descr_Genotype	Rank	Tcl
4930589O11Rik	5.30537	0.360889	0.251486	0.0706754	0.0998579	1.28422	1.19043	1.05021	1.07167	0.289584	0.677358	0.532789	0.59418	0.771597	ACATATGT;GCTATCGA;GACGTAAG	ACATCTAG;GTTGGTAG;AGCGCTCG;AGGCCTGA	Descr_Genotype_Rank_vs_Tcl_N11	2.64031	2.83371	Sum	59,0	DESeq2	~Descr_Genotype	N11	Descr_Genotype	Rank	Tcl
4930596I21Rik	6.10361	1.37096	0.533453	0.393884	0.396073	2.58643	1.44739	1.31393	1.31592	1.25288	0.694538	1.97392	0.0483912	0.164316	ACATATGT;GCTATCGA;GACGTAAG	ACATCTAG;GTTGGTAG;AGCGCTCG;AGGCCTGA	Descr_Genotype_Rank_vs_Tcl_N11	2.13435	3.00294	Sum	59,0	DESeq2	~Descr_Genotype	N11	Descr_Genotype	Rank	Tcl
4931406C07Rik	13.9624	-0.149768	-0.03633	-0.0642181	-0.0802758	-1.10939	-1.0255	-1.04552	-1.05722	-0.169973	0.381871	-0.392195	0.694914	0.841378	ACATATGT;GCTATCGA;GACGTAAG	ACATCTAG;GTTGGTAG;AGCGCTCG;AGGCCTGA	Descr_Genotype_Rank_vs_Tcl_N11	4.11608	3.96601	Sum	59,0	DESeq2	~Descr_Genotype	N11	Descr_Genotype	Rank	Tcl
4931406P16Rik	35.6596	0.150252	0.127596	0.0911467	0.103848	1.10976	1.09247	1.06522	1.07464	0.16686	0.273166	0.55004	0.582292	0.763207	ACATATGT;GCTATCGA;GACGTAAG	ACATCTAG;GTTGGTAG;AGCGCTCG;AGGCCTGA	Descr_Genotype_Rank_vs_Tcl_N11	5.11984	5.28036	Sum	59,0	DESeq2	~Descr_Genotype	N11	Descr_Genotype	Rank	Tcl
4931414P19Rik	4.05876	0.986834	0.239154	0.143483	0.2046	1.98183	1.1803	1.10457	1.15237	0.795866	0.843585	1.16981	0.242078	0.466876	ACATATGT;GCTATCGA;GACGTAAG	ACATCTAG;GTTGGTAG;AGCGCTCG;AGGCCTGA	Descr_Genotype_Rank_vs_Tcl_N11	1.61067	2.43007	Sum	59,0	DESeq2	~Descr_Genotype	N11	Descr_Genotype	Rank	Tcl
4931440P22Rik	25.1464	-0.0709722	-0.0679546	-0.0334186	-0.041154	-1.05042	-1.04823	-1.02343	-1.02894	-0.0764562	0.348717	-0.203524	0.838726	0.927576	ACATATGT;GCTATCGA;GACGTAAG	ACATCTAG;GTTGGTAG;AGCGCTCG;AGGCCTGA	Descr_Genotype_Rank_vs_Tcl_N11	4.67743	4.54354	Sum	59,0	DESeq2	~Descr_Genotype	N11	Descr_Genotype	Rank	Tcl
4932422M17Rik	11.8104	-0.118797	-0.0341525	-0.0450483	-0.057556	-1.08583	-1.02396	-1.03172	-1.0407	-0.112724	0.424182	-0.280062	0.77943	0.893812	ACATATGT;GCTATCGA;GACGTAAG	ACATCTAG;GTTGGTAG;AGCGCTCG;AGGCCTGA	Descr_Genotype_Rank_vs_Tcl_N11	3.78675	3.70106	Sum	59,0	DESeq2	~Descr_Genotype	N11	Descr_Genotype	Rank	Tcl
4932438A13Rik	90.0023	0.73636	0.624452	0.653174	0.594242	1.66597	1.54163	1.57262	1.50968	0.747304	0.203333	3.62144	0.000292963	0.00399584	ACATATGT;GCTATCGA;GACGTAAG	ACATCTAG;GTTGGTAG;AGCGCTCG;AGGCCTGA	Descr_Genotype_Rank_vs_Tcl_N11	6.0705	6.80721	Sum	59,0	DESeq2	~Descr_Genotype	N11	Descr_Genotype	Rank	Tcl
4933404K13Rik	7.93843	-1.958	-0.810621	-1.61722	-1.04731	-3.88524	-1.75397	-3.06784	-2.06667	-1.99858	0.546996	-3.57955	0.000344183	0.00452583	ACATATGT;GCTATCGA;GACGTAAG	ACATCTAG;GTTGGTAG;AGCGCTCG;AGGCCTGA	Descr_Genotype_Rank_vs_Tcl_N11	4.14593	2.41889	Sum	59,0	DESeq2	~Descr_Genotype	N11	Descr_Genotype	Rank	Tcl
4933404O12Rik	4.23664	-1.03555	-0.466061	-0.17279	-0.234636	-2.04989	-1.38133	-1.12724	-1.17661	-1.03059	0.796966	-1.29936	0.193819	0.408439	ACATATGT;GCTATCGA;GACGTAAG	ACATCTAG;GTTGGTAG;AGCGCTCG;AGGCCTGA	Descr_Genotype_Rank_vs_Tcl_N11	2.46645	1.23392	Sum	59,0	DESeq2	~Descr_Genotype	N11	Descr_Genotype	Rank	Tcl
4933406P04Rik	5.13301	-0.992044	-0.405197	-0.162049	-0.227425	-1.989	-1.32427	-1.11888	-1.17074	-1.12787	0.788878	-1.25754	0.208559	0.425982	ACATATGT;GCTATCGA;GACGTAAG	ACATCTAG;GTTGGTAG;AGCGCTCG;AGGCCTGA	Descr_Genotype_Rank_vs_Tcl_N11	2.59115	1.72681	Sum	59,0	DESeq2	~Descr_Genotype	N11	Descr_Genotype	Rank	Tcl
4933412E12Rik	13.536	0.730848	0.36473	0.334244	0.342348	1.65961	1.28764	1.26072	1.26782	0.681011	0.444863	1.64286	0.100412	0.267568	ACATATGT;GCTATCGA;GACGTAAG	ACATCTAG;GTTGGTAG;AGCGCTCG;AGGCCTGA	Descr_Genotype_Rank_vs_Tcl_N11	3.32915	4.00121	Sum	59,0	DESeq2	~Descr_Genotype	N11	Descr_Genotype	Rank	Tcl
4933421O10Rik	31.356	-0.976885	-0.701524	-0.82928	-0.676918	-1.96821	-1.62622	-1.7768	-1.59872	-0.970102	0.285068	-3.42685	0.000610637	0.00699263	ACATATGT;GCTATCGA;GACGTAAG	ACATCTAG;GTTGGTAG;AGCGCTCG;AGGCCTGA	Descr_Genotype_Rank_vs_Tcl_N11	5.57749	4.60035	Sum	59,0	DESeq2	~Descr_Genotype	N11	Descr_Genotype	Rank	Tcl
4933431K14Rik	3.88613	0.156817	0.0790989	0.0247718	0.0363928	1.11482	1.05636	1.01732	1.02555	0.146684	0.765764	0.204785	0.83774	0.926757	ACATATGT;GCTATCGA;GACGTAAG	ACATCTAG;GTTGGTAG;AGCGCTCG;AGGCCTGA	Descr_Genotype_Rank_vs_Tcl_N11	2.26376	2.22324	Sum	59,0	DESeq2	~Descr_Genotype	N11	Descr_Genotype	Rank	Tcl
4933433G15Rik	6.24494	0.0927158	0.230716	0.0187803	0.0263112	1.06638	1.17342	1.0131	1.0184	0.0472934	0.66332	0.139776	0.888837	0.952548	ACATATGT;GCTATCGA;GACGTAAG	ACATCTAG;GTTGGTAG;AGCGCTCG;AGGCCTGA	Descr_Genotype_Rank_vs_Tcl_N11	3.09977	3.14628	Sum	59,0	DESeq2	~Descr_Genotype	N11	Descr_Genotype	Rank	Tcl
4933439C10Rik	22.1995	-0.364427	-0.271995	-0.184853	-0.211076	-1.28737	-1.20748	-1.1367	-1.15755	-0.358328	0.350221	-1.04057	0.298077	0.527293	ACATATGT;GCTATCGA;GACGTAAG	ACATCTAG;GTTGGTAG;AGCGCTCG;AGGCCTGA	Descr_Genotype_Rank_vs_Tcl_N11	4.63801	4.28217	Sum	59,0	DESeq2	~Descr_Genotype	N11	Descr_Genotype	Rank	Tcl
4933440N22Rik	8.2372	0.178744	0.00862801	0.0461289	0.0621919	1.1319	1.006	1.03249	1.04405	0.118579	0.568015	0.314681	0.753004	0.877679	ACATATGT;GCTATCGA;GACGTAAG	ACATCTAG;GTTGGTAG;AGCGCTCG;AGGCCTGA	Descr_Genotype_Rank_vs_Tcl_N11	2.98399	2.99858	Sum	59,0	DESeq2	~Descr_Genotype	N11	Descr_Genotype	Rank	Tcl
5031425E22Rik	70.6722	0.438697	0.330341	0.335532	0.336274	1.35538	1.25731	1.26184	1.26249	0.435202	0.226158	1.93978	0.0524063	0.172729	ACATATGT;GCTATCGA;GACGTAAG	ACATCTAG;GTTGGTAG;AGCGCTCG;AGGCCTGA	Descr_Genotype_Rank_vs_Tcl_N11	5.77404	6.17152	Sum	59,0	DESeq2	~Descr_Genotype	N11	Descr_Genotype	Rank	Tcl
5031425F14Rik	4.76047	-1.52315	-0.492703	-0.695958	-0.494298	-2.87419	-1.40708	-1.61996	-1.40863	-1.46947	0.656304	-2.32081	0.0202973	0.0904334	ACATATGT;GCTATCGA;GACGTAAG	ACATCTAG;GTTGGTAG;AGCGCTCG;AGGCCTGA	Descr_Genotype_Rank_vs_Tcl_N11	3.34819	2.11232	Sum	59,0	DESeq2	~Descr_Genotype	N11	Descr_Genotype	Rank	Tcl
5031434O11Rik	6.94158	0.943485	0.544215	0.298533	0.324129	1.92317	1.45823	1.22989	1.25191	0.919489	0.587779	1.60517	0.108456	0.280547	ACATATGT;GCTATCGA;GACGTAAG	ACATCTAG;GTTGGTAG;AGCGCTCG;AGGCCTGA	Descr_Genotype_Rank_vs_Tcl_N11	2.60363	3.36294	Sum	59,0	DESeq2	~Descr_Genotype	N11	Descr_Genotype	Rank	Tcl
5031439G07Rik	85.7671	-1.18841	-0.96055	-1.1147	-0.975586	-2.27902	-1.94605	-2.1655	-1.96644	-1.1722	0.219048	-5.42535	5.78423e-08	4.34698e-06	ACATATGT;GCTATCGA;GACGTAAG	ACATCTAG;GTTGGTAG;AGCGCTCG;AGGCCTGA	Descr_Genotype_Rank_vs_Tcl_N11	7.16791	5.99585	Sum	59,0	DESeq2	~Descr_Genotype	N11	Descr_Genotype	Rank	Tcl
5033430I15Rik	11.4721	-0.262911	0.0146623	-0.0892271	-0.115084	-1.1999	1.01021	-1.0638	-1.08304	-0.259593	0.467716	-0.562116	0.574037	0.758873	ACATATGT;GCTATCGA;GACGTAAG	ACATCTAG;GTTGGTAG;AGCGCTCG;AGGCCTGA	Descr_Genotype_Rank_vs_Tcl_N11	4.00378	3.6391	Sum	59,0	DESeq2	~Descr_Genotype	N11	Descr_Genotype	Rank	Tcl
5330406M23Rik	14.9791	1.42515	0.811951	1.11453	0.733722	2.68543	1.75558	2.16525	1.66292	1.37082	0.454289	3.13711	0.0017062	0.0149168	ACATATGT;GCTATCGA;GACGTAAG	ACATCTAG;GTTGGTAG;AGCGCTCG;AGGCCTGA	Descr_Genotype_Rank_vs_Tcl_N11	3.23661	4.46958	Sum	59,0	DESeq2	~Descr_Genotype	N11	Descr_Genotype	Rank	Tcl
5330438D12Rik	8.12283	-0.891422	-0.539167	-0.257707	-0.299104	-1.855	-1.45313	-1.19558	-1.23038	-0.933065	0.596631	-1.49409	0.135151	0.323632	ACATATGT;GCTATCGA;GACGTAAG	ACATCTAG;GTTGGTAG;AGCGCTCG;AGGCCTGA	Descr_Genotype_Rank_vs_Tcl_N11	3.24105	2.26063	Sum	59,0	DESeq2	~Descr_Genotype	N11	Descr_Genotype	Rank	Tcl
5430403G16Rik	9.30703	0.543649	0.255687	0.165976	0.206597	1.45765	1.1939	1.12192	1.15396	0.603073	0.531918	1.02205	0.306755	0.535915	ACATATGT;GCTATCGA;GACGTAAG	ACATCTAG;GTTGGTAG;AGCGCTCG;AGGCCTGA	Descr_Genotype_Rank_vs_Tcl_N11	2.8783	3.46514	Sum	59,0	DESeq2	~Descr_Genotype	N11	Descr_Genotype	Rank	Tcl
5430405H02Rik	34.8149	0.0282367	-0.00833968	0.0166778	0.0191557	1.01976	-1.0058	1.01163	1.01337	0.0476733	0.281312	0.100375	0.920047	0.964281	ACATATGT;GCTATCGA;GACGTAAG	ACATCTAG;GTTGGTAG;AGCGCTCG;AGGCCTGA	Descr_Genotype_Rank_vs_Tcl_N11	5.0079	5.05402	Sum	59,0	DESeq2	~Descr_Genotype	N11	Descr_Genotype	Rank	Tcl
5430416N02Rik	36.1231	0.393549	0.240014	0.192641	0.220439	1.31362	1.181	1.14285	1.16509	0.368599	0.364538	1.07958	0.280328	0.509312	ACATATGT;GCTATCGA;GACGTAAG	ACATCTAG;GTTGGTAG;AGCGCTCG;AGGCCTGA	Descr_Genotype_Rank_vs_Tcl_N11	4.92327	5.16539	Sum	59,0	DESeq2	~Descr_Genotype	N11	Descr_Genotype	Rank	Tcl
5430427O19Rik	75.3803	0.388182	0.29548	0.280225	0.289881	1.30874	1.22729	1.21438	1.22254	0.368734	0.238434	1.62805	0.103514	0.272485	ACATATGT;GCTATCGA;GACGTAAG	ACATCTAG;GTTGGTAG;AGCGCTCG;AGGCCTGA	Descr_Genotype_Rank_vs_Tcl_N11	5.92139	6.30723	Sum	59,0	DESeq2	~Descr_Genotype	N11	Descr_Genotype	Rank	Tcl
5430431A17Rik	5.99814	1.23615	0.46113	0.270557	0.324848	2.35569	1.37662	1.20627	1.25253	1.22119	0.730789	1.69153	0.0907364	0.250165	ACATATGT;GCTATCGA;GACGTAAG	ACATCTAG;GTTGGTAG;AGCGCTCG;AGGCCTGA	Descr_Genotype_Rank_vs_Tcl_N11	2.15824	2.94644	Sum	59,0	DESeq2	~Descr_Genotype	N11	Descr_Genotype	Rank	Tcl
5530601H04Rik	35.6185	0.550163	0.409844	0.377537	0.368447	1.46425	1.32854	1.29912	1.29096	0.565804	0.289308	1.90165	0.0572171	0.183938	ACATATGT;GCTATCGA;GACGTAAG	ACATCTAG;GTTGGTAG;AGCGCTCG;AGGCCTGA	Descr_Genotype_Rank_vs_Tcl_N11	4.84987	5.40782	Sum	59,0	DESeq2	~Descr_Genotype	N11	Descr_Genotype	Rank	Tcl
5730409E04Rik	6.92748	-0.0353237	0.235822	-0.00848378	-0.0124691	-1.02479	1.17758	-1.0059	-1.00868	-0.0745337	0.561139	-0.06295	0.949806	0.979152	ACATATGT;GCTATCGA;GACGTAAG	ACATCTAG;GTTGGTAG;AGCGCTCG;AGGCCTGA	Descr_Genotype_Rank_vs_Tcl_N11	3.40448	3.35943	Sum	59,0	DESeq2	~Descr_Genotype	N11	Descr_Genotype	Rank	Tcl
5730455P16Rik	25.5258	-0.448644	-0.297689	-0.271432	-0.287988	-1.36476	-1.22917	-1.20701	-1.22094	-0.440996	0.306918	-1.46177	0.143804	0.337333	ACATATGT;GCTATCGA;GACGTAAG	ACATCTAG;GTTGGTAG;AGCGCTCG;AGGCCTGA	Descr_Genotype_Rank_vs_Tcl_N11	5.04748	4.58313	Sum	59,0	DESeq2	~Descr_Genotype	N11	Descr_Genotype	Rank	Tcl
5730480H06Rik	21.466	-0.391329	-0.210667	-0.186497	-0.216508	-1.3116	-1.15722	-1.138	-1.16192	-0.436889	0.369714	-1.05846	0.289845	0.519368	ACATATGT;GCTATCGA;GACGTAAG	ACATCTAG;GTTGGTAG;AGCGCTCG;AGGCCTGA	Descr_Genotype_Rank_vs_Tcl_N11	4.62603	4.37188	Sum	59,0	DESeq2	~Descr_Genotype	N11	Descr_Genotype	Rank	Tcl
5730488B01Rik	13.6038	0.900853	0.370346	0.423823	0.396596	1.86717	1.29266	1.34148	1.3164	0.829958	0.476531	1.89044	0.0586993	0.186955	ACATATGT;GCTATCGA;GACGTAAG	ACATCTAG;GTTGGTAG;AGCGCTCG;AGGCCTGA	Descr_Genotype_Rank_vs_Tcl_N11	3.17304	3.84417	Sum	59,0	DESeq2	~Descr_Genotype	N11	Descr_Genotype	Rank	Tcl
5830408C22Rik	59.3287	1.03449	0.552568	0.646298	0.509229	2.04839	1.46669	1.56515	1.42329	1.04669	0.435105	2.37757	0.017427	0.0813299	ACATATGT;GCTATCGA;GACGTAAG	ACATCTAG;GTTGGTAG;AGCGCTCG;AGGCCTGA	Descr_Genotype_Rank_vs_Tcl_N11	5.16845	5.99207	Sum	59,0	DESeq2	~Descr_Genotype	N11	Descr_Genotype	Rank	Tcl
5830411K02Rik	3.96883	1.09124	0.0132253	0.0970611	0.157198	2.13057	1.00921	1.06959	1.11512	0.797482	1.0704	1.01947	0.307981	0.536974	ACATATGT;GCTATCGA;GACGTAAG	ACATCTAG;GTTGGTAG;AGCGCTCG;AGGCCTGA	Descr_Genotype_Rank_vs_Tcl_N11	0.948397	1.94262	Sum	59,0	DESeq2	~Descr_Genotype	N11	Descr_Genotype	Rank	Tcl
5830418P13Rik	7.09043	-0.0617677	-0.189626	-0.0122464	-0.0165868	-1.04374	-1.14047	-1.00852	-1.01156	0.00311472	0.690458	-0.089459	0.928717	0.968666	ACATATGT;GCTATCGA;GACGTAAG	ACATCTAG;GTTGGTAG;AGCGCTCG;AGGCCTGA	Descr_Genotype_Rank_vs_Tcl_N11	2.41227	2.20376	Sum	59,0	DESeq2	~Descr_Genotype	N11	Descr_Genotype	Rank	Tcl
5830428M24Rik	76.2313	0.345108	0.325279	0.275429	0.281874	1.27025	1.25291	1.21035	1.21577	0.34375	0.193548	1.78306	0.0745767	0.220466	ACATATGT;GCTATCGA;GACGTAAG	ACATCTAG;GTTGGTAG;AGCGCTCG;AGGCCTGA	Descr_Genotype_Rank_vs_Tcl_N11	6.23977	6.57094	Sum	59,0	DESeq2	~Descr_Genotype	N11	Descr_Genotype	Rank	Tcl
5830444B04Rik	6.80255	-0.912159	-0.606978	-0.140671	-0.200092	-1.88186	-1.52307	-1.10242	-1.14877	-0.917657	0.809659	-1.1266	0.259913	0.485673	ACATATGT;GCTATCGA;GACGTAAG	ACATCTAG;GTTGGTAG;AGCGCTCG;AGGCCTGA	Descr_Genotype_Rank_vs_Tcl_N11	2.57737	1.78206	Sum	59,0	DESeq2	~Descr_Genotype	N11	Descr_Genotype	Rank	Tcl
5830454E08Rik	8.4546	-0.0261856	-0.0174348	-0.00767553	-0.0106153	-1.01832	-1.01216	-1.00533	-1.00739	-0.0323949	0.500028	-0.0523682	0.958235	0.983411	ACATATGT;GCTATCGA;GACGTAAG	ACATCTAG;GTTGGTAG;AGCGCTCG;AGGCCTGA	Descr_Genotype_Rank_vs_Tcl_N11	3.21863	3.14604	Sum	59,0	DESeq2	~Descr_Genotype	N11	Descr_Genotype	Rank	Tcl
5830487J09Rik	4.21125	-0.748214	-0.324853	-0.13614	-0.188685	-1.67971	-1.25254	-1.09896	-1.13972	-0.723623	0.730863	-1.02374	0.305958	0.534896	ACATATGT;GCTATCGA;GACGTAAG	ACATCTAG;GTTGGTAG;AGCGCTCG;AGGCCTGA	Descr_Genotype_Rank_vs_Tcl_N11	2.53207	1.94936	Sum	59,0	DESeq2	~Descr_Genotype	N11	Descr_Genotype	Rank	Tcl
5930430L01Rik	6.51319	0.0972901	-0.0791252	0.0219752	0.0304287	1.06976	-1.05638	1.01535	1.02132	0.034346	0.616853	0.15772	0.874677	0.945318	ACATATGT;GCTATCGA;GACGTAAG	ACATCTAG;GTTGGTAG;AGCGCTCG;AGGCCTGA	Descr_Genotype_Rank_vs_Tcl_N11	2.61123	2.62104	Sum	59,0	DESeq2	~Descr_Genotype	N11	Descr_Genotype	Rank	Tcl
6030458C11Rik	21.6697	-0.254297	-0.132245	-0.124923	-0.148199	-1.19275	-1.096	-1.09045	-1.10819	-0.24018	0.347051	-0.732737	0.463719	0.673182	ACATATGT;GCTATCGA;GACGTAAG	ACATCTAG;GTTGGTAG;AGCGCTCG;AGGCCTGA	Descr_Genotype_Rank_vs_Tcl_N11	4.72688	4.43031	Sum	59,0	DESeq2	~Descr_Genotype	N11	Descr_Genotype	Rank	Tcl
6230400D17Rik	5.23029	0.555727	0.0806662	0.0907998	0.131238	1.46991	1.05751	1.06496	1.09523	0.439049	0.760826	0.730425	0.46513	0.673989	ACATATGT;GCTATCGA;GACGTAAG	ACATCTAG;GTTGGTAG;AGCGCTCG;AGGCCTGA	Descr_Genotype_Rank_vs_Tcl_N11	2.05886	2.54513	Sum	59,0	DESeq2	~Descr_Genotype	N11	Descr_Genotype	Rank	Tcl
6330418K02Rik	11.5799	-0.359847	-0.135253	-0.137417	-0.170193	-1.28329	-1.09829	-1.09993	-1.12521	-0.377988	0.435464	-0.826355	0.408603	0.628577	ACATATGT;GCTATCGA;GACGTAAG	ACATCTAG;GTTGGTAG;AGCGCTCG;AGGCCTGA	Descr_Genotype_Rank_vs_Tcl_N11	3.90847	3.57158	Sum	59,0	DESeq2	~Descr_Genotype	N11	Descr_Genotype	Rank	Tcl
6330537M06Rik	6.03785	0.594859	0.0973314	0.105689	0.146993	1.51032	1.06979	1.07601	1.10726	0.679571	0.737867	0.806187	0.420135	0.637989	ACATATGT;GCTATCGA;GACGTAAG	ACATCTAG;GTTGGTAG;AGCGCTCG;AGGCCTGA	Descr_Genotype_Rank_vs_Tcl_N11	2.04116	2.64209	Sum	59,0	DESeq2	~Descr_Genotype	N11	Descr_Genotype	Rank	Tcl
6330562C20Rik	4.06154	-1.08217	-0.333895	-0.174435	-0.239557	-2.11722	-1.26041	-1.12852	-1.18063	-1.1063	0.811604	-1.33337	0.182409	0.392339	ACATATGT;GCTATCGA;GACGTAAG	ACATCTAG;GTTGGTAG;AGCGCTCG;AGGCCTGA	Descr_Genotype_Rank_vs_Tcl_N11	2.64868	1.53514	Sum	59,0	DESeq2	~Descr_Genotype	N11	Descr_Genotype	Rank	Tcl
6430590A07Rik	8.28089	0.775151	0.298576	0.216179	0.262205	1.71137	1.22993	1.16165	1.19931	0.759535	0.589252	1.31548	0.188348	0.400631	ACATATGT;GCTATCGA;GACGTAAG	ACATCTAG;GTTGGTAG;AGCGCTCG;AGGCCTGA	Descr_Genotype_Rank_vs_Tcl_N11	2.71675	3.38722	Sum	59,0	DESeq2	~Descr_Genotype	N11	Descr_Genotype	Rank	Tcl
6530402F18Rik	14.1164	-0.420206	-0.0809598	-0.154985	-0.189252	-1.33812	-1.05772	-1.11341	-1.14017	-0.391687	0.456736	-0.92002	0.357562	0.581154	ACATATGT;GCTATCGA;GACGTAAG	ACATCTAG;GTTGGTAG;AGCGCTCG;AGGCCTGA	Descr_Genotype_Rank_vs_Tcl_N11	4.37343	3.91105	Sum	59,0	DESeq2	~Descr_Genotype	N11	Descr_Genotype	Rank	Tcl
6720427I07Rik	7.89843	0.853975	0.30411	0.245402	0.28466	1.80747	1.23466	1.18542	1.21812	0.912595	0.598385	1.42713	0.153542	0.350934	ACATATGT;GCTATCGA;GACGTAAG	ACATCTAG;GTTGGTAG;AGCGCTCG;AGGCCTGA	Descr_Genotype_Rank_vs_Tcl_N11	2.37761	3.17465	Sum	59,0	DESeq2	~Descr_Genotype	N11	Descr_Genotype	Rank	Tcl
6720464F23Rik	5.43032	0.114736	0.168954	0.0257986	0.0356485	1.08278	1.12424	1.01804	1.02502	0.103438	0.620007	0.185056	0.853185	0.93429	ACATATGT;GCTATCGA;GACGTAAG	ACATCTAG;GTTGGTAG;AGCGCTCG;AGGCCTGA	Descr_Genotype_Rank_vs_Tcl_N11	2.80323	2.85155	Sum	59,0	DESeq2	~Descr_Genotype	N11	Descr_Genotype	Rank	Tcl
6720489N17Rik	6.20736	-1.33609	-0.471032	-0.35255	-0.379276	-2.52467	-1.3861	-1.27682	-1.30069	-1.28181	0.700098	-1.90844	0.0563345	0.181718	ACATATGT;GCTATCGA;GACGTAAG	ACATCTAG;GTTGGTAG;AGCGCTCG;AGGCCTGA	Descr_Genotype_Rank_vs_Tcl_N11	3.04052	2.26245	Sum	59,0	DESeq2	~Descr_Genotype	N11	Descr_Genotype	Rank	Tcl
8030453O22Rik	5.05463	-2.30442	-0.441166	-0.414319	-0.498367	-4.93968	-1.3577	-1.33267	-1.41261	-2.31235	0.952379	-2.41964	0.0155358	0.0748819	ACATATGT;GCTATCGA;GACGTAAG	ACATCTAG;GTTGGTAG;AGCGCTCG;AGGCCTGA	Descr_Genotype_Rank_vs_Tcl_N11	3.81286	1.2289	Sum	59,0	DESeq2	~Descr_Genotype	N11	Descr_Genotype	Rank	Tcl
8030456M14Rik	6.06583	-0.753188	-0.18552	-0.188256	-0.240156	-1.68551	-1.13723	-1.13939	-1.18112	-0.79986	0.61608	-1.22255	0.2215	0.441832	ACATATGT;GCTATCGA;GACGTAAG	ACATCTAG;GTTGGTAG;AGCGCTCG;AGGCCTGA	Descr_Genotype_Rank_vs_Tcl_N11	3.37861	2.69842	Sum	59,0	DESeq2	~Descr_Genotype	N11	Descr_Genotype	Rank	Tcl
8030462N17Rik	32.5971	0.184466	0.165974	0.111126	0.126683	1.1364	1.12192	1.08007	1.09178	0.162007	0.276081	0.668159	0.504032	0.706404	ACATATGT;GCTATCGA;GACGTAAG	ACATCTAG;GTTGGTAG;AGCGCTCG;AGGCCTGA	Descr_Genotype_Rank_vs_Tcl_N11	5.06268	5.22375	Sum	59,0	DESeq2	~Descr_Genotype	N11	Descr_Genotype	Rank	Tcl
8430429K09Rik	14.2606	-0.0245736	0.00442086	-0.0094404	-0.0124413	-1.01718	1.00307	-1.00657	-1.00866	-0.012199	0.405585	-0.060588	0.951687	0.980458	ACATATGT;GCTATCGA;GACGTAAG	ACATCTAG;GTTGGTAG;AGCGCTCG;AGGCCTGA	Descr_Genotype_Rank_vs_Tcl_N11	3.96396	3.91999	Sum	59,0	DESeq2	~Descr_Genotype	N11	Descr_Genotype	Rank	Tcl
9130019O22Rik	5.53197	-0.617849	-0.351362	-0.13149	-0.178362	-1.53459	-1.27576	-1.09542	-1.1316	-0.606663	0.660397	-0.935572	0.349494	0.574957	ACATATGT;GCTATCGA;GACGTAAG	ACATCTAG;GTTGGTAG;AGCGCTCG;AGGCCTGA	Descr_Genotype_Rank_vs_Tcl_N11	2.6572	2.08751	Sum	59,0	DESeq2	~Descr_Genotype	N11	Descr_Genotype	Rank	Tcl
9130023H24Rik	4.00178	-0.0306748	0.110654	-0.00486922	-0.00756694	-1.02149	1.07972	-1.00338	-1.00526	-0.0468206	0.733465	-0.0418218	0.966641	0.986904	ACATATGT;GCTATCGA;GACGTAAG	ACATCTAG;GTTGGTAG;AGCGCTCG;AGGCCTGA	Descr_Genotype_Rank_vs_Tcl_N11	2.4112	2.29005	Sum	59,0	DESeq2	~Descr_Genotype	N11	Descr_Genotype	Rank	Tcl
9130221H12Rik	8.85767	-0.535536	-0.289806	-0.180442	-0.218438	-1.44948	-1.22248	-1.13323	-1.16347	-0.475501	0.500744	-1.06948	0.284853	0.513448	ACATATGT;GCTATCGA;GACGTAAG	ACATCTAG;GTTGGTAG;AGCGCTCG;AGGCCTGA	Descr_Genotype_Rank_vs_Tcl_N11	3.37908	2.95687	Sum	59,0	DESeq2	~Descr_Genotype	N11	Descr_Genotype	Rank	Tcl
9130230N09Rik	16.0066	-1.48345	-0.772838	-1.20361	-0.810381	-2.79617	-1.70863	-2.30315	-1.75367	-1.46911	0.44047	-3.36789	0.000757466	0.00820203	ACATATGT;GCTATCGA;GACGTAAG	ACATCTAG;GTTGGTAG;AGCGCTCG;AGGCCTGA	Descr_Genotype_Rank_vs_Tcl_N11	4.98038	3.52996	Sum	59,0	DESeq2	~Descr_Genotype	N11	Descr_Genotype	Rank	Tcl
9130401M01Rik	47.2118	-0.771077	-0.616892	-0.655706	-0.581692	-1.70654	-1.53357	-1.57539	-1.4966	-0.796403	0.237988	-3.23998	0.00119538	0.0114765	ACATATGT;GCTATCGA;GACGTAAG	ACATCTAG;GTTGGTAG;AGCGCTCG;AGGCCTGA	Descr_Genotype_Rank_vs_Tcl_N11	6.01541	5.24766	Sum	59,0	DESeq2	~Descr_Genotype	N11	Descr_Genotype	Rank	Tcl
9230114K14Rik	11.4906	-1.08774	-0.566633	-0.663579	-0.508848	-2.12541	-1.48106	-1.58401	-1.42291	-1.06326	0.459779	-2.36579	0.0179916	0.0830628	ACATATGT;GCTATCGA;GACGTAAG	ACATCTAG;GTTGGTAG;AGCGCTCG;AGGCCTGA	Descr_Genotype_Rank_vs_Tcl_N11	4.24006	3.19092	Sum	59,0	DESeq2	~Descr_Genotype	N11	Descr_Genotype	Rank	Tcl
9230116N13Rik	9.24331	-0.411416	-0.120144	-0.13843	-0.175802	-1.32999	-1.08684	-1.10071	-1.12959	-0.484117	0.479149	-0.858637	0.390541	0.612981	ACATATGT;GCTATCGA;GACGTAAG	ACATCTAG;GTTGGTAG;AGCGCTCG;AGGCCTGA	Descr_Genotype_Rank_vs_Tcl_N11	3.70108	3.36408	Sum	59,0	DESeq2	~Descr_Genotype	N11	Descr_Genotype	Rank	Tcl
9330020H09Rik	18.4058	-0.896707	-0.541686	-0.618178	-0.510464	-1.86181	-1.45567	-1.53494	-1.42451	-0.91141	0.367175	-2.44218	0.0145988	0.0714085	ACATATGT;GCTATCGA;GACGTAAG	ACATCTAG;GTTGGTAG;AGCGCTCG;AGGCCTGA	Descr_Genotype_Rank_vs_Tcl_N11	4.8525	3.96923	Sum	59,0	DESeq2	~Descr_Genotype	N11	Descr_Genotype	Rank	Tcl
9330151L19Rik	3.82338	0.394539	0.137182	0.0584715	0.0855984	1.31452	1.09975	1.04136	1.06113	0.394967	0.804029	0.490702	0.623637	0.794458	ACATATGT;GCTATCGA;GACGTAAG	ACATCTAG;GTTGGTAG;AGCGCTCG;AGGCCTGA	Descr_Genotype_Rank_vs_Tcl_N11	2.10962	2.34264	Sum	59,0	DESeq2	~Descr_Genotype	N11	Descr_Genotype	Rank	Tcl
9330160F10Rik	6.27986	-0.913812	-0.48789	-0.259438	-0.302073	-1.88402	-1.40239	-1.19701	-1.23292	-0.873738	0.604339	-1.51208	0.130513	0.317892	ACATATGT;GCTATCGA;GACGTAAG	ACATCTAG;GTTGGTAG;AGCGCTCG;AGGCCTGA	Descr_Genotype_Rank_vs_Tcl_N11	3.02733	2.25937	Sum	59,0	DESeq2	~Descr_Genotype	N11	Descr_Genotype	Rank	Tcl
9330162G02Rik	29.7382	0.643611	0.447841	0.387149	0.376148	1.56223	1.364	1.30781	1.29787	0.624249	0.349415	1.84197	0.0654799	0.201318	ACATATGT;GCTATCGA;GACGTAAG	ACATCTAG;GTTGGTAG;AGCGCTCG;AGGCCTGA	Descr_Genotype_Rank_vs_Tcl_N11	4.63675	5.2147	Sum	59,0	DESeq2	~Descr_Genotype	N11	Descr_Genotype	Rank	Tcl
9330175E14Rik	21.7007	0.347896	0.162879	0.164443	0.191962	1.2727	1.11952	1.12073	1.14232	0.334725	0.370546	0.938873	0.347796	0.573995	ACATATGT;GCTATCGA;GACGTAAG	ACATCTAG;GTTGGTAG;AGCGCTCG;AGGCCTGA	Descr_Genotype_Rank_vs_Tcl_N11	4.10473	4.39999	Sum	59,0	DESeq2	~Descr_Genotype	N11	Descr_Genotype	Rank	Tcl
9430015G10Rik	10.1804	0.32666	0.100288	0.0999158	0.12926	1.25411	1.07199	1.07171	1.09373	0.30989	0.511722	0.638355	0.523243	0.720602	ACATATGT;GCTATCGA;GACGTAAG	ACATCTAG;GTTGGTAG;AGCGCTCG;AGGCCTGA	Descr_Genotype_Rank_vs_Tcl_N11	3.19721	3.35275	Sum	59,0	DESeq2	~Descr_Genotype	N11	Descr_Genotype	Rank	Tcl
9430034N14Rik	6.78586	1.39158	0.585227	0.561762	0.450088	2.62366	1.50027	1.47607	1.36612	1.35883	0.644148	2.16035	0.030746	0.121527	ACATATGT;GCTATCGA;GACGTAAG	ACATCTAG;GTTGGTAG;AGCGCTCG;AGGCCTGA	Descr_Genotype_Rank_vs_Tcl_N11	2.26376	3.41919	Sum	59,0	DESeq2	~Descr_Genotype	N11	Descr_Genotype	Rank	Tcl
9430038I01Rik	78.8793	0.168628	0.125349	0.126917	0.13686	1.12399	1.09077	1.09196	1.09951	0.158473	0.196479	0.85825	0.390754	0.613062	ACATATGT;GCTATCGA;GACGTAAG	ACATCTAG;GTTGGTAG;AGCGCTCG;AGGCCTGA	Descr_Genotype_Rank_vs_Tcl_N11	6.10349	6.25651	Sum	59,0	DESeq2	~Descr_Genotype	N11	Descr_Genotype	Rank	Tcl
9430060I03Rik	6.11233	-0.534477	-0.234813	-0.13277	-0.175663	-1.44842	-1.17675	-1.0964	-1.12948	-0.553243	0.597458	-0.894585	0.371009	0.594578	ACATATGT;GCTATCGA;GACGTAAG	ACATCTAG;GTTGGTAG;AGCGCTCG;AGGCCTGA	Descr_Genotype_Rank_vs_Tcl_N11	2.99925	2.54073	Sum	59,0	DESeq2	~Descr_Genotype	N11	Descr_Genotype	Rank	Tcl
9430081H08Rik	19.0586	-0.5997	-0.385934	-0.346213	-0.347727	-1.5154	-1.30671	-1.27122	-1.27255	-0.585391	0.352093	-1.70324	0.0885228	0.246215	ACATATGT;GCTATCGA;GACGTAAG	ACATCTAG;GTTGGTAG;AGCGCTCG;AGGCCTGA	Descr_Genotype_Rank_vs_Tcl_N11	4.64095	4.07742	Sum	59,0	DESeq2	~Descr_Genotype	N11	Descr_Genotype	Rank	Tcl
9530018F02Rik	8.8681	-0.513493	-0.178878	-0.157108	-0.199089	-1.4275	-1.132	-1.11505	-1.14797	-0.50896	0.522629	-0.982519	0.325844	0.553379	ACATATGT;GCTATCGA;GACGTAAG	ACATCTAG;GTTGGTAG;AGCGCTCG;AGGCCTGA	Descr_Genotype_Rank_vs_Tcl_N11	3.63423	3.13828	Sum	59,0	DESeq2	~Descr_Genotype	N11	Descr_Genotype	Rank	Tcl
9530034E10Rik	4.7368	-0.0184962	0.248324	-0.00375135	-0.00593895	-1.0129	1.18783	-1.0026	-1.00413	0.0228994	0.604467	-0.0305992	0.975589	0.989994	ACATATGT;GCTATCGA;GACGTAAG	ACATCTAG;GTTGGTAG;AGCGCTCG;AGGCCTGA	Descr_Genotype_Rank_vs_Tcl_N11	2.87968	2.88421	Sum	59,0	DESeq2	~Descr_Genotype	N11	Descr_Genotype	Rank	Tcl
9530068E07Rik	76.0053	-0.117792	-0.0935008	-0.0874943	-0.095667	-1.08507	-1.06696	-1.06252	-1.06856	-0.139067	0.196057	-0.600805	0.54797	0.739675	ACATATGT;GCTATCGA;GACGTAAG	ACATCTAG;GTTGGTAG;AGCGCTCG;AGGCCTGA	Descr_Genotype_Rank_vs_Tcl_N11	6.35663	6.24195	Sum	59,0	DESeq2	~Descr_Genotype	N11	Descr_Genotype	Rank	Tcl
9530078K11Rik	4.01894	0.483989	0.174869	0.0681173	0.101073	1.39861	1.12886	1.04835	1.07257	0.472262	0.826362	0.585686	0.558086	0.747092	ACATATGT;GCTATCGA;GACGTAAG	ACATCTAG;GTTGGTAG;AGCGCTCG;AGGCCTGA	Descr_Genotype_Rank_vs_Tcl_N11	2.01061	2.48728	Sum	59,0	DESeq2	~Descr_Genotype	N11	Descr_Genotype	Rank	Tcl
9530082P21Rik	3.827	0.971178	0.408854	0.158265	0.216063	1.96044	1.32763	1.11594	1.16156	1.03339	0.804179	1.20766	0.227177	0.448137	ACATATGT;GCTATCGA;GACGTAAG	ACATCTAG;GTTGGTAG;AGCGCTCG;AGGCCTGA	Descr_Genotype_Rank_vs_Tcl_N11	1.88141	2.53433	Sum	59,0	DESeq2	~Descr_Genotype	N11	Descr_Genotype	Rank	Tcl
9630010A21Rik	5.24196	1.08043	0.524645	0.292138	0.325713	2.11466	1.43858	1.22445	1.25328	1.1117	0.654942	1.64965	0.0990138	0.26519	ACATATGT;GCTATCGA;GACGTAAG	ACATCTAG;GTTGGTAG;AGCGCTCG;AGGCCTGA	Descr_Genotype_Rank_vs_Tcl_N11	2.21818	3.11842	Sum	59,0	DESeq2	~Descr_Genotype	N11	Descr_Genotype	Rank	Tcl
9630028I04Rik	4.78	0.0120221	0.170414	0.00245702	0.00297164	1.00837	1.12538	1.0017	1.00206	0.0927554	0.732409	0.0164144	0.986904	0.994401	ACATATGT;GCTATCGA;GACGTAAG	ACATCTAG;GTTGGTAG;AGCGCTCG;AGGCCTGA	Descr_Genotype_Rank_vs_Tcl_N11	2.26449	2.74142	Sum	59,0	DESeq2	~Descr_Genotype	N11	Descr_Genotype	Rank	Tcl
9930017N22Rik	11.0868	0.411821	0.208884	0.134195	0.169056	1.33036	1.15579	1.09748	1.12432	0.441941	0.496474	0.829492	0.406826	0.627179	ACATATGT;GCTATCGA;GACGTAAG	ACATCTAG;GTTGGTAG;AGCGCTCG;AGGCCTGA	Descr_Genotype_Rank_vs_Tcl_N11	3.32958	3.74163	Sum	59,0	DESeq2	~Descr_Genotype	N11	Descr_Genotype	Rank	Tcl
9930021J03Rik	39.0663	0.530277	0.35225	0.345144	0.344765	1.44421	1.27655	1.27028	1.26994	0.553486	0.302099	1.75531	0.0792068	0.230059	ACATATGT;GCTATCGA;GACGTAAG	ACATCTAG;GTTGGTAG;AGCGCTCG;AGGCCTGA	Descr_Genotype_Rank_vs_Tcl_N11	4.89743	5.42637	Sum	59,0	DESeq2	~Descr_Genotype	N11	Descr_Genotype	Rank	Tcl
9930022D16Rik	4.42094	0.0690232	-0.038014	0.00901894	0.0135417	1.04901	-1.0267	1.00627	1.00943	-0.0166841	0.858213	0.0804266	0.935898	0.971957	ACATATGT;GCTATCGA;GACGTAAG	ACATCTAG;GTTGGTAG;AGCGCTCG;AGGCCTGA	Descr_Genotype_Rank_vs_Tcl_N11	2.27478	1.89558	Sum	59,0	DESeq2	~Descr_Genotype	N11	Descr_Genotype	Rank	Tcl
9930104L06Rik	14.432	-0.337082	-0.189855	-0.142719	-0.173037	-1.2632	-1.14065	-1.10398	-1.12743	-0.377973	0.400802	-0.841018	0.400338	0.621737	ACATATGT;GCTATCGA;GACGTAAG	ACATCTAG;GTTGGTAG;AGCGCTCG;AGGCCTGA	Descr_Genotype_Rank_vs_Tcl_N11	4.15448	3.78412	Sum	59,0	DESeq2	~Descr_Genotype	N11	Descr_Genotype	Rank	Tcl
9930111J21Rik2	63.5177	0.788306	0.560405	0.620827	0.537005	1.72704	1.47468	1.53776	1.45096	0.805872	0.285777	2.75847	0.00580729	0.0363894	ACATATGT;GCTATCGA;GACGTAAG	ACATCTAG;GTTGGTAG;AGCGCTCG;AGGCCTGA	Descr_Genotype_Rank_vs_Tcl_N11	5.44524	6.2017	Sum	59,0	DESeq2	~Descr_Genotype	N11	Descr_Genotype	Rank	Tcl
A130010J15Rik	19.5781	-0.121293	-0.0541046	-0.0516602	-0.0647397	-1.08771	-1.03821	-1.03646	-1.0459	-0.123802	0.383574	-0.316218	0.751837	0.876882	ACATATGT;GCTATCGA;GACGTAAG	ACATCTAG;GTTGGTAG;AGCGCTCG;AGGCCTGA	Descr_Genotype_Rank_vs_Tcl_N11	4.42072	4.34561	Sum	59,0	DESeq2	~Descr_Genotype	N11	Descr_Genotype	Rank	Tcl
A130014A01Rik	5.90281	2.25105	0.466684	1.4477	0.591936	4.7603	1.38193	2.72773	1.50727	2.44112	0.858227	2.62291	0.00871816	0.0490986	ACATATGT;GCTATCGA;GACGTAAG	ACATCTAG;GTTGGTAG;AGCGCTCG;AGGCCTGA	Descr_Genotype_Rank_vs_Tcl_N11	0.986754	2.96636	Sum	59,0	DESeq2	~Descr_Genotype	N11	Descr_Genotype	Rank	Tcl
A130048G24Rik	9.28888	0.331138	0.100901	0.0823047	0.110736	1.25801	1.07244	1.05871	1.07978	0.371303	0.587054	0.564067	0.572709	0.758266	ACATATGT;GCTATCGA;GACGTAAG	ACATCTAG;GTTGGTAG;AGCGCTCG;AGGCCTGA	Descr_Genotype_Rank_vs_Tcl_N11	3.01702	3.34211	Sum	59,0	DESeq2	~Descr_Genotype	N11	Descr_Genotype	Rank	Tcl
A130071D04Rik	36.7301	1.33099	0.856212	1.16353	0.88657	2.51576	1.81028	2.24005	1.84878	1.31109	0.337148	3.9478	7.88731e-05	0.00148187	ACATATGT;GCTATCGA;GACGTAAG	ACATCTAG;GTTGGTAG;AGCGCTCG;AGGCCTGA	Descr_Genotype_Rank_vs_Tcl_N11	4.27706	5.61334	Sum	59,0	DESeq2	~Descr_Genotype	N11	Descr_Genotype	Rank	Tcl
A230103L15Rik	4.64898	-0.195526	0.0324517	-0.0312446	-0.0462659	-1.14514	1.02275	-1.02189	-1.03259	-0.13793	0.755695	-0.258736	0.795839	0.903307	ACATATGT;GCTATCGA;GACGTAAG	ACATCTAG;GTTGGTAG;AGCGCTCG;AGGCCTGA	Descr_Genotype_Rank_vs_Tcl_N11	2.60474	2.21916	Sum	59,0	DESeq2	~Descr_Genotype	N11	Descr_Genotype	Rank	Tcl
A330023F24Rik	6.29709	0.217172	0.179607	0.0525868	0.0723118	1.16245	1.13258	1.03712	1.0514	0.162924	0.588251	0.369182	0.711992	0.852014	ACATATGT;GCTATCGA;GACGTAAG	ACATCTAG;GTTGGTAG;AGCGCTCG;AGGCCTGA	Descr_Genotype_Rank_vs_Tcl_N11	2.90927	2.97317	Sum	59,0	DESeq2	~Descr_Genotype	N11	Descr_Genotype	Rank	Tcl
A330040F15Rik	8.16911	1.2852	0.540669	0.555338	0.445206	2.43716	1.45465	1.46951	1.36151	1.32227	0.604068	2.12757	0.0333725	0.127986	ACATATGT;GCTATCGA;GACGTAAG	ACATCTAG;GTTGGTAG;AGCGCTCG;AGGCCTGA	Descr_Genotype_Rank_vs_Tcl_N11	2.30669	3.41214	Sum	59,0	DESeq2	~Descr_Genotype	N11	Descr_Genotype	Rank	Tcl
A430005L14Rik	73.0829	-0.367158	-0.295913	-0.301184	-0.305328	-1.28981	-1.22766	-1.23215	-1.2357	-0.369391	0.183925	-1.99624	0.0459081	0.158879	ACATATGT;GCTATCGA;GACGTAAG	ACATCTAG;GTTGGTAG;AGCGCTCG;AGGCCTGA	Descr_Genotype_Rank_vs_Tcl_N11	6.55759	6.19037	Sum	59,0	DESeq2	~Descr_Genotype	N11	Descr_Genotype	Rank	Tcl
A430018G15Rik	9.88886	-0.658944	-0.322558	-0.227771	-0.265533	-1.57893	-1.25055	-1.17102	-1.20208	-0.631149	0.508143	-1.29677	0.194711	0.409788	ACATATGT;GCTATCGA;GACGTAAG	ACATCTAG;GTTGGTAG;AGCGCTCG;AGGCCTGA	Descr_Genotype_Rank_vs_Tcl_N11	3.65281	3.03277	Sum	59,0	DESeq2	~Descr_Genotype	N11	Descr_Genotype	Rank	Tcl
A430033K04Rik	4.87725	1.6637	0.575739	0.472523	0.428615	3.16828	1.49044	1.38753	1.34594	1.53025	0.778158	2.138	0.0325168	0.126068	ACATATGT;GCTATCGA;GACGTAAG	ACATCTAG;GTTGGTAG;AGCGCTCG;AGGCCTGA	Descr_Genotype_Rank_vs_Tcl_N11	1.68324	2.99669	Sum	59,0	DESeq2	~Descr_Genotype	N11	Descr_Genotype	Rank	Tcl
A430035B10Rik	85.82	0.167114	0.108986	0.121177	0.131455	1.12281	1.07847	1.08762	1.0954	0.185196	0.212481	0.786489	0.431581	0.647914	ACATATGT;GCTATCGA;GACGTAAG	ACATCTAG;GTTGGTAG;AGCGCTCG;AGGCCTGA	Descr_Genotype_Rank_vs_Tcl_N11	6.07689	6.26969	Sum	59,0	DESeq2	~Descr_Genotype	N11	Descr_Genotype	Rank	Tcl
A430078I02Rik	4.25321	-0.59115	-0.29081	-0.0859815	-0.129219	-1.50645	-1.22333	-1.06141	-1.0937	-0.682075	0.802996	-0.73618	0.461621	0.672055	ACATATGT;GCTATCGA;GACGTAAG	ACATCTAG;GTTGGTAG;AGCGCTCG;AGGCCTGA	Descr_Genotype_Rank_vs_Tcl_N11	2.3417	1.84025	Sum	59,0	DESeq2	~Descr_Genotype	N11	Descr_Genotype	Rank	Tcl
A430093F15Rik	9.40581	2.32318	1.2372	1.98441	1.35408	5.00436	2.35741	3.95702	2.55633	2.36684	0.608367	3.81872	0.000134145	0.00221583	ACATATGT;GCTATCGA;GACGTAAG	ACATCTAG;GTTGGTAG;AGCGCTCG;AGGCCTGA	Descr_Genotype_Rank_vs_Tcl_N11	2.12894	4.2329	Sum	59,0	DESeq2	~Descr_Genotype	N11	Descr_Genotype	Rank	Tcl
A530010L16Rik	7.78429	-1.13526	-0.420882	-0.383189	-0.382784	-2.19658	-1.33875	-1.30422	-1.30386	-1.10459	0.60579	-1.87401	0.0609289	0.191859	ACATATGT;GCTATCGA;GACGTAAG	ACATCTAG;GTTGGTAG;AGCGCTCG;AGGCCTGA	Descr_Genotype_Rank_vs_Tcl_N11	3.59288	2.62207	Sum	59,0	DESeq2	~Descr_Genotype	N11	Descr_Genotype	Rank	Tcl
A530030E21Rik	57.71	0.91361	0.589031	0.645073	0.524178	1.88375	1.50424	1.56382	1.43811	0.960609	0.364506	2.50644	0.0121955	0.0627639	ACATATGT;GCTATCGA;GACGTAAG	ACATCTAG;GTTGGTAG;AGCGCTCG;AGGCCTGA	Descr_Genotype_Rank_vs_Tcl_N11	4.93706	6.15968	Sum	59,0	DESeq2	~Descr_Genotype	N11	Descr_Genotype	Rank	Tcl
A530032D15Rik	57.9883	0.520562	0.468425	0.338205	0.339718	1.43451	1.3836	1.26418	1.26551	0.544543	0.300366	1.73309	0.0830799	0.237778	ACATATGT;GCTATCGA;GACGTAAG	ACATCTAG;GTTGGTAG;AGCGCTCG;AGGCCTGA	Descr_Genotype_Rank_vs_Tcl_N11	5.65398	6.30546	Sum	59,0	DESeq2	~Descr_Genotype	N11	Descr_Genotype	Rank	Tcl
A530040E14Rik	7.70869	-0.226711	-0.0193963	-0.0560864	-0.0769002	-1.17016	-1.01354	-1.03964	-1.05475	-0.1959	0.579816	-0.391006	0.695793	0.842135	ACATATGT;GCTATCGA;GACGTAAG	ACATCTAG;GTTGGTAG;AGCGCTCG;AGGCCTGA	Descr_Genotype_Rank_vs_Tcl_N11	3.18816	3.03658	Sum	59,0	DESeq2	~Descr_Genotype	N11	Descr_Genotype	Rank	Tcl
A530041M06Rik	4.76825	2.32392	0.636115	0.555114	0.500284	5.00689	1.55414	1.46928	1.41449	2.08491	0.957755	2.42642	0.0152487	0.0737919	ACATATGT;GCTATCGA;GACGTAAG	ACATCTAG;GTTGGTAG;AGCGCTCG;AGGCCTGA	Descr_Genotype_Rank_vs_Tcl_N11	1.14795	2.98685	Sum	59,0	DESeq2	~Descr_Genotype	N11	Descr_Genotype	Rank	Tcl
A530088E08Rik	8.38508	0.494169	0.0924633	0.11865	0.158835	1.40851	1.06619	1.08572	1.11639	0.5038	0.607213	0.81383	0.415742	0.634289	ACATATGT;GCTATCGA;GACGTAAG	ACATCTAG;GTTGGTAG;AGCGCTCG;AGGCCTGA	Descr_Genotype_Rank_vs_Tcl_N11	2.66822	3.01713	Sum	59,0	DESeq2	~Descr_Genotype	N11	Descr_Genotype	Rank	Tcl
A630001G21Rik	93.8395	0.427878	0.325218	0.31109	0.316914	1.34525	1.25285	1.24064	1.24566	0.408364	0.242526	1.76426	0.0776881	0.226692	ACATATGT;GCTATCGA;GACGTAAG	ACATCTAG;GTTGGTAG;AGCGCTCG;AGGCCTGA	Descr_Genotype_Rank_vs_Tcl_N11	6.26462	6.60901	Sum	59,0	DESeq2	~Descr_Genotype	N11	Descr_Genotype	Rank	Tcl
A630023P12Rik	10.4119	-1.23438	-0.571637	-0.713804	-0.515355	-2.35281	-1.48621	-1.64012	-1.42935	-1.25665	0.518695	-2.37978	0.0173228	0.0810634	ACATATGT;GCTATCGA;GACGTAAG	ACATCTAG;GTTGGTAG;AGCGCTCG;AGGCCTGA	Descr_Genotype_Rank_vs_Tcl_N11	3.90057	2.92521	Sum	59,0	DESeq2	~Descr_Genotype	N11	Descr_Genotype	Rank	Tcl
A630052C17Rik	4.38692	0.187751	0.0790972	0.0349021	0.0502084	1.13899	1.05636	1.02449	1.03541	0.179707	0.692956	0.270942	0.786436	0.897685	ACATATGT;GCTATCGA;GACGTAAG	ACATCTAG;GTTGGTAG;AGCGCTCG;AGGCCTGA	Descr_Genotype_Rank_vs_Tcl_N11	2.37232	2.49554	Sum	59,0	DESeq2	~Descr_Genotype	N11	Descr_Genotype	Rank	Tcl
A630072M18Rik	24.2967	0.40785	0.222113	0.219953	0.242851	1.32671	1.16644	1.1647	1.18333	0.392787	0.338807	1.20378	0.228673	0.449926	ACATATGT;GCTATCGA;GACGTAAG	ACATCTAG;GTTGGTAG;AGCGCTCG;AGGCCTGA	Descr_Genotype_Rank_vs_Tcl_N11	4.29749	4.63848	Sum	59,0	DESeq2	~Descr_Genotype	N11	Descr_Genotype	Rank	Tcl
A630089N07Rik	8.60786	0.735275	0.346916	0.252241	0.284931	1.66472	1.27184	1.19106	1.21835	0.782957	0.527024	1.39514	0.162972	0.365128	ACATATGT;GCTATCGA;GACGTAAG	ACATCTAG;GTTGGTAG;AGCGCTCG;AGGCCTGA	Descr_Genotype_Rank_vs_Tcl_N11	2.74756	3.46262	Sum	59,0	DESeq2	~Descr_Genotype	N11	Descr_Genotype	Rank	Tcl
A730063M14Rik	13.5503	-0.673183	-0.280176	-0.263583	-0.294422	-1.59459	-1.21434	-1.20046	-1.22639	-0.702893	0.47295	-1.42337	0.154629	0.352285	ACATATGT;GCTATCGA;GACGTAAG	ACATCTAG;GTTGGTAG;AGCGCTCG;AGGCCTGA	Descr_Genotype_Rank_vs_Tcl_N11	4.2715	3.68011	Sum	59,0	DESeq2	~Descr_Genotype	N11	Descr_Genotype	Rank	Tcl
A930001M01Rik	4.72709	0.727585	0.428662	0.148637	0.199313	1.65587	1.34598	1.10852	1.14815	0.655799	0.688581	1.05664	0.290674	0.520049	ACATATGT;GCTATCGA;GACGTAAG	ACATCTAG;GTTGGTAG;AGCGCTCG;AGGCCTGA	Descr_Genotype_Rank_vs_Tcl_N11	2.3803	2.86125	Sum	59,0	DESeq2	~Descr_Genotype	N11	Descr_Genotype	Rank	Tcl
A930004J17Rik	7.43273	0.435874	0.339117	0.119337	0.154979	1.35273	1.26498	1.08624	1.11341	0.474102	0.560207	0.77806	0.436534	0.652046	ACATATGT;GCTATCGA;GACGTAAG	ACATCTAG;GTTGGTAG;AGCGCTCG;AGGCCTGA	Descr_Genotype_Rank_vs_Tcl_N11	3.01702	3.43086	Sum	59,0	DESeq2	~Descr_Genotype	N11	Descr_Genotype	Rank	Tcl
A930005H10Rik	56.5999	-0.465008	-0.27419	-0.270822	-0.286588	-1.38033	-1.20932	-1.20649	-1.21975	-0.443668	0.324577	-1.43266	0.151956	0.348856	ACATATGT;GCTATCGA;GACGTAAG	ACATCTAG;GTTGGTAG;AGCGCTCG;AGGCCTGA	Descr_Genotype_Rank_vs_Tcl_N11	6.06594	5.77023	Sum	59,0	DESeq2	~Descr_Genotype	N11	Descr_Genotype	Rank	Tcl
A930006K02Rik	12.5827	0.132039	-0.00217402	0.0450621	0.0568513	1.09584	-1.00151	1.03173	1.04019	0.12012	0.474244	0.27842	0.78069	0.894305	ACATATGT;GCTATCGA;GACGTAAG	ACATCTAG;GTTGGTAG;AGCGCTCG;AGGCCTGA	Descr_Genotype_Rank_vs_Tcl_N11	3.54038	3.48277	Sum	59,0	DESeq2	~Descr_Genotype	N11	Descr_Genotype	Rank	Tcl
A930007I19Rik	44.8604	-0.168291	-0.142069	-0.0736959	-0.0911004	-1.12373	-1.10349	-1.05241	-1.06518	-0.173885	0.377777	-0.445478	0.655975	0.816407	ACATATGT;GCTATCGA;GACGTAAG	ACATCTAG;GTTGGTAG;AGCGCTCG;AGGCCTGA	Descr_Genotype_Rank_vs_Tcl_N11	5.51756	5.159	Sum	59,0	DESeq2	~Descr_Genotype	N11	Descr_Genotype	Rank	Tcl
A930015D03Rik	4.88882	2.22584	0.558883	0.931892	0.502296	4.67784	1.47313	1.90778	1.41647	2.06719	0.919859	2.41976	0.0155306	0.0748819	ACATATGT;GCTATCGA;GACGTAAG	ACATCTAG;GTTGGTAG;AGCGCTCG;AGGCCTGA	Descr_Genotype_Rank_vs_Tcl_N11	1.34	2.84039	Sum	59,0	DESeq2	~Descr_Genotype	N11	Descr_Genotype	Rank	Tcl
A930024E05Rik	4.57798	-0.0602579	0.0544982	-0.0108661	-0.0163171	-1.04265	1.0385	-1.00756	-1.01137	-0.182587	0.686301	-0.087801	0.930035	0.969594	ACATATGT;GCTATCGA;GACGTAAG	ACATCTAG;GTTGGTAG;AGCGCTCG;AGGCCTGA	Descr_Genotype_Rank_vs_Tcl_N11	2.50862	2.4334	Sum	59,0	DESeq2	~Descr_Genotype	N11	Descr_Genotype	Rank	Tcl
A930029G22Rik	8.92384	-0.491462	-0.152295	-0.178718	-0.216495	-1.40587	-1.11134	-1.13188	-1.16191	-0.509176	0.466965	-1.05246	0.292588	0.521403	ACATATGT;GCTATCGA;GACGTAAG	ACATCTAG;GTTGGTAG;AGCGCTCG;AGGCCTGA	Descr_Genotype_Rank_vs_Tcl_N11	3.79355	3.31477	Sum	59,0	DESeq2	~Descr_Genotype	N11	Descr_Genotype	Rank	Tcl
AA386476	5.42044	1.29458	0.510491	0.337266	0.35852	2.45305	1.42453	1.26336	1.28211	1.40847	0.708914	1.82614	0.0678291	0.206231	ACATATGT;GCTATCGA;GACGTAAG	ACATCTAG;GTTGGTAG;AGCGCTCG;AGGCCTGA	Descr_Genotype_Rank_vs_Tcl_N11	1.62897	3.07303	Sum	59,0	DESeq2	~Descr_Genotype	N11	Descr_Genotype	Rank	Tcl
AA388235	25.5656	-0.0645468	-0.0432849	-0.0311404	-0.0382438	-1.04576	-1.03046	-1.02182	-1.02686	-0.0337508	0.339614	-0.19006	0.849262	0.932594	ACATATGT;GCTATCGA;GACGTAAG	ACATCTAG;GTTGGTAG;AGCGCTCG;AGGCCTGA	Descr_Genotype_Rank_vs_Tcl_N11	4.6193	4.68629	Sum	59,0	DESeq2	~Descr_Genotype	N11	Descr_Genotype	Rank	Tcl
AA465934	8.90034	0.570778	0.277696	0.149884	0.195034	1.48532	1.21226	1.10948	1.14475	0.570349	0.580155	0.983837	0.325196	0.552808	ACATATGT;GCTATCGA;GACGTAAG	ACATCTAG;GTTGGTAG;AGCGCTCG;AGGCCTGA	Descr_Genotype_Rank_vs_Tcl_N11	3.04756	3.39538	Sum	59,0	DESeq2	~Descr_Genotype	N11	Descr_Genotype	Rank	Tcl
AA467197	13.4523	0.221251	0.125529	0.0830057	0.105192	1.16574	1.09091	1.05922	1.07564	0.202507	0.432448	0.511625	0.608914	0.782465	ACATATGT;GCTATCGA;GACGTAAG	ACATCTAG;GTTGGTAG;AGCGCTCG;AGGCCTGA	Descr_Genotype_Rank_vs_Tcl_N11	3.68238	3.90553	Sum	59,0	DESeq2	~Descr_Genotype	N11	Descr_Genotype	Rank	Tcl
AA474408	7.40738	-0.0234169	0.0471272	-0.00595673	-0.00865692	-1.01636	1.03321	-1.00414	-1.00602	-0.054382	0.540469	-0.0433271	0.965441	0.9867	ACATATGT;GCTATCGA;GACGTAAG	ACATCTAG;GTTGGTAG;AGCGCTCG;AGGCCTGA	Descr_Genotype_Rank_vs_Tcl_N11	3.15397	3.06429	Sum	59,0	DESeq2	~Descr_Genotype	N11	Descr_Genotype	Rank	Tcl
AB124611	156.62	-0.237717	-0.219434	-0.159472	-0.17473	-1.17913	-1.16428	-1.11688	-1.12875	-0.24838	0.245318	-0.969016	0.332537	0.560385	ACATATGT;GCTATCGA;GACGTAAG	ACATCTAG;GTTGGTAG;AGCGCTCG;AGGCCTGA	Descr_Genotype_Rank_vs_Tcl_N11	7.15141	6.99861	Sum	59,0	DESeq2	~Descr_Genotype	N11	Descr_Genotype	Rank	Tcl
AC132444.1	16.4243	-1.61705	-0.484123	-1.11174	-0.654378	-3.06747	-1.39874	-2.16107	-1.57394	-1.61298	0.577155	-2.80176	0.00508248	0.0331964	ACATATGT;GCTATCGA;GACGTAAG	ACATCTAG;GTTGGTAG;AGCGCTCG;AGGCCTGA	Descr_Genotype_Rank_vs_Tcl_N11	5.3894	3.48935	Sum	59,0	DESeq2	~Descr_Genotype	N11	Descr_Genotype	Rank	Tcl
AC133103.1	68.34	-2.33212	-0.655822	-1.75533	-0.897027	-5.03544	-1.57551	-3.37603	-1.86223	-2.33146	0.737733	-3.16119	0.00157124	0.0141288	ACATATGT;GCTATCGA;GACGTAAG	ACATCTAG;GTTGGTAG;AGCGCTCG;AGGCCTGA	Descr_Genotype_Rank_vs_Tcl_N11	7.55844	4.78424	Sum	59,0	DESeq2	~Descr_Genotype	N11	Descr_Genotype	Rank	Tcl
AC149090.1	263.421	0.679432	0.512702	0.55083	0.501389	1.60151	1.42672	1.46493	1.41558	0.6815	0.246791	2.75306	0.0059041	0.0368535	ACATATGT;GCTATCGA;GACGTAAG	ACATCTAG;GTTGGTAG;AGCGCTCG;AGGCCTGA	Descr_Genotype_Rank_vs_Tcl_N11	7.52616	8.16913	Sum	59,0	DESeq2	~Descr_Genotype	N11	Descr_Genotype	Rank	Tcl
AC159819.1	19.3261	-0.205073	-0.19737	-0.098462	-0.118423	-1.15274	-1.14661	-1.07063	-1.08555	-0.195824	0.350737	-0.584691	0.558756	0.747114	ACATATGT;GCTATCGA;GACGTAAG	ACATCTAG;GTTGGTAG;AGCGCTCG;AGGCCTGA	Descr_Genotype_Rank_vs_Tcl_N11	4.26489	4.06341	Sum	59,0	DESeq2	~Descr_Genotype	N11	Descr_Genotype	Rank	Tcl
AC168977.1	82.5976	-1.94473	-0.439848	-0.887767	-0.549497	-3.84967	-1.35646	-1.85031	-1.46358	-1.94386	0.775117	-2.50895	0.0121089	0.0625026	ACATATGT;GCTATCGA;GACGTAAG	ACATCTAG;GTTGGTAG;AGCGCTCG;AGGCCTGA	Descr_Genotype_Rank_vs_Tcl_N11	7.80858	5.23906	Sum	59,0	DESeq2	~Descr_Genotype	N11	Descr_Genotype	Rank	Tcl
AC241534.1	4.3703	1.71761	0.243317	0.249531	0.311275	3.28892	1.18371	1.18882	1.2408	1.79519	0.96764	1.77505	0.075889	0.223395	ACATATGT;GCTATCGA;GACGTAAG	ACATCTAG;GTTGGTAG;AGCGCTCG;AGGCCTGA	Descr_Genotype_Rank_vs_Tcl_N11	1.00191	2.13946	Sum	59,0	DESeq2	~Descr_Genotype	N11	Descr_Genotype	Rank	Tcl
AF067061	66.1095	-3.07055	-1.80325	-2.9813	-2.92368	-8.40093	-3.49006	-7.89695	-7.58778	-3.08009	0.366082	-8.38761	4.96134e-17	4.69178e-14	ACATATGT;GCTATCGA;GACGTAAG	ACATCTAG;GTTGGTAG;AGCGCTCG;AGGCCTGA	Descr_Genotype_Rank_vs_Tcl_N11	7.91686	4.6737	Sum	59,0	DESeq2	~Descr_Genotype	N11	Descr_Genotype	Rank	Tcl
AF357399	3.76307	-0.625198	-0.423417	-0.0599721	-0.0939033	-1.54242	-1.3411	-1.04245	-1.06725	-0.411331	1.02857	-0.60783	0.5433	0.736457	ACATATGT;GCTATCGA;GACGTAAG	ACATCTAG;GTTGGTAG;AGCGCTCG;AGGCCTGA	Descr_Genotype_Rank_vs_Tcl_N11	1.4319	1.03949	Sum	59,0	DESeq2	~Descr_Genotype	N11	Descr_Genotype	Rank	Tcl
AI413582	154.364	0.368122	0.304419	0.278333	0.287184	1.29067	1.23492	1.21279	1.22026	0.364312	0.217156	1.6952	0.0900379	0.249329	ACATATGT;GCTATCGA;GACGTAAG	ACATCTAG;GTTGGTAG;AGCGCTCG;AGGCCTGA	Descr_Genotype_Rank_vs_Tcl_N11	7.05977	7.40189	Sum	59,0	DESeq2	~Descr_Genotype	N11	Descr_Genotype	Rank	Tcl
AI427809	35.6074	-3.34702	-2.18832	-3.26973	-3.21563	-10.1755	-4.55774	-9.64468	-9.28971	-3.32858	0.356131	-9.3983	5.54508e-21	1.04876e-17	ACATATGT;GCTATCGA;GACGTAAG	ACATCTAG;GTTGGTAG;AGCGCTCG;AGGCCTGA	Descr_Genotype_Rank_vs_Tcl_N11	6.87237	3.53742	Sum	59,0	DESeq2	~Descr_Genotype	N11	Descr_Genotype	Rank	Tcl
AI463229	4.09534	-1.15854	-0.270568	-0.227544	-0.291159	-2.23232	-1.20628	-1.17084	-1.22362	-1.1693	0.748743	-1.54732	0.121787	0.30441	ACATATGT;GCTATCGA;GACGTAAG	ACATCTAG;GTTGGTAG;AGCGCTCG;AGGCCTGA	Descr_Genotype_Rank_vs_Tcl_N11	3.07817	2.0257	Sum	59,0	DESeq2	~Descr_Genotype	N11	Descr_Genotype	Rank	Tcl
AI467606	139.796	-0.66994	-0.583036	-0.602702	-0.56381	-1.59101	-1.498	-1.51856	-1.47817	-0.659753	0.179432	-3.73366	0.000188715	0.00291763	ACATATGT;GCTATCGA;GACGTAAG	ACATCTAG;GTTGGTAG;AGCGCTCG;AGGCCTGA	Descr_Genotype_Rank_vs_Tcl_N11	7.48131	6.79428	Sum	59,0	DESeq2	~Descr_Genotype	N11	Descr_Genotype	Rank	Tcl
AI480526	9.46532	-0.210284	-0.0260052	-0.053275	-0.0731853	-1.15692	-1.01819	-1.03762	-1.05204	-0.176802	0.568042	-0.370191	0.71124	0.851477	ACATATGT;GCTATCGA;GACGTAAG	ACATCTAG;GTTGGTAG;AGCGCTCG;AGGCCTGA	Descr_Genotype_Rank_vs_Tcl_N11	3.56709	3.13822	Sum	59,0	DESeq2	~Descr_Genotype	N11	Descr_Genotype	Rank	Tcl
AI504432	18.1239	0.638101	0.175438	0.292501	0.310549	1.55628	1.12931	1.22476	1.24018	0.633592	0.426728	1.49533	0.134827	0.323334	ACATATGT;GCTATCGA;GACGTAAG	ACATCTAG;GTTGGTAG;AGCGCTCG;AGGCCTGA	Descr_Genotype_Rank_vs_Tcl_N11	3.41137	3.99856	Sum	59,0	DESeq2	~Descr_Genotype	N11	Descr_Genotype	Rank	Tcl
AI506816	51.6785	-1.04588	-0.8147	-0.927457	-0.769039	-2.06463	-1.75893	-1.90192	-1.70413	-1.0398	0.261684	-3.99674	6.42213e-05	0.00127187	ACATATGT;GCTATCGA;GACGTAAG	ACATCTAG;GTTGGTAG;AGCGCTCG;AGGCCTGA	Descr_Genotype_Rank_vs_Tcl_N11	6.19709	5.15897	Sum	59,0	DESeq2	~Descr_Genotype	N11	Descr_Genotype	Rank	Tcl
AI597479	12.1106	-0.169124	-0.0905502	-0.0611309	-0.0786186	-1.12438	-1.06478	-1.04328	-1.05601	-0.153531	0.44176	-0.382841	0.701838	0.845998	ACATATGT;GCTATCGA;GACGTAAG	ACATCTAG;GTTGGTAG;AGCGCTCG;AGGCCTGA	Descr_Genotype_Rank_vs_Tcl_N11	3.72108	3.59117	Sum	59,0	DESeq2	~Descr_Genotype	N11	Descr_Genotype	Rank	Tcl
AI662270	154.105	-0.56951	-0.507066	-0.514546	-0.495479	-1.48402	-1.42116	-1.42854	-1.40979	-0.570266	0.158905	-3.58396	0.000338425	0.0044684	ACATATGT;GCTATCGA;GACGTAAG	ACATCTAG;GTTGGTAG;AGCGCTCG;AGGCCTGA	Descr_Genotype_Rank_vs_Tcl_N11	7.62898	7.07011	Sum	59,0	DESeq2	~Descr_Genotype	N11	Descr_Genotype	Rank	Tcl
AI837181	73.8433	0.173517	0.155974	0.135123	0.143803	1.1278	1.11417	1.09819	1.10481	0.170521	0.185336	0.936229	0.349156	0.574865	ACATATGT;GCTATCGA;GACGTAAG	ACATCTAG;GTTGGTAG;AGCGCTCG;AGGCCTGA	Descr_Genotype_Rank_vs_Tcl_N11	6.12763	6.2955	Sum	59,0	DESeq2	~Descr_Genotype	N11	Descr_Genotype	Rank	Tcl
AI849053	4.44557	-2.49028	-0.540972	-1.14809	-0.56145	-5.61887	-1.45495	-2.2162	-1.47575	-2.54805	0.966716	-2.57602	0.00999452	0.0542669	ACATATGT;GCTATCGA;GACGTAAG	ACATCTAG;GTTGGTAG;AGCGCTCG;AGGCCTGA	Descr_Genotype_Rank_vs_Tcl_N11	3.37538	1.17373	Sum	59,0	DESeq2	~Descr_Genotype	N11	Descr_Genotype	Rank	Tcl
AI987944	51.4664	0.0655432	0.0551236	0.0425698	0.0482572	1.04648	1.03895	1.02995	1.03402	0.0548612	0.244262	0.268331	0.788444	0.898771	ACATATGT;GCTATCGA;GACGTAAG	ACATCTAG;GTTGGTAG;AGCGCTCG;AGGCCTGA	Descr_Genotype_Rank_vs_Tcl_N11	5.65276	5.69599	Sum	59,0	DESeq2	~Descr_Genotype	N11	Descr_Genotype	Rank	Tcl
AU020206	135.851	0.318413	0.283243	0.228657	0.241552	1.24696	1.21693	1.17174	1.18226	0.336585	0.230624	1.38066	0.167384	0.371572	ACATATGT;GCTATCGA;GACGTAAG	ACATCTAG;GTTGGTAG;AGCGCTCG;AGGCCTGA	Descr_Genotype_Rank_vs_Tcl_N11	6.97618	7.30243	Sum	59,0	DESeq2	~Descr_Genotype	N11	Descr_Genotype	Rank	Tcl
AU022252	24.9016	-0.446795	-0.283156	-0.258978	-0.27873	-1.36301	-1.21685	-1.19663	-1.21313	-0.44261	0.319215	-1.39967	0.161613	0.362897	ACATATGT;GCTATCGA;GACGTAAG	ACATCTAG;GTTGGTAG;AGCGCTCG;AGGCCTGA	Descr_Genotype_Rank_vs_Tcl_N11	4.9905	4.54628	Sum	59,0	DESeq2	~Descr_Genotype	N11	Descr_Genotype	Rank	Tcl
AU040320	19.3579	0.0921993	0.116971	0.0457233	0.0548173	1.06599	1.08446	1.0322	1.03873	0.121344	0.33818	0.272634	0.785135	0.897252	ACATATGT;GCTATCGA;GACGTAAG	ACATCTAG;GTTGGTAG;AGCGCTCG;AGGCCTGA	Descr_Genotype_Rank_vs_Tcl_N11	4.3685	4.48128	Sum	59,0	DESeq2	~Descr_Genotype	N11	Descr_Genotype	Rank	Tcl
AU041133	16.3766	0.880502	0.520052	0.545767	0.463607	1.84102	1.43401	1.4598	1.37898	0.815946	0.399653	2.20316	0.0275832	0.112514	ACATATGT;GCTATCGA;GACGTAAG	ACATCTAG;GTTGGTAG;AGCGCTCG;AGGCCTGA	Descr_Genotype_Rank_vs_Tcl_N11	3.57544	4.39861	Sum	59,0	DESeq2	~Descr_Genotype	N11	Descr_Genotype	Rank	Tcl
AV099323	7.73802	-0.261975	-0.0133351	-0.0722832	-0.0976987	-1.19912	-1.00929	-1.05138	-1.07007	-0.296736	0.537367	-0.487517	0.625892	0.795991	ACATATGT;GCTATCGA;GACGTAAG	ACATCTAG;GTTGGTAG;AGCGCTCG;AGGCCTGA	Descr_Genotype_Rank_vs_Tcl_N11	3.49857	3.17265	Sum	59,0	DESeq2	~Descr_Genotype	N11	Descr_Genotype	Rank	Tcl
AW011738	11.886	-1.17448	-0.774938	-0.700173	-0.515455	-2.25711	-1.71112	-1.6247	-1.42945	-1.13587	0.492763	-2.38345	0.017151	0.080492	ACATATGT;GCTATCGA;GACGTAAG	ACATCTAG;GTTGGTAG;AGCGCTCG;AGGCCTGA	Descr_Genotype_Rank_vs_Tcl_N11	3.7755	2.68296	Sum	59,0	DESeq2	~Descr_Genotype	N11	Descr_Genotype	Rank	Tcl
AW112010	299.261	1.42376	1.2089	1.38033	1.31188	2.68284	2.31162	2.60328	2.48264	1.41982	0.182879	7.78527	6.95652e-15	4.15487e-12	ACATATGT;GCTATCGA;GACGTAAG	ACATCTAG;GTTGGTAG;AGCGCTCG;AGGCCTGA	Descr_Genotype_Rank_vs_Tcl_N11	7.10963	8.51481	Sum	59,0	DESeq2	~Descr_Genotype	N11	Descr_Genotype	Rank	Tcl
AW146154	14.9971	-0.415491	-0.204453	-0.165234	-0.199597	-1.33375	-1.15225	-1.12135	-1.14838	-0.429144	0.429338	-0.967749	0.33317	0.560706	ACATATGT;GCTATCGA;GACGTAAG	ACATCTAG;GTTGGTAG;AGCGCTCG;AGGCCTGA	Descr_Genotype_Rank_vs_Tcl_N11	4.19132	3.82396	Sum	59,0	DESeq2	~Descr_Genotype	N11	Descr_Genotype	Rank	Tcl
AW209491	21.4401	-0.148146	-0.0760934	-0.0700022	-0.0856616	-1.10814	-1.05416	-1.04972	-1.06117	-0.143889	0.350033	-0.423235	0.672124	0.827757	ACATATGT;GCTATCGA;GACGTAAG	ACATCTAG;GTTGGTAG;AGCGCTCG;AGGCCTGA	Descr_Genotype_Rank_vs_Tcl_N11	4.61545	4.38522	Sum	59,0	DESeq2	~Descr_Genotype	N11	Descr_Genotype	Rank	Tcl
AW549877	39.7529	0.630016	0.445463	0.428451	0.40537	1.54758	1.36175	1.34579	1.32443	0.600658	0.307877	2.04632	0.0407245	0.146758	ACATATGT;GCTATCGA;GACGTAAG	ACATCTAG;GTTGGTAG;AGCGCTCG;AGGCCTGA	Descr_Genotype_Rank_vs_Tcl_N11	4.99516	5.52216	Sum	59,0	DESeq2	~Descr_Genotype	N11	Descr_Genotype	Rank	Tcl
AW554918	13.8241	0.430957	0.20362	0.177383	0.209705	1.34813	1.15158	1.13083	1.15645	0.433327	0.424052	1.01628	0.309495	0.538425	ACATATGT;GCTATCGA;GACGTAAG	ACATCTAG;GTTGGTAG;AGCGCTCG;AGGCCTGA	Descr_Genotype_Rank_vs_Tcl_N11	3.5368	3.9339	Sum	59,0	DESeq2	~Descr_Genotype	N11	Descr_Genotype	Rank	Tcl
Aaas	64.3099	-0.817706	-0.69234	-0.729341	-0.650618	-1.7626	-1.6159	-1.65788	-1.56984	-0.829047	0.212488	-3.84824	0.000118967	0.00200601	ACATATGT;GCTATCGA;GACGTAAG	ACATCTAG;GTTGGTAG;AGCGCTCG;AGGCCTGA	Descr_Genotype_Rank_vs_Tcl_N11	6.42782	5.58998	Sum	59,0	DESeq2	~Descr_Genotype	N11	Descr_Genotype	Rank	Tcl
Aacs	18.7366	-0.193392	-0.0805571	-0.0892271	-0.108951	-1.14345	-1.05743	-1.0638	-1.07844	-0.154411	0.361103	-0.535561	0.592262	0.770138	ACATATGT;GCTATCGA;GACGTAAG	ACATCTAG;GTTGGTAG;AGCGCTCG;AGGCCTGA	Descr_Genotype_Rank_vs_Tcl_N11	4.44721	4.24507	Sum	59,0	DESeq2	~Descr_Genotype	N11	Descr_Genotype	Rank	Tcl
Aagab	30.7842	0.0961353	0.0437001	0.0526708	0.0618713	1.06891	1.03075	1.03718	1.04382	0.127488	0.304354	0.315867	0.752103	0.8769	ACATATGT;GCTATCGA;GACGTAAG	ACATCTAG;GTTGGTAG;AGCGCTCG;AGGCCTGA	Descr_Genotype_Rank_vs_Tcl_N11	4.77825	4.92276	Sum	59,0	DESeq2	~Descr_Genotype	N11	Descr_Genotype	Rank	Tcl
Aak1	21.9094	0.81857	0.544975	0.565965	0.483676	1.76366	1.459	1.48038	1.3983	0.817578	0.348655	2.34779	0.018885	0.0860709	ACATATGT;GCTATCGA;GACGTAAG	ACATCTAG;GTTGGTAG;AGCGCTCG;AGGCCTGA	Descr_Genotype_Rank_vs_Tcl_N11	4.03929	4.8241	Sum	59,0	DESeq2	~Descr_Genotype	N11	Descr_Genotype	Rank	Tcl
Aamdc	37.8939	-0.0398357	-0.00449307	-0.0239991	-0.0280606	-1.028	-1.00312	-1.01677	-1.01964	-0.0405858	0.264526	-0.150592	0.880297	0.948639	ACATATGT;GCTATCGA;GACGTAAG	ACATCTAG;GTTGGTAG;AGCGCTCG;AGGCCTGA	Descr_Genotype_Rank_vs_Tcl_N11	5.39114	5.33997	Sum	59,0	DESeq2	~Descr_Genotype	N11	Descr_Genotype	Rank	Tcl
Aamp	245.646	-0.289487	-0.262852	-0.254612	-0.259392	-1.22221	-1.19985	-1.19301	-1.19697	-0.287586	0.13892	-2.08383	0.0371754	0.13783	ACATATGT;GCTATCGA;GACGTAAG	ACATCTAG;GTTGGTAG;AGCGCTCG;AGGCCTGA	Descr_Genotype_Rank_vs_Tcl_N11	8.14526	7.86086	Sum	59,0	DESeq2	~Descr_Genotype	N11	Descr_Genotype	Rank	Tcl
Aar2	29.0616	-0.000900161	0.00670339	-0.000292593	-0.000597959	-1.00062	1.00466	-1.0002	-1.00041	0.00185763	0.290547	-0.00309816	0.997528	0.99882	ACATATGT;GCTATCGA;GACGTAAG	ACATCTAG;GTTGGTAG;AGCGCTCG;AGGCCTGA	Descr_Genotype_Rank_vs_Tcl_N11	4.88696	4.89418	Sum	59,0	DESeq2	~Descr_Genotype	N11	Descr_Genotype	Rank	Tcl
Aars	50.3447	0.0119765	0.0142156	0.0076599	0.00847067	1.00834	1.0099	1.00532	1.00589	0.0263056	0.262685	0.0455926	0.963635	0.985798	ACATATGT;GCTATCGA;GACGTAAG	ACATCTAG;GTTGGTAG;AGCGCTCG;AGGCCTGA	Descr_Genotype_Rank_vs_Tcl_N11	5.67467	5.6671	Sum	59,0	DESeq2	~Descr_Genotype	N11	Descr_Genotype	Rank	Tcl
Aars2	4.85945	0.49688	0.136281	0.090098	0.126431	1.41116	1.09907	1.06444	1.09159	0.526833	0.721125	0.689035	0.490801	0.696376	ACATATGT;GCTATCGA;GACGTAAG	ACATCTAG;GTTGGTAG;AGCGCTCG;AGGCCTGA	Descr_Genotype_Rank_vs_Tcl_N11	2.1961	2.59029	Sum	59,0	DESeq2	~Descr_Genotype	N11	Descr_Genotype	Rank	Tcl
Aasdh	12.1973	0.267834	0.25371	0.106151	0.130973	1.204	1.19227	1.07635	1.09503	0.255294	0.42081	0.636473	0.524468	0.72164	ACATATGT;GCTATCGA;GACGTAAG	ACATCTAG;GTTGGTAG;AGCGCTCG;AGGCCTGA	Descr_Genotype_Rank_vs_Tcl_N11	3.78757	3.97104	Sum	59,0	DESeq2	~Descr_Genotype	N11	Descr_Genotype	Rank	Tcl
Aasdhppt	77.1539	0.0680821	0.0685779	0.052063	0.0563017	1.04832	1.04868	1.03675	1.0398	0.0516235	0.186407	0.365233	0.714938	0.853563	ACATATGT;GCTATCGA;GACGTAAG	ACATCTAG;GTTGGTAG;AGCGCTCG;AGGCCTGA	Descr_Genotype_Rank_vs_Tcl_N11	6.32137	6.37429	Sum	59,0	DESeq2	~Descr_Genotype	N11	Descr_Genotype	Rank	Tcl
Aatf	59.0922	0.130264	0.107533	0.0910381	0.100366	1.09449	1.07738	1.06514	1.07205	0.155252	0.222672	0.585004	0.558545	0.747092	ACATATGT;GCTATCGA;GACGTAAG	ACATCTAG;GTTGGTAG;AGCGCTCG;AGGCCTGA	Descr_Genotype_Rank_vs_Tcl_N11	5.79175	5.95936	Sum	59,0	DESeq2	~Descr_Genotype	N11	Descr_Genotype	Rank	Tcl
Abca1	21.2631	0.266425	0.0845298	0.126771	0.15111	1.20282	1.06034	1.09185	1.11042	0.208719	0.358539	0.743085	0.45743	0.669019	ACATATGT;GCTATCGA;GACGTAAG	ACATCTAG;GTTGGTAG;AGCGCTCG;AGGCCTGA	Descr_Genotype_Rank_vs_Tcl_N11	4.04995	4.30361	Sum	59,0	DESeq2	~Descr_Genotype	N11	Descr_Genotype	Rank	Tcl
Abca2	11.2854	-0.0750611	-0.0277982	-0.0255813	-0.0336273	-1.05341	-1.01946	-1.01789	-1.02358	-0.00345269	0.457198	-0.164176	0.869592	0.942695	ACATATGT;GCTATCGA;GACGTAAG	ACATCTAG;GTTGGTAG;AGCGCTCG;AGGCCTGA	Descr_Genotype_Rank_vs_Tcl_N11	3.41941	3.51669	Sum	59,0	DESeq2	~Descr_Genotype	N11	Descr_Genotype	Rank	Tcl
Abca3	78.3	0.100194	0.132264	0.0752566	0.0815057	1.07192	1.09601	1.05355	1.05812	0.109647	0.195198	0.513297	0.607743	0.781472	ACATATGT;GCTATCGA;GACGTAAG	ACATCTAG;GTTGGTAG;AGCGCTCG;AGGCCTGA	Descr_Genotype_Rank_vs_Tcl_N11	6.43932	6.57086	Sum	59,0	DESeq2	~Descr_Genotype	N11	Descr_Genotype	Rank	Tcl
Abca5	6.22658	2.86144	0.863314	2.25134	1.00156	7.26741	1.81921	4.76124	2.00216	3.01319	0.88784	3.22292	0.00126889	0.0120598	ACATATGT;GCTATCGA;GACGTAAG	ACATCTAG;GTTGGTAG;AGCGCTCG;AGGCCTGA	Descr_Genotype_Rank_vs_Tcl_N11	1.05057	3.41091	Sum	59,0	DESeq2	~Descr_Genotype	N11	Descr_Genotype	Rank	Tcl
Abca7	28.7546	0.0808123	0.0359784	0.0463335	0.0540339	1.05761	1.02525	1.03264	1.03816	0.110995	0.287725	0.280866	0.778813	0.893356	ACATATGT;GCTATCGA;GACGTAAG	ACATCTAG;GTTGGTAG;AGCGCTCG;AGGCCTGA	Descr_Genotype_Rank_vs_Tcl_N11	4.7186	4.83868	Sum	59,0	DESeq2	~Descr_Genotype	N11	Descr_Genotype	Rank	Tcl
Abcb10	17.3931	0.561051	0.321667	0.264306	0.288057	1.47534	1.24977	1.20106	1.221	0.494977	0.402917	1.39247	0.163779	0.366075	ACATATGT;GCTATCGA;GACGTAAG	ACATCTAG;GTTGGTAG;AGCGCTCG;AGGCCTGA	Descr_Genotype_Rank_vs_Tcl_N11	3.6241	4.19087	Sum	59,0	DESeq2	~Descr_Genotype	N11	Descr_Genotype	Rank	Tcl
Abcb1b	17.6305	1.36123	0.455545	0.944949	0.612923	2.56904	1.3713	1.92512	1.52935	1.33529	0.499605	2.72461	0.00643766	0.0392766	ACATATGT;GCTATCGA;GACGTAAG	ACATCTAG;GTTGGTAG;AGCGCTCG;AGGCCTGA	Descr_Genotype_Rank_vs_Tcl_N11	2.97024	4.14224	Sum	59,0	DESeq2	~Descr_Genotype	N11	Descr_Genotype	Rank	Tcl
Abcb4	4.23749	0.592177	0.285792	0.101201	0.142903	1.50752	1.21908	1.07267	1.10412	0.64344	0.750142	0.78942	0.429867	0.646386	ACATATGT;GCTATCGA;GACGTAAG	ACATCTAG;GTTGGTAG;AGCGCTCG;AGGCCTGA	Descr_Genotype_Rank_vs_Tcl_N11	2.12894	2.57055	Sum	59,0	DESeq2	~Descr_Genotype	N11	Descr_Genotype	Rank	Tcl
Abcb7	24.6281	-0.207822	-0.119018	-0.109883	-0.129362	-1.15494	-1.086	-1.07914	-1.09381	-0.226984	0.318919	-0.651645	0.51463	0.714201	ACATATGT;GCTATCGA;GACGTAAG	ACATCTAG;GTTGGTAG;AGCGCTCG;AGGCCTGA	Descr_Genotype_Rank_vs_Tcl_N11	4.84233	4.60475	Sum	59,0	DESeq2	~Descr_Genotype	N11	Descr_Genotype	Rank	Tcl
Abcb8	18.6646	-0.364279	-0.174977	-0.187201	-0.213456	-1.28724	-1.12895	-1.13855	-1.15946	-0.356355	0.345308	-1.05494	0.291453	0.52063	ACATATGT;GCTATCGA;GACGTAAG	ACATCTAG;GTTGGTAG;AGCGCTCG;AGGCCTGA	Descr_Genotype_Rank_vs_Tcl_N11	4.6447	4.29193	Sum	59,0	DESeq2	~Descr_Genotype	N11	Descr_Genotype	Rank	Tcl
Abcc1	17.9439	0.215841	0.123577	0.0986316	0.118992	1.16138	1.08943	1.07076	1.08598	0.234799	0.370274	0.582921	0.559947	0.747914	ACATATGT;GCTATCGA;GACGTAAG	ACATCTAG;GTTGGTAG;AGCGCTCG;AGGCCTGA	Descr_Genotype_Rank_vs_Tcl_N11	4.03093	4.26944	Sum	59,0	DESeq2	~Descr_Genotype	N11	Descr_Genotype	Rank	Tcl
Abcc10	5.27663	-0.306274	-0.133915	-0.0659778	-0.0922511	-1.23651	-1.09727	-1.04679	-1.06603	-0.224872	0.635748	-0.481753	0.629981	0.798632	ACATATGT;GCTATCGA;GACGTAAG	ACATCTAG;GTTGGTAG;AGCGCTCG;AGGCCTGA	Descr_Genotype_Rank_vs_Tcl_N11	2.6694	2.40861	Sum	59,0	DESeq2	~Descr_Genotype	N11	Descr_Genotype	Rank	Tcl
Abcc4	12.1269	0.899816	0.456531	0.457141	0.411233	1.86583	1.37224	1.37282	1.32982	0.907333	0.460468	1.95413	0.0506856	0.169171	ACATATGT;GCTATCGA;GACGTAAG	ACATCTAG;GTTGGTAG;AGCGCTCG;AGGCCTGA	Descr_Genotype_Rank_vs_Tcl_N11	3.14022	3.9689	Sum	59,0	DESeq2	~Descr_Genotype	N11	Descr_Genotype	Rank	Tcl
Abcc5	14.2944	0.41092	0.246058	0.16893	0.20073	1.32953	1.18596	1.12422	1.14928	0.418426	0.422238	0.973194	0.330457	0.558705	ACATATGT;GCTATCGA;GACGTAAG	ACATCTAG;GTTGGTAG;AGCGCTCG;AGGCCTGA	Descr_Genotype_Rank_vs_Tcl_N11	3.6364	4.10388	Sum	59,0	DESeq2	~Descr_Genotype	N11	Descr_Genotype	Rank	Tcl
Abcd1	38.0766	0.0594295	0.0066622	0.036551	0.042087	1.04205	1.00463	1.02566	1.0296	0.074576	0.262121	0.226725	0.820637	0.916168	ACATATGT;GCTATCGA;GACGTAAG	ACATCTAG;GTTGGTAG;AGCGCTCG;AGGCCTGA	Descr_Genotype_Rank_vs_Tcl_N11	5.06667	5.10971	Sum	59,0	DESeq2	~Descr_Genotype	N11	Descr_Genotype	Rank	Tcl
Abcd3	12.403	-0.512496	-0.271643	-0.207667	-0.243035	-1.42652	-1.20718	-1.15482	-1.18348	-0.542089	0.435838	-1.17589	0.23964	0.463829	ACATATGT;GCTATCGA;GACGTAAG	ACATCTAG;GTTGGTAG;AGCGCTCG;AGGCCTGA	Descr_Genotype_Rank_vs_Tcl_N11	4.01579	3.50264	Sum	59,0	DESeq2	~Descr_Genotype	N11	Descr_Genotype	Rank	Tcl
Abcd4	12.0119	0.87382	0.335553	0.358001	0.358565	1.83251	1.26186	1.28165	1.28215	0.888357	0.505988	1.72696	0.0841754	0.239552	ACATATGT;GCTATCGA;GACGTAAG	ACATCTAG;GTTGGTAG;AGCGCTCG;AGGCCTGA	Descr_Genotype_Rank_vs_Tcl_N11	2.88271	3.69289	Sum	59,0	DESeq2	~Descr_Genotype	N11	Descr_Genotype	Rank	Tcl
Abce1	89.863	-0.246449	-0.205338	-0.19045	-0.201424	-1.18628	-1.15296	-1.14112	-1.14983	-0.232763	0.192929	-1.27741	0.201459	0.418009	ACATATGT;GCTATCGA;GACGTAAG	ACATCTAG;GTTGGTAG;AGCGCTCG;AGGCCTGA	Descr_Genotype_Rank_vs_Tcl_N11	6.64354	6.39706	Sum	59,0	DESeq2	~Descr_Genotype	N11	Descr_Genotype	Rank	Tcl
Abcf1	276.078	0.313478	0.278728	0.2717	0.276172	1.2427	1.21312	1.20723	1.21098	0.31865	0.149978	2.09016	0.0366031	0.136322	ACATATGT;GCTATCGA;GACGTAAG	ACATCTAG;GTTGGTAG;AGCGCTCG;AGGCCTGA	Descr_Genotype_Rank_vs_Tcl_N11	7.87358	8.19352	Sum	59,0	DESeq2	~Descr_Genotype	N11	Descr_Genotype	Rank	Tcl
Abcf2	28.7711	-0.261686	-0.158505	-0.144777	-0.166756	-1.19888	-1.11613	-1.10556	-1.12253	-0.253102	0.309028	-0.846804	0.397105	0.619088	ACATATGT;GCTATCGA;GACGTAAG	ACATCTAG;GTTGGTAG;AGCGCTCG;AGGCCTGA	Descr_Genotype_Rank_vs_Tcl_N11	5.07795	4.84517	Sum	59,0	DESeq2	~Descr_Genotype	N11	Descr_Genotype	Rank	Tcl
Abcf3	40.8386	-0.00831206	0.0165989	-0.00487684	-0.00617219	-1.00578	1.01157	-1.00339	-1.00429	0.0038255	0.240257	-0.0345965	0.972401	0.98896	ACATATGT;GCTATCGA;GACGTAAG	ACATCTAG;GTTGGTAG;AGCGCTCG;AGGCCTGA	Descr_Genotype_Rank_vs_Tcl_N11	5.44278	5.44056	Sum	59,0	DESeq2	~Descr_Genotype	N11	Descr_Genotype	Rank	Tcl
Abcg1	116.721	0.335556	0.27393	0.221938	0.237352	1.26186	1.2091	1.1663	1.17883	0.314265	0.26331	1.27438	0.20253	0.418624	ACATATGT;GCTATCGA;GACGTAAG	ACATCTAG;GTTGGTAG;AGCGCTCG;AGGCCTGA	Descr_Genotype_Rank_vs_Tcl_N11	6.66923	7.0207	Sum	59,0	DESeq2	~Descr_Genotype	N11	Descr_Genotype	Rank	Tcl
Abcg2	4.14875	-0.285708	-0.0265745	-0.0440923	-0.065663	-1.21901	-1.01859	-1.03103	-1.04657	-0.254677	0.771768	-0.3702	0.711233	0.851477	ACATATGT;GCTATCGA;GACGTAAG	ACATCTAG;GTTGGTAG;AGCGCTCG;AGGCCTGA	Descr_Genotype_Rank_vs_Tcl_N11	2.54731	1.90154	Sum	59,0	DESeq2	~Descr_Genotype	N11	Descr_Genotype	Rank	Tcl
Abcg3	15.1942	-0.0439861	-0.161812	-0.0120264	-0.0165535	-1.03096	-1.11869	-1.00837	-1.01154	-0.0272004	0.532586	-0.0825897	0.934178	0.971682	ACATATGT;GCTATCGA;GACGTAAG	ACATCTAG;GTTGGTAG;AGCGCTCG;AGGCCTGA	Descr_Genotype_Rank_vs_Tcl_N11	3.50243	3.55329	Sum	59,0	DESeq2	~Descr_Genotype	N11	Descr_Genotype	Rank	Tcl
Abhd1	6.55282	0.418315	0.105729	0.0835233	0.115433	1.33637	1.07604	1.0596	1.0833	0.426531	0.67934	0.615767	0.538048	0.732107	ACATATGT;GCTATCGA;GACGTAAG	ACATCTAG;GTTGGTAG;AGCGCTCG;AGGCCTGA	Descr_Genotype_Rank_vs_Tcl_N11	2.54117	2.58815	Sum	59,0	DESeq2	~Descr_Genotype	N11	Descr_Genotype	Rank	Tcl
Abhd10	37.5836	-0.136421	-0.0906289	-0.0855768	-0.0976121	-1.09917	-1.06483	-1.06111	-1.07	-0.113205	0.257517	-0.529756	0.596281	0.773295	ACATATGT;GCTATCGA;GACGTAAG	ACATCTAG;GTTGGTAG;AGCGCTCG;AGGCCTGA	Descr_Genotype_Rank_vs_Tcl_N11	5.39371	5.26306	Sum	59,0	DESeq2	~Descr_Genotype	N11	Descr_Genotype	Rank	Tcl
Abhd11	51.5488	-0.105468	-0.058643	-0.0736354	-0.0820033	-1.07584	-1.04149	-1.05237	-1.05849	-0.0953364	0.218184	-0.483388	0.62882	0.797749	ACATATGT;GCTATCGA;GACGTAAG	ACATCTAG;GTTGGTAG;AGCGCTCG;AGGCCTGA	Descr_Genotype_Rank_vs_Tcl_N11	5.90408	5.8157	Sum	59,0	DESeq2	~Descr_Genotype	N11	Descr_Genotype	Rank	Tcl
Abhd12	109.157	-0.417157	-0.358837	-0.343893	-0.343979	-1.33529	-1.28239	-1.26918	-1.26925	-0.435264	0.18874	-2.21022	0.0270899	0.111463	ACATATGT;GCTATCGA;GACGTAAG	ACATCTAG;GTTGGTAG;AGCGCTCG;AGGCCTGA	Descr_Genotype_Rank_vs_Tcl_N11	7.01477	6.58069	Sum	59,0	DESeq2	~Descr_Genotype	N11	Descr_Genotype	Rank	Tcl
Abhd13	21.849	0.403897	0.260112	0.21431	0.238738	1.32308	1.19757	1.16015	1.17996	0.350552	0.341892	1.18136	0.237461	0.460791	ACATATGT;GCTATCGA;GACGTAAG	ACATCTAG;GTTGGTAG;AGCGCTCG;AGGCCTGA	Descr_Genotype_Rank_vs_Tcl_N11	4.19304	4.59395	Sum	59,0	DESeq2	~Descr_Genotype	N11	Descr_Genotype	Rank	Tcl
Abhd14a	19.0647	-0.386674	-0.176113	-0.19116	-0.219193	-1.30738	-1.12984	-1.14168	-1.16408	-0.388569	0.359451	-1.07573	0.282046	0.510694	ACATATGT;GCTATCGA;GACGTAAG	ACATCTAG;GTTGGTAG;AGCGCTCG;AGGCCTGA	Descr_Genotype_Rank_vs_Tcl_N11	4.67925	4.3509	Sum	59,0	DESeq2	~Descr_Genotype	N11	Descr_Genotype	Rank	Tcl
Abhd14b	14.8131	-0.554491	-0.273048	-0.269518	-0.291171	-1.46865	-1.20836	-1.2054	-1.22363	-0.537437	0.39334	-1.4097	0.158629	0.358162	ACATATGT;GCTATCGA;GACGTAAG	ACATCTAG;GTTGGTAG;AGCGCTCG;AGGCCTGA	Descr_Genotype_Rank_vs_Tcl_N11	4.39092	3.8844	Sum	59,0	DESeq2	~Descr_Genotype	N11	Descr_Genotype	Rank	Tcl
Abhd16a	64.7261	-0.27093	-0.221428	-0.200617	-0.21332	-1.20659	-1.16589	-1.14919	-1.15935	-0.252215	0.212222	-1.27664	0.20173	0.418202	ACATATGT;GCTATCGA;GACGTAAG	ACATCTAG;GTTGGTAG;AGCGCTCG;AGGCCTGA	Descr_Genotype_Rank_vs_Tcl_N11	6.18702	5.94587	Sum	59,0	DESeq2	~Descr_Genotype	N11	Descr_Genotype	Rank	Tcl
Abhd17a	330.765	-0.47093	-0.436847	-0.435544	-0.427982	-1.386	-1.35364	-1.35242	-1.34535	-0.471476	0.129682	-3.63141	0.000281876	0.00389633	ACATATGT;GCTATCGA;GACGTAAG	ACATCTAG;GTTGGTAG;AGCGCTCG;AGGCCTGA	Descr_Genotype_Rank_vs_Tcl_N11	8.61114	8.14027	Sum	59,0	DESeq2	~Descr_Genotype	N11	Descr_Genotype	Rank	Tcl
Abhd17b	156.033	-0.30965	-0.289109	-0.262665	-0.268305	-1.23941	-1.22189	-1.19969	-1.20439	-0.302419	0.160207	-1.93281	0.0532601	0.1749	ACATATGT;GCTATCGA;GACGTAAG	ACATCTAG;GTTGGTAG;AGCGCTCG;AGGCCTGA	Descr_Genotype_Rank_vs_Tcl_N11	7.35848	7.05093	Sum	59,0	DESeq2	~Descr_Genotype	N11	Descr_Genotype	Rank	Tcl
Abhd17c	42.5933	-0.287133	-0.167343	-0.178047	-0.197262	-1.22021	-1.12299	-1.13135	-1.14652	-0.27212	0.276221	-1.0395	0.298571	0.527836	ACATATGT;GCTATCGA;GACGTAAG	ACATCTAG;GTTGGTAG;AGCGCTCG;AGGCCTGA	Descr_Genotype_Rank_vs_Tcl_N11	5.70824	5.48128	Sum	59,0	DESeq2	~Descr_Genotype	N11	Descr_Genotype	Rank	Tcl
Abhd18	8.65664	0.470636	0.295902	0.152003	0.18894	1.38572	1.22765	1.11111	1.13993	0.521058	0.506814	0.928616	0.353088	0.577137	ACATATGT;GCTATCGA;GACGTAAG	ACATCTAG;GTTGGTAG;AGCGCTCG;AGGCCTGA	Descr_Genotype_Rank_vs_Tcl_N11	3.03367	3.55064	Sum	59,0	DESeq2	~Descr_Genotype	N11	Descr_Genotype	Rank	Tcl
Abhd2	80.7867	-0.543412	-0.442137	-0.44263	-0.425214	-1.45742	-1.35862	-1.35908	-1.34277	-0.542915	0.216727	-2.50736	0.0121636	0.0626567	ACATATGT;GCTATCGA;GACGTAAG	ACATCTAG;GTTGGTAG;AGCGCTCG;AGGCCTGA	Descr_Genotype_Rank_vs_Tcl_N11	6.70615	6.15199	Sum	59,0	DESeq2	~Descr_Genotype	N11	Descr_Genotype	Rank	Tcl
Abhd4	14.5317	-0.293688	-0.192521	-0.125474	-0.153186	-1.22577	-1.14276	-1.09087	-1.11202	-0.332007	0.393848	-0.745689	0.455856	0.667661	ACATATGT;GCTATCGA;GACGTAAG	ACATCTAG;GTTGGTAG;AGCGCTCG;AGGCCTGA	Descr_Genotype_Rank_vs_Tcl_N11	4.08949	3.77647	Sum	59,0	DESeq2	~Descr_Genotype	N11	Descr_Genotype	Rank	Tcl
Abhd5	17.1092	-0.254038	-0.0154061	-0.0888739	-0.114486	-1.19254	-1.01074	-1.06354	-1.08259	-0.293892	0.45526	-0.558006	0.57684	0.760276	ACATATGT;GCTATCGA;GACGTAAG	ACATCTAG;GTTGGTAG;AGCGCTCG;AGGCCTGA	Descr_Genotype_Rank_vs_Tcl_N11	4.47618	4.15698	Sum	59,0	DESeq2	~Descr_Genotype	N11	Descr_Genotype	Rank	Tcl
Abhd6	83.4901	-1.04974	-0.75981	-0.961953	-0.827929	-2.07016	-1.69327	-1.94794	-1.77514	-1.06394	0.227395	-4.61637	3.90517e-06	0.000135561	ACATATGT;GCTATCGA;GACGTAAG	ACATCTAG;GTTGGTAG;AGCGCTCG;AGGCCTGA	Descr_Genotype_Rank_vs_Tcl_N11	7.36504	6.34665	Sum	59,0	DESeq2	~Descr_Genotype	N11	Descr_Genotype	Rank	Tcl
Abhd8	31.4314	0.0318349	-0.00515491	0.0162856	0.0192621	1.02231	-1.00358	1.01135	1.01344	0.0587265	0.330703	0.0962643	0.923311	0.965792	ACATATGT;GCTATCGA;GACGTAAG	ACATCTAG;GTTGGTAG;AGCGCTCG;AGGCCTGA	Descr_Genotype_Rank_vs_Tcl_N11	4.73564	4.91503	Sum	59,0	DESeq2	~Descr_Genotype	N11	Descr_Genotype	Rank	Tcl
Abi1	143.087	0.2644	0.233057	0.213382	0.222566	1.20114	1.17532	1.1594	1.16681	0.243709	0.176887	1.49474	0.134983	0.323606	ACATATGT;GCTATCGA;GACGTAAG	ACATCTAG;GTTGGTAG;AGCGCTCG;AGGCCTGA	Descr_Genotype_Rank_vs_Tcl_N11	7.0025	7.28394	Sum	59,0	DESeq2	~Descr_Genotype	N11	Descr_Genotype	Rank	Tcl
Abi2	9.56456	-1.62321	-0.759039	-1.09647	-0.640041	-3.08061	-1.69236	-2.13831	-1.55837	-1.58024	0.588323	-2.75905	0.00579693	0.0363445	ACATATGT;GCTATCGA;GACGTAAG	ACATCTAG;GTTGGTAG;AGCGCTCG;AGGCCTGA	Descr_Genotype_Rank_vs_Tcl_N11	3.76179	2.54442	Sum	59,0	DESeq2	~Descr_Genotype	N11	Descr_Genotype	Rank	Tcl
Abi3	177.511	-0.847123	-0.657491	-0.727425	-0.628507	-1.79891	-1.57734	-1.65568	-1.54596	-0.839349	0.248006	-3.41574	0.00063608	0.00718233	ACATATGT;GCTATCGA;GACGTAAG	ACATCTAG;GTTGGTAG;AGCGCTCG;AGGCCTGA	Descr_Genotype_Rank_vs_Tcl_N11	7.88057	7.11326	Sum	59,0	DESeq2	~Descr_Genotype	N11	Descr_Genotype	Rank	Tcl
Abitram	21.4235	-0.104007	-0.0240632	-0.0513911	-0.062477	-1.07475	-1.01682	-1.03626	-1.04426	-0.0804275	0.33384	-0.311547	0.755385	0.879548	ACATATGT;GCTATCGA;GACGTAAG	ACATCTAG;GTTGGTAG;AGCGCTCG;AGGCCTGA	Descr_Genotype_Rank_vs_Tcl_N11	4.66533	4.5502	Sum	59,0	DESeq2	~Descr_Genotype	N11	Descr_Genotype	Rank	Tcl
Abl1	23.5106	-0.142344	-0.129493	-0.0729988	-0.0877006	-1.1037	-1.09391	-1.0519	-1.06268	-0.126625	0.323134	-0.440509	0.659569	0.818803	ACATATGT;GCTATCGA;GACGTAAG	ACATCTAG;GTTGGTAG;AGCGCTCG;AGGCCTGA	Descr_Genotype_Rank_vs_Tcl_N11	4.57034	4.44502	Sum	59,0	DESeq2	~Descr_Genotype	N11	Descr_Genotype	Rank	Tcl
Abl2	21.4285	0.214391	-0.000841704	0.0961628	0.117431	1.16021	-1.00058	1.06893	1.0848	0.211376	0.372982	0.574803	0.565424	0.751691	ACATATGT;GCTATCGA;GACGTAAG	ACATCTAG;GTTGGTAG;AGCGCTCG;AGGCCTGA	Descr_Genotype_Rank_vs_Tcl_N11	3.94927	4.12202	Sum	59,0	DESeq2	~Descr_Genotype	N11	Descr_Genotype	Rank	Tcl
Ablim1	192.623	0.682177	0.54796	0.608328	0.561239	1.60456	1.46202	1.52449	1.47554	0.704906	0.192165	3.54995	0.000385305	0.00496305	ACATATGT;GCTATCGA;GACGTAAG	ACATCTAG;GTTGGTAG;AGCGCTCG;AGGCCTGA	Descr_Genotype_Rank_vs_Tcl_N11	6.83748	7.55787	Sum	59,0	DESeq2	~Descr_Genotype	N11	Descr_Genotype	Rank	Tcl
Abr	21.1774	0.468009	0.202842	0.240956	0.264123	1.3832	1.15096	1.18178	1.20091	0.47887	0.361995	1.29286	0.19606	0.411406	ACATATGT;GCTATCGA;GACGTAAG	ACATCTAG;GTTGGTAG;AGCGCTCG;AGGCCTGA	Descr_Genotype_Rank_vs_Tcl_N11	3.95731	4.40371	Sum	59,0	DESeq2	~Descr_Genotype	N11	Descr_Genotype	Rank	Tcl
Abracl	373.566	-0.284242	-0.233695	-0.236262	-0.243044	-1.21777	-1.17584	-1.17794	-1.18349	-0.290795	0.167991	-1.692	0.0906457	0.250097	ACATATGT;GCTATCGA;GACGTAAG	ACATCTAG;GTTGGTAG;AGCGCTCG;AGGCCTGA	Descr_Genotype_Rank_vs_Tcl_N11	8.79881	8.56144	Sum	59,0	DESeq2	~Descr_Genotype	N11	Descr_Genotype	Rank	Tcl
Abraxas1	32.0113	-0.476528	-0.324914	-0.318417	-0.32452	-1.39139	-1.25259	-1.24696	-1.25225	-0.497255	0.281199	-1.69463	0.0901461	0.249507	ACATATGT;GCTATCGA;GACGTAAG	ACATCTAG;GTTGGTAG;AGCGCTCG;AGGCCTGA	Descr_Genotype_Rank_vs_Tcl_N11	5.41657	4.87624	Sum	59,0	DESeq2	~Descr_Genotype	N11	Descr_Genotype	Rank	Tcl
Abraxas2	60.962	0.268569	0.23194	0.179629	0.19558	1.20461	1.17441	1.13259	1.14518	0.26444	0.249724	1.07546	0.282169	0.510694	ACATATGT;GCTATCGA;GACGTAAG	ACATCTAG;GTTGGTAG;AGCGCTCG;AGGCCTGA	Descr_Genotype_Rank_vs_Tcl_N11	5.88174	6.08548	Sum	59,0	DESeq2	~Descr_Genotype	N11	Descr_Genotype	Rank	Tcl
Abt1	43.5997	0.537299	0.350717	0.352047	0.350723	1.45125	1.27519	1.27637	1.2752	0.523603	0.300435	1.7884	0.0737108	0.218571	ACATATGT;GCTATCGA;GACGTAAG	ACATCTAG;GTTGGTAG;AGCGCTCG;AGGCCTGA	Descr_Genotype_Rank_vs_Tcl_N11	5.04352	5.48071	Sum	59,0	DESeq2	~Descr_Genotype	N11	Descr_Genotype	Rank	Tcl
Abtb1	40.9187	-0.096305	-0.0902282	-0.0613724	-0.0700141	-1.06903	-1.06454	-1.04346	-1.04973	-0.0846948	0.250161	-0.384972	0.700258	0.845465	ACATATGT;GCTATCGA;GACGTAAG	ACATCTAG;GTTGGTAG;AGCGCTCG;AGGCCTGA	Descr_Genotype_Rank_vs_Tcl_N11	5.35004	5.27889	Sum	59,0	DESeq2	~Descr_Genotype	N11	Descr_Genotype	Rank	Tcl
Acaa1a	143.76	-0.152668	-0.119746	-0.125933	-0.133447	-1.11162	-1.08654	-1.09121	-1.09691	-0.159629	0.154618	-0.987387	0.323453	0.55142	ACATATGT;GCTATCGA;GACGTAAG	ACATCTAG;GTTGGTAG;AGCGCTCG;AGGCCTGA	Descr_Genotype_Rank_vs_Tcl_N11	7.42277	7.26643	Sum	59,0	DESeq2	~Descr_Genotype	N11	Descr_Genotype	Rank	Tcl
Acaa2	73.2555	-0.276399	-0.222435	-0.202684	-0.215822	-1.21117	-1.1667	-1.15084	-1.16137	-0.268634	0.21639	-1.27732	0.20149	0.418009	ACATATGT;GCTATCGA;GACGTAAG	ACATCTAG;GTTGGTAG;AGCGCTCG;AGGCCTGA	Descr_Genotype_Rank_vs_Tcl_N11	6.35269	6.10057	Sum	59,0	DESeq2	~Descr_Genotype	N11	Descr_Genotype	Rank	Tcl
Acaca	8.9316	0.291463	0.266299	0.0938601	0.121052	1.22388	1.20272	1.06722	1.08753	0.28047	0.49045	0.594277	0.552327	0.742895	ACATATGT;GCTATCGA;GACGTAAG	ACATCTAG;GTTGGTAG;AGCGCTCG;AGGCCTGA	Descr_Genotype_Rank_vs_Tcl_N11	3.37311	3.61939	Sum	59,0	DESeq2	~Descr_Genotype	N11	Descr_Genotype	Rank	Tcl
Acad11	6.75141	0.103112	0.117787	0.0275519	0.0370474	1.07409	1.08507	1.01928	1.02601	0.125891	0.553305	0.186356	0.852165	0.934155	ACATATGT;GCTATCGA;GACGTAAG	ACATCTAG;GTTGGTAG;AGCGCTCG;AGGCCTGA	Descr_Genotype_Rank_vs_Tcl_N11	2.99622	2.99864	Sum	59,0	DESeq2	~Descr_Genotype	N11	Descr_Genotype	Rank	Tcl
Acad12	6.14018	-0.0600298	0.0832401	-0.013447	-0.0196764	-1.04249	1.05939	-1.00936	-1.01373	-0.153168	0.594959	-0.100897	0.919632	0.964281	ACATATGT;GCTATCGA;GACGTAAG	ACATCTAG;GTTGGTAG;AGCGCTCG;AGGCCTGA	Descr_Genotype_Rank_vs_Tcl_N11	2.92865	2.95654	Sum	59,0	DESeq2	~Descr_Genotype	N11	Descr_Genotype	Rank	Tcl
Acad8	12.8362	-0.439852	-0.166608	-0.168612	-0.204074	-1.35646	-1.12242	-1.12398	-1.15195	-0.453745	0.444297	-0.989995	0.322176	0.550171	ACATATGT;GCTATCGA;GACGTAAG	ACATCTAG;GTTGGTAG;AGCGCTCG;AGGCCTGA	Descr_Genotype_Rank_vs_Tcl_N11	4.12542	3.76594	Sum	59,0	DESeq2	~Descr_Genotype	N11	Descr_Genotype	Rank	Tcl
Acad9	4.24997	-1.31393	-0.518505	-0.30164	-0.345883	-2.48617	-1.43247	-1.23254	-1.27093	-1.25502	0.735197	-1.78718	0.073909	0.218987	ACATATGT;GCTATCGA;GACGTAAG	ACATCTAG;GTTGGTAG;AGCGCTCG;AGGCCTGA	Descr_Genotype_Rank_vs_Tcl_N11	2.66088	1.73552	Sum	59,0	DESeq2	~Descr_Genotype	N11	Descr_Genotype	Rank	Tcl
Acadl	135.944	-0.400731	-0.354622	-0.352722	-0.352938	-1.32018	-1.27865	-1.27697	-1.27716	-0.411986	0.150411	-2.66423	0.00771648	0.0448599	ACATATGT;GCTATCGA;GACGTAAG	ACATCTAG;GTTGGTAG;AGCGCTCG;AGGCCTGA	Descr_Genotype_Rank_vs_Tcl_N11	7.40755	7.00416	Sum	59,0	DESeq2	~Descr_Genotype	N11	Descr_Genotype	Rank	Tcl
Acadm	70.0614	-0.234722	-0.195215	-0.1619	-0.176738	-1.17668	-1.14489	-1.11876	-1.13033	-0.216532	0.233946	-1.00332	0.315708	0.544467	ACATATGT;GCTATCGA;GACGTAAG	ACATCTAG;GTTGGTAG;AGCGCTCG;AGGCCTGA	Descr_Genotype_Rank_vs_Tcl_N11	6.2139	5.96984	Sum	59,0	DESeq2	~Descr_Genotype	N11	Descr_Genotype	Rank	Tcl
Acads	39.2718	0.0771415	0.0414597	0.0491888	0.0551617	1.05493	1.02915	1.03468	1.03898	0.0773432	0.257736	0.299304	0.764708	0.8851	ACATATGT;GCTATCGA;GACGTAAG	ACATCTAG;GTTGGTAG;AGCGCTCG;AGGCCTGA	Descr_Genotype_Rank_vs_Tcl_N11	5.20905	5.2613	Sum	59,0	DESeq2	~Descr_Genotype	N11	Descr_Genotype	Rank	Tcl
Acadsb	24.9513	0.0523644	0.0815712	0.0277425	0.0325848	1.03696	1.05817	1.01942	1.02284	0.0366362	0.318777	0.164267	0.869521	0.942695	ACATATGT;GCTATCGA;GACGTAAG	ACATCTAG;GTTGGTAG;AGCGCTCG;AGGCCTGA	Descr_Genotype_Rank_vs_Tcl_N11	4.78993	4.77079	Sum	59,0	DESeq2	~Descr_Genotype	N11	Descr_Genotype	Rank	Tcl
Acadvl	65.8364	-0.445794	-0.374757	-0.361112	-0.358656	-1.36206	-1.29662	-1.28442	-1.28223	-0.436331	0.201905	-2.20794	0.0272486	0.111814	ACATATGT;GCTATCGA;GACGTAAG	ACATCTAG;GTTGGTAG;AGCGCTCG;AGGCCTGA	Descr_Genotype_Rank_vs_Tcl_N11	6.31441	5.88893	Sum	59,0	DESeq2	~Descr_Genotype	N11	Descr_Genotype	Rank	Tcl
Acap1	107.037	0.434987	0.350194	0.357471	0.353803	1.3519	1.27473	1.28118	1.27792	0.468235	0.196137	2.21778	0.02657	0.110143	ACATATGT;GCTATCGA;GACGTAAG	ACATCTAG;GTTGGTAG;AGCGCTCG;AGGCCTGA	Descr_Genotype_Rank_vs_Tcl_N11	6.23355	6.74574	Sum	59,0	DESeq2	~Descr_Genotype	N11	Descr_Genotype	Rank	Tcl
Acap2	51.5265	0.536454	0.388818	0.405441	0.391745	1.4504	1.30932	1.32449	1.31198	0.563574	0.249971	2.14606	0.0318682	0.124122	ACATATGT;GCTATCGA;GACGTAAG	ACATCTAG;GTTGGTAG;AGCGCTCG;AGGCCTGA	Descr_Genotype_Rank_vs_Tcl_N11	5.17678	5.73112	Sum	59,0	DESeq2	~Descr_Genotype	N11	Descr_Genotype	Rank	Tcl
Acap3	11.1521	-0.935872	-0.54861	-0.471369	-0.421696	-1.91305	-1.46268	-1.38642	-1.3395	-0.920332	0.467949	-1.99994	0.0455065	0.158165	ACATATGT;GCTATCGA;GACGTAAG	ACATCTAG;GTTGGTAG;AGCGCTCG;AGGCCTGA	Descr_Genotype_Rank_vs_Tcl_N11	3.93371	2.98498	Sum	59,0	DESeq2	~Descr_Genotype	N11	Descr_Genotype	Rank	Tcl
Acat1	102.171	-0.508845	-0.430399	-0.431742	-0.419014	-1.42291	-1.34761	-1.34886	-1.33701	-0.497718	0.18998	-2.67842	0.00739711	0.043584	ACATATGT;GCTATCGA;GACGTAAG	ACATCTAG;GTTGGTAG;AGCGCTCG;AGGCCTGA	Descr_Genotype_Rank_vs_Tcl_N11	6.96549	6.49449	Sum	59,0	DESeq2	~Descr_Genotype	N11	Descr_Genotype	Rank	Tcl
Acat2	30.6146	-0.673432	-0.479619	-0.504605	-0.461547	-1.59486	-1.39438	-1.41873	-1.37702	-0.660461	0.280673	-2.39935	0.0164244	0.078083	ACATATGT;GCTATCGA;GACGTAAG	ACATCTAG;GTTGGTAG;AGCGCTCG;AGGCCTGA	Descr_Genotype_Rank_vs_Tcl_N11	5.39659	4.7409	Sum	59,0	DESeq2	~Descr_Genotype	N11	Descr_Genotype	Rank	Tcl
Acat3	4.4587	-0.722604	-0.199325	-0.145914	-0.198212	-1.65016	-1.14816	-1.10643	-1.14728	-0.751869	0.687796	-1.05061	0.293438	0.522415	ACATATGT;GCTATCGA;GACGTAAG	ACATCTAG;GTTGGTAG;AGCGCTCG;AGGCCTGA	Descr_Genotype_Rank_vs_Tcl_N11	2.90558	2.10015	Sum	59,0	DESeq2	~Descr_Genotype	N11	Descr_Genotype	Rank	Tcl
Acbd3	148.873	0.260801	0.118851	0.156639	0.175766	1.19814	1.08587	1.11469	1.12956	0.264136	0.284629	0.916281	0.359519	0.582952	ACATATGT;GCTATCGA;GACGTAAG	ACATCTAG;GTTGGTAG;AGCGCTCG;AGGCCTGA	Descr_Genotype_Rank_vs_Tcl_N11	6.78144	7.00197	Sum	59,0	DESeq2	~Descr_Genotype	N11	Descr_Genotype	Rank	Tcl
Acbd4	73.9728	-0.542441	-0.279308	-0.320647	-0.327349	-1.45644	-1.21361	-1.24889	-1.25471	-0.527378	0.33435	-1.62238	0.104722	0.274836	ACATATGT;GCTATCGA;GACGTAAG	ACATCTAG;GTTGGTAG;AGCGCTCG;AGGCCTGA	Descr_Genotype_Rank_vs_Tcl_N11	6.52386	6.23814	Sum	59,0	DESeq2	~Descr_Genotype	N11	Descr_Genotype	Rank	Tcl
Acbd5	48.974	0.306635	0.248961	0.221168	0.233973	1.23682	1.18835	1.16568	1.17607	0.283156	0.22778	1.34619	0.178242	0.386835	ACATATGT;GCTATCGA;GACGTAAG	ACATCTAG;GTTGGTAG;AGCGCTCG;AGGCCTGA	Descr_Genotype_Rank_vs_Tcl_N11	5.47972	5.76906	Sum	59,0	DESeq2	~Descr_Genotype	N11	Descr_Genotype	Rank	Tcl
Acbd6	135.961	-0.19939	-0.161497	-0.160692	-0.169439	-1.14821	-1.11845	-1.11782	-1.12462	-0.202764	0.171402	-1.16328	0.244714	0.469757	ACATATGT;GCTATCGA;GACGTAAG	ACATCTAG;GTTGGTAG;AGCGCTCG;AGGCCTGA	Descr_Genotype_Rank_vs_Tcl_N11	7.31502	7.10015	Sum	59,0	DESeq2	~Descr_Genotype	N11	Descr_Genotype	Rank	Tcl
Accs	5.8179	0.966366	0.175276	0.204627	0.257673	1.95391	1.12918	1.15239	1.19555	0.868353	0.709722	1.36161	0.173321	0.37992	ACATATGT;GCTATCGA;GACGTAAG	ACATCTAG;GTTGGTAG;AGCGCTCG;AGGCCTGA	Descr_Genotype_Rank_vs_Tcl_N11	2.02287	2.69886	Sum	59,0	DESeq2	~Descr_Genotype	N11	Descr_Genotype	Rank	Tcl
Acd	124.317	0.244562	0.204109	0.192887	0.201675	1.18473	1.15197	1.14305	1.15003	0.245425	0.188152	1.29981	0.193666	0.40827	ACATATGT;GCTATCGA;GACGTAAG	ACATCTAG;GTTGGTAG;AGCGCTCG;AGGCCTGA	Descr_Genotype_Rank_vs_Tcl_N11	6.78595	7.00593	Sum	59,0	DESeq2	~Descr_Genotype	N11	Descr_Genotype	Rank	Tcl
Acer3	13.151	-1.009	-0.727844	-0.515636	-0.442997	-2.01251	-1.65616	-1.42962	-1.35943	-0.987695	0.482398	-2.09163	0.0364718	0.136101	ACATATGT;GCTATCGA;GACGTAAG	ACATCTAG;GTTGGTAG;AGCGCTCG;AGGCCTGA	Descr_Genotype_Rank_vs_Tcl_N11	3.71429	2.78417	Sum	59,0	DESeq2	~Descr_Genotype	N11	Descr_Genotype	Rank	Tcl
Acin1	369.318	0.391632	0.353085	0.347427	0.345669	1.31188	1.27729	1.27229	1.27074	0.396022	0.149011	2.62821	0.00858358	0.048485	ACATATGT;GCTATCGA;GACGTAAG	ACATCTAG;GTTGGTAG;AGCGCTCG;AGGCCTGA	Descr_Genotype_Rank_vs_Tcl_N11	8.26639	8.66457	Sum	59,0	DESeq2	~Descr_Genotype	N11	Descr_Genotype	Rank	Tcl
Ackr2	13.6092	-0.0592634	0.149346	-0.0114894	-0.0167724	-1.04193	1.10907	-1.008	-1.01169	-0.0310842	0.664576	-0.0891747	0.928943	0.968812	ACATATGT;GCTATCGA;GACGTAAG	ACATCTAG;GTTGGTAG;AGCGCTCG;AGGCCTGA	Descr_Genotype_Rank_vs_Tcl_N11	3.72208	3.81449	Sum	59,0	DESeq2	~Descr_Genotype	N11	Descr_Genotype	Rank	Tcl
Ackr3	31.0629	0.362112	0.238616	0.101755	0.134216	1.28531	1.17986	1.07308	1.0975	0.386361	0.540848	0.669528	0.503159	0.705704	ACATATGT;GCTATCGA;GACGTAAG	ACATCTAG;GTTGGTAG;AGCGCTCG;AGGCCTGA	Descr_Genotype_Rank_vs_Tcl_N11	4.25268	4.88704	Sum	59,0	DESeq2	~Descr_Genotype	N11	Descr_Genotype	Rank	Tcl
Acly	82.6506	-0.707023	-0.473242	-0.527133	-0.473888	-1.63243	-1.38823	-1.44106	-1.38885	-0.695026	0.291216	-2.42783	0.0151895	0.0735682	ACATATGT;GCTATCGA;GACGTAAG	ACATCTAG;GTTGGTAG;AGCGCTCG;AGGCCTGA	Descr_Genotype_Rank_vs_Tcl_N11	6.7972	6.19845	Sum	59,0	DESeq2	~Descr_Genotype	N11	Descr_Genotype	Rank	Tcl
Aco1	9.94104	-0.325534	-0.0606137	-0.109058	-0.139572	-1.25313	-1.04291	-1.07852	-1.10158	-0.276153	0.47699	-0.682475	0.494938	0.698838	ACATATGT;GCTATCGA;GACGTAAG	ACATCTAG;GTTGGTAG;AGCGCTCG;AGGCCTGA	Descr_Genotype_Rank_vs_Tcl_N11	3.7257	3.48039	Sum	59,0	DESeq2	~Descr_Genotype	N11	Descr_Genotype	Rank	Tcl
Aco2	121.479	-0.641905	-0.570415	-0.584177	-0.553528	-1.56039	-1.48495	-1.49918	-1.46767	-0.647563	0.164926	-3.89209	9.93838e-05	0.00174399	ACATATGT;GCTATCGA;GACGTAAG	ACATCTAG;GTTGGTAG;AGCGCTCG;AGGCCTGA	Descr_Genotype_Rank_vs_Tcl_N11	7.31523	6.66934	Sum	59,0	DESeq2	~Descr_Genotype	N11	Descr_Genotype	Rank	Tcl
Acot13	105.345	-0.221407	-0.188551	-0.180294	-0.189378	-1.16587	-1.13962	-1.13312	-1.14027	-0.221041	0.167682	-1.3204	0.186701	0.398474	ACATATGT;GCTATCGA;GACGTAAG	ACATCTAG;GTTGGTAG;AGCGCTCG;AGGCCTGA	Descr_Genotype_Rank_vs_Tcl_N11	6.91896	6.69175	Sum	59,0	DESeq2	~Descr_Genotype	N11	Descr_Genotype	Rank	Tcl
Acot2	37.8687	1.25166	0.84125	1.11567	0.885308	2.38116	1.7916	2.16696	1.84716	1.26101	0.299896	4.17365	2.99758e-05	0.000697061	ACATATGT;GCTATCGA;GACGTAAG	ACATCTAG;GTTGGTAG;AGCGCTCG;AGGCCTGA	Descr_Genotype_Rank_vs_Tcl_N11	4.37133	5.58857	Sum	59,0	DESeq2	~Descr_Genotype	N11	Descr_Genotype	Rank	Tcl
Acot7	37.2452	-0.489287	-0.242951	-0.25093	-0.273521	-1.40375	-1.18341	-1.18997	-1.20875	-0.474228	0.366211	-1.33608	0.181523	0.390877	ACATATGT;GCTATCGA;GACGTAAG	ACATCTAG;GTTGGTAG;AGCGCTCG;AGGCCTGA	Descr_Genotype_Rank_vs_Tcl_N11	5.61323	5.21557	Sum	59,0	DESeq2	~Descr_Genotype	N11	Descr_Genotype	Rank	Tcl
Acot8	39.652	-0.105201	-0.0311517	-0.0640045	-0.0737501	-1.07564	-1.02183	-1.04536	-1.05245	-0.0863932	0.266738	-0.394397	0.693288	0.840214	ACATATGT;GCTATCGA;GACGTAAG	ACATCTAG;GTTGGTAG;AGCGCTCG;AGGCCTGA	Descr_Genotype_Rank_vs_Tcl_N11	5.54546	5.46866	Sum	59,0	DESeq2	~Descr_Genotype	N11	Descr_Genotype	Rank	Tcl
Acot9	48.1134	0.135014	0.105422	0.0875888	0.0990758	1.0981	1.07581	1.06259	1.07109	0.120216	0.245884	0.549097	0.582939	0.763615	ACATATGT;GCTATCGA;GACGTAAG	ACATCTAG;GTTGGTAG;AGCGCTCG;AGGCCTGA	Descr_Genotype_Rank_vs_Tcl_N11	5.50144	5.61303	Sum	59,0	DESeq2	~Descr_Genotype	N11	Descr_Genotype	Rank	Tcl
Acox1	9.88193	-0.0122404	-0.0336778	-0.00407492	-0.00532121	-1.00852	-1.02362	-1.00283	-1.0037	-0.050323	0.469959	-0.0260456	0.979221	0.991025	ACATATGT;GCTATCGA;GACGTAAG	ACATCTAG;GTTGGTAG;AGCGCTCG;AGGCCTGA	Descr_Genotype_Rank_vs_Tcl_N11	3.4028	3.376	Sum	59,0	DESeq2	~Descr_Genotype	N11	Descr_Genotype	Rank	Tcl
Acox3	60.7931	0.349996	0.257668	0.249319	0.261576	1.27456	1.19554	1.18865	1.19879	0.320491	0.237876	1.47134	0.141199	0.333123	ACATATGT;GCTATCGA;GACGTAAG	ACATCTAG;GTTGGTAG;AGCGCTCG;AGGCCTGA	Descr_Genotype_Rank_vs_Tcl_N11	5.66219	5.96345	Sum	59,0	DESeq2	~Descr_Genotype	N11	Descr_Genotype	Rank	Tcl
Acp1	43.44	-0.347749	-0.249979	-0.232658	-0.248847	-1.27257	-1.18919	-1.175	-1.18826	-0.35091	0.25808	-1.34745	0.177836	0.386458	ACATATGT;GCTATCGA;GACGTAAG	ACATCTAG;GTTGGTAG;AGCGCTCG;AGGCCTGA	Descr_Genotype_Rank_vs_Tcl_N11	5.73468	5.38496	Sum	59,0	DESeq2	~Descr_Genotype	N11	Descr_Genotype	Rank	Tcl
Acp2	8.52351	0.373064	-0.235136	0.0658317	0.0937323	1.2951	-1.17702	1.04669	1.06713	0.469458	0.725989	0.513869	0.607343	0.781244	ACATATGT;GCTATCGA;GACGTAAG	ACATCTAG;GTTGGTAG;AGCGCTCG;AGGCCTGA	Descr_Genotype_Rank_vs_Tcl_N11	2.04116	2.49554	Sum	59,0	DESeq2	~Descr_Genotype	N11	Descr_Genotype	Rank	Tcl
Acp5	336.005	-0.247631	-0.150049	-0.148835	-0.169121	-1.18726	-1.10961	-1.10867	-1.12437	-0.249448	0.278713	-0.888478	0.374284	0.597968	ACATATGT;GCTATCGA;GACGTAAG	ACATCTAG;GTTGGTAG;AGCGCTCG;AGGCCTGA	Descr_Genotype_Rank_vs_Tcl_N11	8.52332	8.32828	Sum	59,0	DESeq2	~Descr_Genotype	N11	Descr_Genotype	Rank	Tcl
Acp6	45.1035	0.0270388	0.00463709	0.0171004	0.0192744	1.01892	1.00322	1.01192	1.01345	-0.00319569	0.259131	0.104344	0.916896	0.963197	ACATATGT;GCTATCGA;GACGTAAG	ACATCTAG;GTTGGTAG;AGCGCTCG;AGGCCTGA	Descr_Genotype_Rank_vs_Tcl_N11	5.38586	5.46676	Sum	59,0	DESeq2	~Descr_Genotype	N11	Descr_Genotype	Rank	Tcl
Acrbp	9.12745	0.780732	0.227889	0.236674	0.275452	1.718	1.17112	1.17827	1.21037	0.859746	0.570185	1.36926	0.170918	0.376543	ACATATGT;GCTATCGA;GACGTAAG	ACATCTAG;GTTGGTAG;AGCGCTCG;AGGCCTGA	Descr_Genotype_Rank_vs_Tcl_N11	2.54791	3.34607	Sum	59,0	DESeq2	~Descr_Genotype	N11	Descr_Genotype	Rank	Tcl
Acsf3	18.6385	-0.28943	-0.142834	-0.152959	-0.176769	-1.22216	-1.10407	-1.11185	-1.13035	-0.289336	0.327329	-0.884219	0.376578	0.599524	ACATATGT;GCTATCGA;GACGTAAG	ACATCTAG;GTTGGTAG;AGCGCTCG;AGGCCTGA	Descr_Genotype_Rank_vs_Tcl_N11	4.60175	4.3355	Sum	59,0	DESeq2	~Descr_Genotype	N11	Descr_Genotype	Rank	Tcl
Acsl1	27.8213	1.04447	0.723962	0.84374	0.651825	2.06261	1.65171	1.7947	1.57115	1.06574	0.335177	3.11618	0.00183208	0.0157028	ACATATGT;GCTATCGA;GACGTAAG	ACATCTAG;GTTGGTAG;AGCGCTCG;AGGCCTGA	Descr_Genotype_Rank_vs_Tcl_N11	4.24098	5.25002	Sum	59,0	DESeq2	~Descr_Genotype	N11	Descr_Genotype	Rank	Tcl
Acsl3	17.4794	-0.604487	-0.467247	-0.271038	-0.295684	-1.52044	-1.38247	-1.20668	-1.22747	-0.627426	0.424014	-1.42563	0.153975	0.351431	ACATATGT;GCTATCGA;GACGTAAG	ACATCTAG;GTTGGTAG;AGCGCTCG;AGGCCTGA	Descr_Genotype_Rank_vs_Tcl_N11	4.15554	3.49834	Sum	59,0	DESeq2	~Descr_Genotype	N11	Descr_Genotype	Rank	Tcl
Acsl4	37.9523	-0.132994	-0.137152	-0.0764633	-0.0888983	-1.09657	-1.09973	-1.05443	-1.06356	-0.14297	0.287921	-0.461911	0.644145	0.807307	ACATATGT;GCTATCGA;GACGTAAG	ACATCTAG;GTTGGTAG;AGCGCTCG;AGGCCTGA	Descr_Genotype_Rank_vs_Tcl_N11	5.20403	5.02479	Sum	59,0	DESeq2	~Descr_Genotype	N11	Descr_Genotype	Rank	Tcl
Acsl5	90.5207	-0.0424116	-0.000821612	-0.0296578	-0.0333692	-1.02983	-1.00057	-1.02077	-1.0234	-0.0452701	0.212254	-0.199815	0.841625	0.928521	ACATATGT;GCTATCGA;GACGTAAG	ACATCTAG;GTTGGTAG;AGCGCTCG;AGGCCTGA	Descr_Genotype_Rank_vs_Tcl_N11	6.68177	6.63957	Sum	59,0	DESeq2	~Descr_Genotype	N11	Descr_Genotype	Rank	Tcl
Acss1	42.0342	-0.0336482	-0.0244103	-0.016468	-0.0203188	-1.0236	-1.01706	-1.01148	-1.01418	0.000607282	0.33155	-0.101488	0.919163	0.964106	ACATATGT;GCTATCGA;GACGTAAG	ACATCTAG;GTTGGTAG;AGCGCTCG;AGGCCTGA	Descr_Genotype_Rank_vs_Tcl_N11	5.30813	5.24615	Sum	59,0	DESeq2	~Descr_Genotype	N11	Descr_Genotype	Rank	Tcl
Acss2	8.32523	1.05277	0.265025	0.339042	0.351694	2.07451	1.20166	1.26492	1.27606	1.14935	0.60552	1.73862	0.0821016	0.235904	ACATATGT;GCTATCGA;GACGTAAG	ACATCTAG;GTTGGTAG;AGCGCTCG;AGGCCTGA	Descr_Genotype_Rank_vs_Tcl_N11	2.1532	3.20331	Sum	59,0	DESeq2	~Descr_Genotype	N11	Descr_Genotype	Rank	Tcl
Actb	14471.5	-0.159506	-0.14787	-0.146439	-0.14896	-1.1169	-1.10793	-1.10683	-1.10877	-0.159284	0.10833	-1.47241	0.14091	0.332719	ACATATGT;GCTATCGA;GACGTAAG	ACATCTAG;GTTGGTAG;AGCGCTCG;AGGCCTGA	Descr_Genotype_Rank_vs_Tcl_N11	13.942	13.7949	Sum	59,0	DESeq2	~Descr_Genotype	N11	Descr_Genotype	Rank	Tcl
Actg1	29.673	-0.813134	-0.576159	-0.628895	-0.537922	-1.75702	-1.49087	-1.54638	-1.45188	-0.815854	0.299494	-2.71502	0.00662712	0.0401948	ACATATGT;GCTATCGA;GACGTAAG	ACATCTAG;GTTGGTAG;AGCGCTCG;AGGCCTGA	Descr_Genotype_Rank_vs_Tcl_N11	5.40657	4.5797	Sum	59,0	DESeq2	~Descr_Genotype	N11	Descr_Genotype	Rank	Tcl
Actl6a	175.845	-0.348725	-0.321822	-0.308296	-0.310628	-1.27343	-1.24991	-1.23824	-1.24025	-0.348878	0.142973	-2.43909	0.0147241	0.0718665	ACATATGT;GCTATCGA;GACGTAAG	ACATCTAG;GTTGGTAG;AGCGCTCG;AGGCCTGA	Descr_Genotype_Rank_vs_Tcl_N11	7.60514	7.2603	Sum	59,0	DESeq2	~Descr_Genotype	N11	Descr_Genotype	Rank	Tcl
Actn1	100.129	1.6066	1.29888	1.50998	1.36404	3.04533	2.46037	2.84806	2.57405	1.62326	0.28386	5.65983	1.51519e-08	1.39792e-06	ACATATGT;GCTATCGA;GACGTAAG	ACATCTAG;GTTGGTAG;AGCGCTCG;AGGCCTGA	Descr_Genotype_Rank_vs_Tcl_N11	5.87818	7.52096	Sum	59,0	DESeq2	~Descr_Genotype	N11	Descr_Genotype	Rank	Tcl
Actn4	197.132	-0.169261	-0.146888	-0.146401	-0.152179	-1.12448	-1.10718	-1.10681	-1.11125	-0.167427	0.136469	-1.24029	0.214867	0.434018	ACATATGT;GCTATCGA;GACGTAAG	ACATCTAG;GTTGGTAG;AGCGCTCG;AGGCCTGA	Descr_Genotype_Rank_vs_Tcl_N11	7.81616	7.64599	Sum	59,0	DESeq2	~Descr_Genotype	N11	Descr_Genotype	Rank	Tcl
Actr10	121.966	-0.18449	-0.166102	-0.151632	-0.159796	-1.13641	-1.12202	-1.11083	-1.11713	-0.189539	0.160206	-1.15158	0.249494	0.473973	ACATATGT;GCTATCGA;GACGTAAG	ACATCTAG;GTTGGTAG;AGCGCTCG;AGGCCTGA	Descr_Genotype_Rank_vs_Tcl_N11	7.03786	6.8519	Sum	59,0	DESeq2	~Descr_Genotype	N11	Descr_Genotype	Rank	Tcl
Actr1a	58.1647	0.137983	0.0956979	0.098258	0.107815	1.10037	1.06858	1.07048	1.07759	0.150747	0.215783	0.639453	0.522528	0.71988	ACATATGT;GCTATCGA;GACGTAAG	ACATCTAG;GTTGGTAG;AGCGCTCG;AGGCCTGA	Descr_Genotype_Rank_vs_Tcl_N11	5.68293	5.83485	Sum	59,0	DESeq2	~Descr_Genotype	N11	Descr_Genotype	Rank	Tcl
Actr1b	56.565	0.07247	0.0521544	0.0494177	0.05521	1.05152	1.03681	1.03485	1.03901	0.0700512	0.228092	0.317722	0.750696	0.876159	ACATATGT;GCTATCGA;GACGTAAG	ACATCTAG;GTTGGTAG;AGCGCTCG;AGGCCTGA	Descr_Genotype_Rank_vs_Tcl_N11	5.75514	5.82112	Sum	59,0	DESeq2	~Descr_Genotype	N11	Descr_Genotype	Rank	Tcl
Actr2	393.293	0.0395458	0.0419162	0.034678	0.0362127	1.02779	1.02948	1.02433	1.02542	0.0421677	0.123484	0.320251	0.748778	0.874935	ACATATGT;GCTATCGA;GACGTAAG	ACATCTAG;GTTGGTAG;AGCGCTCG;AGGCCTGA	Descr_Genotype_Rank_vs_Tcl_N11	8.6415	8.67949	Sum	59,0	DESeq2	~Descr_Genotype	N11	Descr_Genotype	Rank	Tcl
Actr3	389.455	-0.0357316	-0.0361411	-0.0292589	-0.0313045	-1.02508	-1.02537	-1.02049	-1.02194	-0.0344821	0.153137	-0.233331	0.815505	0.914823	ACATATGT;GCTATCGA;GACGTAAG	ACATCTAG;GTTGGTAG;AGCGCTCG;AGGCCTGA	Descr_Genotype_Rank_vs_Tcl_N11	8.51925	8.50037	Sum	59,0	DESeq2	~Descr_Genotype	N11	Descr_Genotype	Rank	Tcl
Actr3b	8.12375	-0.704558	-0.313614	-0.150979	-0.204019	-1.62965	-1.24282	-1.11032	-1.1519	-0.726419	0.660789	-1.06624	0.286316	0.515251	ACATATGT;GCTATCGA;GACGTAAG	ACATCTAG;GTTGGTAG;AGCGCTCG;AGGCCTGA	Descr_Genotype_Rank_vs_Tcl_N11	2.94178	2.67423	Sum	59,0	DESeq2	~Descr_Genotype	N11	Descr_Genotype	Rank	Tcl
Actr5	38.72	0.65082	0.419281	0.456436	0.423265	1.57006	1.33726	1.37215	1.34096	0.672919	0.303521	2.14423	0.0320141	0.124518	ACATATGT;GCTATCGA;GACGTAAG	ACATCTAG;GTTGGTAG;AGCGCTCG;AGGCCTGA	Descr_Genotype_Rank_vs_Tcl_N11	4.73582	5.35709	Sum	59,0	DESeq2	~Descr_Genotype	N11	Descr_Genotype	Rank	Tcl
Actr6	45.7834	-0.0414278	0.00572313	-0.0244191	-0.0287527	-1.02913	1.00397	-1.01707	-1.02013	-0.0333654	0.271187	-0.152765	0.878584	0.948095	ACATATGT;GCTATCGA;GACGTAAG	ACATCTAG;GTTGGTAG;AGCGCTCG;AGGCCTGA	Descr_Genotype_Rank_vs_Tcl_N11	5.60726	5.6366	Sum	59,0	DESeq2	~Descr_Genotype	N11	Descr_Genotype	Rank	Tcl
Actr8	62.8777	0.104349	0.0731403	0.0730413	0.080898	1.07501	1.052	1.05193	1.05768	0.0913769	0.219612	0.475149	0.634681	0.801608	ACATATGT;GCTATCGA;GACGTAAG	ACATCTAG;GTTGGTAG;AGCGCTCG;AGGCCTGA	Descr_Genotype_Rank_vs_Tcl_N11	5.85915	5.92672	Sum	59,0	DESeq2	~Descr_Genotype	N11	Descr_Genotype	Rank	Tcl
Acvr1b	10.0471	-0.713366	-0.352731	-0.305517	-0.323695	-1.63963	-1.27698	-1.23586	-1.25153	-0.694063	0.458033	-1.55745	0.119363	0.300139	ACATATGT;GCTATCGA;GACGTAAG	ACATCTAG;GTTGGTAG;AGCGCTCG;AGGCCTGA	Descr_Genotype_Rank_vs_Tcl_N11	3.84811	3.21792	Sum	59,0	DESeq2	~Descr_Genotype	N11	Descr_Genotype	Rank	Tcl
Acy1	31.4789	-0.770013	-0.533058	-0.627471	-0.550189	-1.70529	-1.44699	-1.54485	-1.46428	-0.778108	0.263615	-2.92097	0.00348944	0.0251479	ACATATGT;GCTATCGA;GACGTAAG	ACATCTAG;GTTGGTAG;AGCGCTCG;AGGCCTGA	Descr_Genotype_Rank_vs_Tcl_N11	5.66755	4.90421	Sum	59,0	DESeq2	~Descr_Genotype	N11	Descr_Genotype	Rank	Tcl
Acyp1	71.8628	-0.461946	-0.346557	-0.345735	-0.346201	-1.3774	-1.27152	-1.2708	-1.27121	-0.491717	0.237162	-1.94781	0.051438	0.170834	ACATATGT;GCTATCGA;GACGTAAG	ACATCTAG;GTTGGTAG;AGCGCTCG;AGGCCTGA	Descr_Genotype_Rank_vs_Tcl_N11	6.49824	6.07	Sum	59,0	DESeq2	~Descr_Genotype	N11	Descr_Genotype	Rank	Tcl
Ada	46.6437	-2.19348	-1.50072	-2.07835	-2.02144	-4.57409	-2.82984	-4.22323	-4.05987	-2.1821	0.35276	-6.21807	5.03296e-10	6.88121e-08	ACATATGT;GCTATCGA;GACGTAAG	ACATCTAG;GTTGGTAG;AGCGCTCG;AGGCCTGA	Descr_Genotype_Rank_vs_Tcl_N11	6.49103	4.3391	Sum	59,0	DESeq2	~Descr_Genotype	N11	Descr_Genotype	Rank	Tcl
Adal	13.6933	-0.555709	-0.294318	-0.249488	-0.277891	-1.46989	-1.2263	-1.18879	-1.21242	-0.562819	0.413964	-1.34241	0.179463	0.388431	ACATATGT;GCTATCGA;GACGTAAG	ACATCTAG;GTTGGTAG;AGCGCTCG;AGGCCTGA	Descr_Genotype_Rank_vs_Tcl_N11	4.22322	3.68321	Sum	59,0	DESeq2	~Descr_Genotype	N11	Descr_Genotype	Rank	Tcl
Adam10	143.712	0.283579	0.265562	0.23491	0.243251	1.21721	1.2021	1.17683	1.18366	0.27877	0.166129	1.70698	0.0878259	0.245529	ACATATGT;GCTATCGA;GACGTAAG	ACATCTAG;GTTGGTAG;AGCGCTCG;AGGCCTGA	Descr_Genotype_Rank_vs_Tcl_N11	7.09951	7.37414	Sum	59,0	DESeq2	~Descr_Genotype	N11	Descr_Genotype	Rank	Tcl
Adam17	40.1256	0.179107	0.13902	0.11351	0.127734	1.13218	1.10116	1.08186	1.09258	0.188963	0.259088	0.691295	0.48938	0.694793	ACATATGT;GCTATCGA;GACGTAAG	ACATCTAG;GTTGGTAG;AGCGCTCG;AGGCCTGA	Descr_Genotype_Rank_vs_Tcl_N11	5.20821	5.39981	Sum	59,0	DESeq2	~Descr_Genotype	N11	Descr_Genotype	Rank	Tcl
Adam19	33.0822	0.348099	0.24937	0.197176	0.218514	1.27288	1.18869	1.14645	1.16353	0.39844	0.315885	1.10198	0.27047	0.497939	ACATATGT;GCTATCGA;GACGTAAG	ACATCTAG;GTTGGTAG;AGCGCTCG;AGGCCTGA	Descr_Genotype_Rank_vs_Tcl_N11	4.74552	5.23968	Sum	59,0	DESeq2	~Descr_Genotype	N11	Descr_Genotype	Rank	Tcl
Adam28	4.92459	-1.53954	-0.350657	-0.219447	-0.301049	-2.90702	-1.27514	-1.16429	-1.23204	-1.52305	0.909019	-1.69363	0.0903356	0.249849	ACATATGT;GCTATCGA;GACGTAAG	ACATCTAG;GTTGGTAG;AGCGCTCG;AGGCCTGA	Descr_Genotype_Rank_vs_Tcl_N11	2.94839	1.36841	Sum	59,0	DESeq2	~Descr_Genotype	N11	Descr_Genotype	Rank	Tcl
Adam8	3.66035	-0.114298	-0.0279278	-0.0120817	-0.0190036	-1.08245	-1.01955	-1.00841	-1.01326	-0.0726683	0.957439	-0.119378	0.904976	0.958114	ACATATGT;GCTATCGA;GACGTAAG	ACATCTAG;GTTGGTAG;AGCGCTCG;AGGCCTGA	Descr_Genotype_Rank_vs_Tcl_N11	2.02044	1.93557	Sum	59,0	DESeq2	~Descr_Genotype	N11	Descr_Genotype	Rank	Tcl
Adam9	14.89	-0.164538	-0.0784107	-0.0505695	-0.0672485	-1.12081	-1.05585	-1.03567	-1.04772	-0.144818	0.496767	-0.331218	0.74048	0.870503	ACATATGT;GCTATCGA;GACGTAAG	ACATCTAG;GTTGGTAG;AGCGCTCG;AGGCCTGA	Descr_Genotype_Rank_vs_Tcl_N11	4.0787	3.90012	Sum	59,0	DESeq2	~Descr_Genotype	N11	Descr_Genotype	Rank	Tcl
Adamdec1	4.76837	-1.40824	-0.564954	-0.0697771	-0.118234	-2.65413	-1.47934	-1.04955	-1.08541	-1.16642	1.50111	-0.938136	0.348175	0.574369	ACATATGT;GCTATCGA;GACGTAAG	ACATCTAG;GTTGGTAG;AGCGCTCG;AGGCCTGA	Descr_Genotype_Rank_vs_Tcl_N11	0.746091	0.535782	Sum	59,0	DESeq2	~Descr_Genotype	N11	Descr_Genotype	Rank	Tcl
Adamts10	88.6759	0.455898	0.314137	0.346127	0.345116	1.37164	1.24327	1.27114	1.27025	0.47032	0.232317	1.96239	0.0497165	0.166967	ACATATGT;GCTATCGA;GACGTAAG	ACATCTAG;GTTGGTAG;AGCGCTCG;AGGCCTGA	Descr_Genotype_Rank_vs_Tcl_N11	5.91815	6.36975	Sum	59,0	DESeq2	~Descr_Genotype	N11	Descr_Genotype	Rank	Tcl
Adamts14	6.83887	-0.776519	-0.063335	-0.165319	-0.220981	-1.71299	-1.04488	-1.12141	-1.16553	-0.846219	0.671112	-1.15706	0.247247	0.471872	ACATATGT;GCTATCGA;GACGTAAG	ACATCTAG;GTTGGTAG;AGCGCTCG;AGGCCTGA	Descr_Genotype_Rank_vs_Tcl_N11	3.50933	2.77754	Sum	59,0	DESeq2	~Descr_Genotype	N11	Descr_Genotype	Rank	Tcl
Adamts6	5.17803	0.7007	0.134957	0.133188	0.179535	1.62529	1.09806	1.09671	1.13252	0.732872	0.721536	0.971123	0.331487	0.559529	ACATATGT;GCTATCGA;GACGTAAG	ACATCTAG;GTTGGTAG;AGCGCTCG;AGGCCTGA	Descr_Genotype_Rank_vs_Tcl_N11	1.98997	2.40719	Sum	59,0	DESeq2	~Descr_Genotype	N11	Descr_Genotype	Rank	Tcl
Adamtsl1	4.85902	-2.70754	-0.774818	-1.99069	-0.850386	-6.53206	-1.71097	-3.97428	-1.80298	-2.71908	0.887396	-3.0511	0.00228002	0.0183111	ACATATGT;GCTATCGA;GACGTAAG	ACATCTAG;GTTGGTAG;AGCGCTCG;AGGCCTGA	Descr_Genotype_Rank_vs_Tcl_N11	3.48205	1.32972	Sum	59,0	DESeq2	~Descr_Genotype	N11	Descr_Genotype	Rank	Tcl
Adamtsl4	4.3903	-2.53207	-0.714693	-2.01503	-1.06903	-5.78402	-1.64113	-4.04189	-2.09803	-2.54185	0.754934	-3.35403	0.000796426	0.00851021	ACATATGT;GCTATCGA;GACGTAAG	ACATCTAG;GTTGGTAG;AGCGCTCG;AGGCCTGA	Descr_Genotype_Rank_vs_Tcl_N11	3.61973	1.47473	Sum	59,0	DESeq2	~Descr_Genotype	N11	Descr_Genotype	Rank	Tcl
Adap1	12.7524	-1.43327	-0.79628	-0.968599	-0.618304	-2.70058	-1.73662	-1.95694	-1.53507	-1.47962	0.525692	-2.72645	0.00640198	0.0391854	ACATATGT;GCTATCGA;GACGTAAG	ACATCTAG;GTTGGTAG;AGCGCTCG;AGGCCTGA	Descr_Genotype_Rank_vs_Tcl_N11	3.83558	2.70072	Sum	59,0	DESeq2	~Descr_Genotype	N11	Descr_Genotype	Rank	Tcl
Adar	43.3631	0.486125	0.341459	0.354601	0.354705	1.40068	1.26704	1.27863	1.27872	0.47864	0.249926	1.94507	0.0517661	0.171566	ACATATGT;GCTATCGA;GACGTAAG	ACATCTAG;GTTGGTAG;AGCGCTCG;AGGCCTGA	Descr_Genotype_Rank_vs_Tcl_N11	5.00869	5.45958	Sum	59,0	DESeq2	~Descr_Genotype	N11	Descr_Genotype	Rank	Tcl
Adat1	7.96656	0.845416	0.382824	0.275483	0.306862	1.79678	1.30389	1.2104	1.23701	0.838073	0.559305	1.51155	0.130649	0.317988	ACATATGT;GCTATCGA;GACGTAAG	ACATCTAG;GTTGGTAG;AGCGCTCG;AGGCCTGA	Descr_Genotype_Rank_vs_Tcl_N11	2.64861	3.37709	Sum	59,0	DESeq2	~Descr_Genotype	N11	Descr_Genotype	Rank	Tcl
Adat2	11.0728	-0.427245	-0.214713	-0.130164	-0.167687	-1.34466	-1.16047	-1.09442	-1.12326	-0.494429	0.516208	-0.82766	0.407863	0.62798	ACATATGT;GCTATCGA;GACGTAAG	ACATCTAG;GTTGGTAG;AGCGCTCG;AGGCCTGA	Descr_Genotype_Rank_vs_Tcl_N11	3.72535	3.24707	Sum	59,0	DESeq2	~Descr_Genotype	N11	Descr_Genotype	Rank	Tcl
Adck1	17.7944	0.0855953	0.0904642	0.0419174	0.0502631	1.06113	1.06471	1.02948	1.03545	0.122568	0.343416	0.249247	0.80317	0.907981	ACATATGT;GCTATCGA;GACGTAAG	ACATCTAG;GTTGGTAG;AGCGCTCG;AGGCCTGA	Descr_Genotype_Rank_vs_Tcl_N11	4.23876	4.35106	Sum	59,0	DESeq2	~Descr_Genotype	N11	Descr_Genotype	Rank	Tcl
Adck2	22.8288	0.111449	0.105374	0.0594307	0.0702062	1.08031	1.07577	1.04205	1.04987	0.112129	0.313596	0.35539	0.722297	0.857775	ACATATGT;GCTATCGA;GACGTAAG	ACATCTAG;GTTGGTAG;AGCGCTCG;AGGCCTGA	Descr_Genotype_Rank_vs_Tcl_N11	4.55799	4.65454	Sum	59,0	DESeq2	~Descr_Genotype	N11	Descr_Genotype	Rank	Tcl
Adck5	19.344	-0.631724	-0.430221	-0.372644	-0.367564	-1.54942	-1.34744	-1.29472	-1.29017	-0.683559	0.351111	-1.79921	0.0719851	0.215006	ACATATGT;GCTATCGA;GACGTAAG	ACATCTAG;GTTGGTAG;AGCGCTCG;AGGCCTGA	Descr_Genotype_Rank_vs_Tcl_N11	4.6298	3.96847	Sum	59,0	DESeq2	~Descr_Genotype	N11	Descr_Genotype	Rank	Tcl
Adcy7	45.3261	0.516999	0.409912	0.383658	0.376325	1.43098	1.3286	1.30465	1.29803	0.492299	0.251297	2.05732	0.039655	0.144002	ACATATGT;GCTATCGA;GACGTAAG	ACATCTAG;GTTGGTAG;AGCGCTCG;AGGCCTGA	Descr_Genotype_Rank_vs_Tcl_N11	5.23732	5.72712	Sum	59,0	DESeq2	~Descr_Genotype	N11	Descr_Genotype	Rank	Tcl
Add1	113.246	0.416418	0.363447	0.357019	0.355224	1.33461	1.2865	1.28078	1.27918	0.41008	0.169771	2.45282	0.014174	0.0700244	ACATATGT;GCTATCGA;GACGTAAG	ACATCTAG;GTTGGTAG;AGCGCTCG;AGGCCTGA	Descr_Genotype_Rank_vs_Tcl_N11	6.53643	6.93691	Sum	59,0	DESeq2	~Descr_Genotype	N11	Descr_Genotype	Rank	Tcl
Add3	183.32	0.0712471	0.0376998	0.0497268	0.0551046	1.05062	1.02648	1.03507	1.03893	0.084627	0.220751	0.322749	0.746886	0.874017	ACATATGT;GCTATCGA;GACGTAAG	ACATCTAG;GTTGGTAG;AGCGCTCG;AGGCCTGA	Descr_Genotype_Rank_vs_Tcl_N11	7.28808	7.3963	Sum	59,0	DESeq2	~Descr_Genotype	N11	Descr_Genotype	Rank	Tcl
Adgre1	13.8925	1.00989	0.0318875	0.251063	0.295231	2.01376	1.02235	1.19008	1.22708	0.98221	0.666319	1.51562	0.129615	0.316657	ACATATGT;GCTATCGA;GACGTAAG	ACATCTAG;GTTGGTAG;AGCGCTCG;AGGCCTGA	Descr_Genotype_Rank_vs_Tcl_N11	2.12332	2.89198	Sum	59,0	DESeq2	~Descr_Genotype	N11	Descr_Genotype	Rank	Tcl
Adgre4	6.16817	2.12485	-0.207351	0.128928	0.205966	4.36158	-1.15457	1.09348	1.15346	2.29317	1.42478	1.49135	0.13587	0.324601	ACATATGT;GCTATCGA;GACGTAAG	ACATCTAG;GTTGGTAG;AGCGCTCG;AGGCCTGA	Descr_Genotype_Rank_vs_Tcl_N11	0.346182	1.14248	Sum	59,0	DESeq2	~Descr_Genotype	N11	Descr_Genotype	Rank	Tcl
Adgre5	314.859	0.498283	0.452872	0.424355	0.413372	1.41253	1.36876	1.34197	1.3318	0.506592	0.185878	2.6807	0.00734694	0.0433783	ACATATGT;GCTATCGA;GACGTAAG	ACATCTAG;GTTGGTAG;AGCGCTCG;AGGCCTGA	Descr_Genotype_Rank_vs_Tcl_N11	8.07301	8.60793	Sum	59,0	DESeq2	~Descr_Genotype	N11	Descr_Genotype	Rank	Tcl
Adgrg1	16.5372	-0.119053	-0.114664	-0.0473227	-0.0600042	-1.08602	-1.08272	-1.03335	-1.04247	-0.0817873	0.407589	-0.29209	0.770218	0.887984	ACATATGT;GCTATCGA;GACGTAAG	ACATCTAG;GTTGGTAG;AGCGCTCG;AGGCCTGA	Descr_Genotype_Rank_vs_Tcl_N11	3.99266	3.96787	Sum	59,0	DESeq2	~Descr_Genotype	N11	Descr_Genotype	Rank	Tcl
Adgrg3	13.6641	-0.120542	-0.170746	-0.0369457	-0.0492174	-1.08714	-1.12564	-1.02594	-1.0347	-0.0740207	0.497071	-0.242505	0.808389	0.911073	ACATATGT;GCTATCGA;GACGTAAG	ACATCTAG;GTTGGTAG;AGCGCTCG;AGGCCTGA	Descr_Genotype_Rank_vs_Tcl_N11	3.57353	3.53386	Sum	59,0	DESeq2	~Descr_Genotype	N11	Descr_Genotype	Rank	Tcl
Adgrl1	5.29029	-1.2611	-0.480234	-0.294695	-0.338282	-2.39678	-1.39497	-1.22663	-1.26425	-1.20605	0.722221	-1.74614	0.0807865	0.233511	ACATATGT;GCTATCGA;GACGTAAG	ACATCTAG;GTTGGTAG;AGCGCTCG;AGGCCTGA	Descr_Genotype_Rank_vs_Tcl_N11	2.41944	2.01133	Sum	59,0	DESeq2	~Descr_Genotype	N11	Descr_Genotype	Rank	Tcl
Adgrl2	14.5063	0.479545	0.281863	0.118479	0.161569	1.3943	1.21576	1.08559	1.1185	0.421202	0.585232	0.81941	0.412552	0.632484	ACATATGT;GCTATCGA;GACGTAAG	ACATCTAG;GTTGGTAG;AGCGCTCG;AGGCCTGA	Descr_Genotype_Rank_vs_Tcl_N11	3.43344	4.07722	Sum	59,0	DESeq2	~Descr_Genotype	N11	Descr_Genotype	Rank	Tcl
Adh5	188.163	-0.417777	-0.3842	-0.379878	-0.377297	-1.33587	-1.30514	-1.30123	-1.29891	-0.414194	0.133902	-3.12003	0.00180832	0.0155697	ACATATGT;GCTATCGA;GACGTAAG	ACATCTAG;GTTGGTAG;AGCGCTCG;AGGCCTGA	Descr_Genotype_Rank_vs_Tcl_N11	7.81334	7.40464	Sum	59,0	DESeq2	~Descr_Genotype	N11	Descr_Genotype	Rank	Tcl
Adi1	72.8284	-0.253875	-0.196964	-0.193523	-0.204999	-1.19241	-1.14628	-1.14355	-1.15269	-0.250443	0.199298	-1.27385	0.202717	0.418642	ACATATGT;GCTATCGA;GACGTAAG	ACATCTAG;GTTGGTAG;AGCGCTCG;AGGCCTGA	Descr_Genotype_Rank_vs_Tcl_N11	6.42104	6.16878	Sum	59,0	DESeq2	~Descr_Genotype	N11	Descr_Genotype	Rank	Tcl
Adipor1	333.901	0.143975	0.131087	0.128362	0.132622	1.10495	1.09512	1.09305	1.09628	0.137093	0.119129	1.20856	0.226831	0.447938	ACATATGT;GCTATCGA;GACGTAAG	ACATCTAG;GTTGGTAG;AGCGCTCG;AGGCCTGA	Descr_Genotype_Rank_vs_Tcl_N11	8.25341	8.39115	Sum	59,0	DESeq2	~Descr_Genotype	N11	Descr_Genotype	Rank	Tcl
Adipor2	90.8989	0.245021	0.218205	0.180405	0.191978	1.18511	1.16329	1.1332	1.14233	0.246645	0.214605	1.14173	0.253567	0.478622	ACATATGT;GCTATCGA;GACGTAAG	ACATCTAG;GTTGGTAG;AGCGCTCG;AGGCCTGA	Descr_Genotype_Rank_vs_Tcl_N11	6.44925	6.69529	Sum	59,0	DESeq2	~Descr_Genotype	N11	Descr_Genotype	Rank	Tcl
Adk	117.079	-0.0395334	-0.00481411	-0.0282308	-0.0317554	-1.02778	-1.00334	-1.01976	-1.02226	-0.039045	0.201743	-0.195959	0.844642	0.930119	ACATATGT;GCTATCGA;GACGTAAG	ACATCTAG;GTTGGTAG;AGCGCTCG;AGGCCTGA	Descr_Genotype_Rank_vs_Tcl_N11	7.0525	7.00863	Sum	59,0	DESeq2	~Descr_Genotype	N11	Descr_Genotype	Rank	Tcl
Adm	162.519	0.66107	0.648191	0.42251	0.400603	1.58125	1.5672	1.34026	1.32006	0.666671	0.33425	1.97777	0.0479546	0.163273	ACATATGT;GCTATCGA;GACGTAAG	ACATCTAG;GTTGGTAG;AGCGCTCG;AGGCCTGA	Descr_Genotype_Rank_vs_Tcl_N11	7.02219	7.71105	Sum	59,0	DESeq2	~Descr_Genotype	N11	Descr_Genotype	Rank	Tcl
Adnp	4.62658	-0.760261	-0.237385	-0.134862	-0.189071	-1.6938	-1.17885	-1.09799	-1.14003	-0.805279	0.738353	-1.02967	0.303164	0.532547	ACATATGT;GCTATCGA;GACGTAAG	ACATCTAG;GTTGGTAG;AGCGCTCG;AGGCCTGA	Descr_Genotype_Rank_vs_Tcl_N11	2.836	2.15112	Sum	59,0	DESeq2	~Descr_Genotype	N11	Descr_Genotype	Rank	Tcl
Adnp2	10.1219	-0.14413	-0.0788247	-0.0386004	-0.0526397	-1.10506	-1.05616	-1.02712	-1.03716	-0.120161	0.546101	-0.263925	0.791838	0.900739	ACATATGT;GCTATCGA;GACGTAAG	ACATCTAG;GTTGGTAG;AGCGCTCG;AGGCCTGA	Descr_Genotype_Rank_vs_Tcl_N11	3.50023	3.37578	Sum	59,0	DESeq2	~Descr_Genotype	N11	Descr_Genotype	Rank	Tcl
Ado	37.3072	-0.0154088	0.00866457	-0.00928033	-0.011039	-1.01074	1.00602	-1.00645	-1.00768	-0.0374686	0.256852	-0.0599909	0.952163	0.980704	ACATATGT;GCTATCGA;GACGTAAG	ACATCTAG;GTTGGTAG;AGCGCTCG;AGGCCTGA	Descr_Genotype_Rank_vs_Tcl_N11	5.34338	5.27375	Sum	59,0	DESeq2	~Descr_Genotype	N11	Descr_Genotype	Rank	Tcl
Adora2a	17.007	0.30754	0.269261	0.132697	0.159156	1.2376	1.20519	1.09634	1.11663	0.345927	0.397221	0.774229	0.438795	0.653321	ACATATGT;GCTATCGA;GACGTAAG	ACATCTAG;GTTGGTAG;AGCGCTCG;AGGCCTGA	Descr_Genotype_Rank_vs_Tcl_N11	4.0349	4.39485	Sum	59,0	DESeq2	~Descr_Genotype	N11	Descr_Genotype	Rank	Tcl
Adpgk	32.5492	0.0351738	0.0446761	0.0203441	0.0236016	1.02468	1.03145	1.0142	1.01649	0.0271066	0.286144	0.122923	0.902168	0.957357	ACATATGT;GCTATCGA;GACGTAAG	ACATCTAG;GTTGGTAG;AGCGCTCG;AGGCCTGA	Descr_Genotype_Rank_vs_Tcl_N11	5.0963	5.12943	Sum	59,0	DESeq2	~Descr_Genotype	N11	Descr_Genotype	Rank	Tcl
Adprh	385.462	-0.941732	-0.81304	-0.881654	-0.796872	-1.92083	-1.75691	-1.84249	-1.73733	-0.946928	0.182914	-5.14849	2.62592e-07	1.57667e-05	ACATATGT;GCTATCGA;GACGTAAG	ACATCTAG;GTTGGTAG;AGCGCTCG;AGGCCTGA	Descr_Genotype_Rank_vs_Tcl_N11	9.08977	8.15387	Sum	59,0	DESeq2	~Descr_Genotype	N11	Descr_Genotype	Rank	Tcl
Adprhl2	81.9033	-0.113837	-0.0804604	-0.0834045	-0.0915061	-1.0821	-1.05736	-1.05952	-1.06548	-0.125298	0.201419	-0.565178	0.571953	0.75753	ACATATGT;GCTATCGA;GACGTAAG	ACATCTAG;GTTGGTAG;AGCGCTCG;AGGCCTGA	Descr_Genotype_Rank_vs_Tcl_N11	6.51922	6.39469	Sum	59,0	DESeq2	~Descr_Genotype	N11	Descr_Genotype	Rank	Tcl
Adprm	46.9419	-0.0562669	-0.0470727	-0.0370713	-0.0420816	-1.03977	-1.03317	-1.02603	-1.0296	-0.0485894	0.236898	-0.237516	0.812257	0.912859	ACATATGT;GCTATCGA;GACGTAAG	ACATCTAG;GTTGGTAG;AGCGCTCG;AGGCCTGA	Descr_Genotype_Rank_vs_Tcl_N11	5.60238	5.55382	Sum	59,0	DESeq2	~Descr_Genotype	N11	Descr_Genotype	Rank	Tcl
Adrb2	56.7645	1.12967	0.751143	0.993013	0.796929	2.18809	1.68313	1.99034	1.7374	1.09183	0.28757	3.92834	8.55328e-05	0.00156805	ACATATGT;GCTATCGA;GACGTAAG	ACATCTAG;GTTGGTAG;AGCGCTCG;AGGCCTGA	Descr_Genotype_Rank_vs_Tcl_N11	4.89566	6.02695	Sum	59,0	DESeq2	~Descr_Genotype	N11	Descr_Genotype	Rank	Tcl
Adrm1	36.7297	-0.202877	-0.170868	-0.120398	-0.13765	-1.15099	-1.12574	-1.08703	-1.10011	-0.188263	0.281494	-0.720716	0.471085	0.678803	ACATATGT;GCTATCGA;GACGTAAG	ACATCTAG;GTTGGTAG;AGCGCTCG;AGGCCTGA	Descr_Genotype_Rank_vs_Tcl_N11	5.2081	5.07175	Sum	59,0	DESeq2	~Descr_Genotype	N11	Descr_Genotype	Rank	Tcl
Adsl	120.797	-1.03556	-0.918585	-0.990851	-0.911196	-2.04991	-1.89026	-1.98736	-1.8806	-1.0302	0.163602	-6.32978	2.4551e-10	3.57186e-08	ACATATGT;GCTATCGA;GACGTAAG	ACATCTAG;GTTGGTAG;AGCGCTCG;AGGCCTGA	Descr_Genotype_Rank_vs_Tcl_N11	7.55378	6.53484	Sum	59,0	DESeq2	~Descr_Genotype	N11	Descr_Genotype	Rank	Tcl
Adss	98.643	0.710715	0.605199	0.616839	0.561428	1.63662	1.52119	1.53351	1.47573	0.709395	0.213955	3.3218	0.000894387	0.00923521	ACATATGT;GCTATCGA;GACGTAAG	ACATCTAG;GTTGGTAG;AGCGCTCG;AGGCCTGA	Descr_Genotype_Rank_vs_Tcl_N11	6.28606	6.9556	Sum	59,0	DESeq2	~Descr_Genotype	N11	Descr_Genotype	Rank	Tcl
Adssl1	48.8178	-1.84029	-1.26916	-1.7267	-1.61395	-3.58083	-2.41021	-3.30971	-3.06088	-1.84051	0.323024	-5.69709	1.21873e-08	1.15251e-06	ACATATGT;GCTATCGA;GACGTAAG	ACATCTAG;GTTGGTAG;AGCGCTCG;AGGCCTGA	Descr_Genotype_Rank_vs_Tcl_N11	6.55009	4.80541	Sum	59,0	DESeq2	~Descr_Genotype	N11	Descr_Genotype	Rank	Tcl
Aebp2	55.1782	0.27059	0.239484	0.195013	0.209477	1.2063	1.18057	1.14473	1.15627	0.290376	0.220622	1.22649	0.220016	0.439799	ACATATGT;GCTATCGA;GACGTAAG	ACATCTAG;GTTGGTAG;AGCGCTCG;AGGCCTGA	Descr_Genotype_Rank_vs_Tcl_N11	5.70395	6.00059	Sum	59,0	DESeq2	~Descr_Genotype	N11	Descr_Genotype	Rank	Tcl
Aen	6.42516	0.272292	0.376221	0.0736121	0.0977201	1.20773	1.29794	1.05235	1.07008	0.326312	0.554567	0.491	0.623426	0.794368	ACATATGT;GCTATCGA;GACGTAAG	ACATCTAG;GTTGGTAG;AGCGCTCG;AGGCCTGA	Descr_Genotype_Rank_vs_Tcl_N11	3.074	3.36273	Sum	59,0	DESeq2	~Descr_Genotype	N11	Descr_Genotype	Rank	Tcl
Afdn	48.7747	-0.167863	-0.0124534	-0.109321	-0.123002	-1.12339	-1.00867	-1.07872	-1.089	-0.164704	0.246613	-0.680675	0.496077	0.699638	ACATATGT;GCTATCGA;GACGTAAG	ACATCTAG;GTTGGTAG;AGCGCTCG;AGGCCTGA	Descr_Genotype_Rank_vs_Tcl_N11	6.10964	5.92961	Sum	59,0	DESeq2	~Descr_Genotype	N11	Descr_Genotype	Rank	Tcl
Aff1	81.8659	0.356334	0.328015	0.286469	0.291404	1.28017	1.25529	1.21965	1.22383	0.337145	0.192928	1.84698	0.0647504	0.199833	ACATATGT;GCTATCGA;GACGTAAG	ACATCTAG;GTTGGTAG;AGCGCTCG;AGGCCTGA	Descr_Genotype_Rank_vs_Tcl_N11	6.29043	6.616	Sum	59,0	DESeq2	~Descr_Genotype	N11	Descr_Genotype	Rank	Tcl
Aff3	251.221	0.56995	0.482633	0.479535	0.456289	1.48447	1.39729	1.39429	1.37201	0.579223	0.20534	2.77564	0.00550934	0.0350252	ACATATGT;GCTATCGA;GACGTAAG	ACATCTAG;GTTGGTAG;AGCGCTCG;AGGCCTGA	Descr_Genotype_Rank_vs_Tcl_N11	7.62305	8.22498	Sum	59,0	DESeq2	~Descr_Genotype	N11	Descr_Genotype	Rank	Tcl
Aff4	88.5681	0.989964	0.709981	0.861814	0.714067	1.98614	1.63578	1.81732	1.64042	0.988423	0.267303	3.70354	0.000212616	0.00316636	ACATATGT;GCTATCGA;GACGTAAG	ACATCTAG;GTTGGTAG;AGCGCTCG;AGGCCTGA	Descr_Genotype_Rank_vs_Tcl_N11	5.75337	6.66927	Sum	59,0	DESeq2	~Descr_Genotype	N11	Descr_Genotype	Rank	Tcl
Afg1l	7.99062	0.209876	0.129801	0.0591706	0.0790247	1.15659	1.09414	1.04187	1.0563	0.141725	0.532829	0.393891	0.693662	0.840273	ACATATGT;GCTATCGA;GACGTAAG	ACATCTAG;GTTGGTAG;AGCGCTCG;AGGCCTGA	Descr_Genotype_Rank_vs_Tcl_N11	2.91375	3.23585	Sum	59,0	DESeq2	~Descr_Genotype	N11	Descr_Genotype	Rank	Tcl
Afg3l1	100.985	0.417684	0.362549	0.347419	0.346076	1.33578	1.2857	1.27228	1.2711	0.429392	0.18613	2.24405	0.0248293	0.104979	ACATATGT;GCTATCGA;GACGTAAG	ACATCTAG;GTTGGTAG;AGCGCTCG;AGGCCTGA	Descr_Genotype_Rank_vs_Tcl_N11	6.42204	6.8366	Sum	59,0	DESeq2	~Descr_Genotype	N11	Descr_Genotype	Rank	Tcl
Afg3l2	73.8409	0.0775738	0.063005	0.0548738	0.0606043	1.05524	1.04464	1.03877	1.0429	0.0820602	0.215797	0.359475	0.71924	0.856373	ACATATGT;GCTATCGA;GACGTAAG	ACATCTAG;GTTGGTAG;AGCGCTCG;AGGCCTGA	Descr_Genotype_Rank_vs_Tcl_N11	6.15383	6.22389	Sum	59,0	DESeq2	~Descr_Genotype	N11	Descr_Genotype	Rank	Tcl
Afmid	4.03163	-0.318519	-0.0681612	-0.0562809	-0.0814998	-1.24705	-1.04838	-1.03978	-1.05812	-0.327302	0.716131	-0.444778	0.656481	0.816757	ACATATGT;GCTATCGA;GACGTAAG	ACATCTAG;GTTGGTAG;AGCGCTCG;AGGCCTGA	Descr_Genotype_Rank_vs_Tcl_N11	2.54731	2.22587	Sum	59,0	DESeq2	~Descr_Genotype	N11	Descr_Genotype	Rank	Tcl
Afp	16.8683	-0.761314	-0.13042	-0.223758	-0.267011	-1.69503	-1.09461	-1.16777	-1.20331	-0.741247	0.572353	-1.33015	0.18347	0.393204	ACATATGT;GCTATCGA;GACGTAAG	ACATCTAG;GTTGGTAG;AGCGCTCG;AGGCCTGA	Descr_Genotype_Rank_vs_Tcl_N11	4.16371	4.25124	Sum	59,0	DESeq2	~Descr_Genotype	N11	Descr_Genotype	Rank	Tcl
Aftph	68.8781	0.670737	0.507671	0.543002	0.495266	1.59189	1.42175	1.457	1.40958	0.680087	0.246376	2.72242	0.00648067	0.0394754	ACATATGT;GCTATCGA;GACGTAAG	ACATCTAG;GTTGGTAG;AGCGCTCG;AGGCCTGA	Descr_Genotype_Rank_vs_Tcl_N11	5.6256	6.25755	Sum	59,0	DESeq2	~Descr_Genotype	N11	Descr_Genotype	Rank	Tcl
Aga	59.9533	-0.489679	-0.346795	-0.344517	-0.345498	-1.40413	-1.27173	-1.26973	-1.27059	-0.505951	0.265392	-1.84512	0.0650203	0.200313	ACATATGT;GCTATCGA;GACGTAAG	ACATCTAG;GTTGGTAG;AGCGCTCG;AGGCCTGA	Descr_Genotype_Rank_vs_Tcl_N11	6.25789	5.79184	Sum	59,0	DESeq2	~Descr_Genotype	N11	Descr_Genotype	Rank	Tcl
Agap1	6.45218	0.794636	-0.104817	0.123002	0.171826	1.73464	-1.07536	1.089	1.12648	0.75666	0.813782	0.976472	0.328831	0.556452	ACATATGT;GCTATCGA;GACGTAAG	ACATCTAG;GTTGGTAG;AGCGCTCG;AGGCCTGA	Descr_Genotype_Rank_vs_Tcl_N11	1.66447	2.29368	Sum	59,0	DESeq2	~Descr_Genotype	N11	Descr_Genotype	Rank	Tcl
Agap2	21.0155	0.448882	0.309162	0.24339	0.262796	1.36498	1.23899	1.18377	1.1998	0.481071	0.346312	1.29618	0.194915	0.410142	ACATATGT;GCTATCGA;GACGTAAG	ACATCTAG;GTTGGTAG;AGCGCTCG;AGGCCTGA	Descr_Genotype_Rank_vs_Tcl_N11	4.11916	4.60007	Sum	59,0	DESeq2	~Descr_Genotype	N11	Descr_Genotype	Rank	Tcl
Agap3	18.7525	0.489029	0.287508	0.248783	0.271376	1.4035	1.22053	1.1882	1.20696	0.501975	0.369306	1.32419	0.185441	0.396158	ACATATGT;GCTATCGA;GACGTAAG	ACATCTAG;GTTGGTAG;AGCGCTCG;AGGCCTGA	Descr_Genotype_Rank_vs_Tcl_N11	3.95731	4.41334	Sum	59,0	DESeq2	~Descr_Genotype	N11	Descr_Genotype	Rank	Tcl
Agbl3	6.08582	-0.310455	-0.11186	-0.0758393	-0.103746	-1.2401	-1.08062	-1.05397	-1.07456	-0.31306	0.587213	-0.528692	0.597019	0.773627	ACATATGT;GCTATCGA;GACGTAAG	ACATCTAG;GTTGGTAG;AGCGCTCG;AGGCCTGA	Descr_Genotype_Rank_vs_Tcl_N11	2.99706	2.69881	Sum	59,0	DESeq2	~Descr_Genotype	N11	Descr_Genotype	Rank	Tcl
Agbl5	6.82345	-1.27061	-0.484257	-0.69941	-0.505327	-2.41264	-1.39887	-1.62384	-1.41945	-1.24163	0.542503	-2.34213	0.0191738	0.0869619	ACATATGT;GCTATCGA;GACGTAAG	ACATCTAG;GTTGGTAG;AGCGCTCG;AGGCCTGA	Descr_Genotype_Rank_vs_Tcl_N11	3.70806	2.65602	Sum	59,0	DESeq2	~Descr_Genotype	N11	Descr_Genotype	Rank	Tcl
Agfg1	97.9249	0.479514	0.423238	0.409915	0.40118	1.39427	1.34093	1.32861	1.32059	0.492233	0.181099	2.64779	0.00810194	0.0464582	ACATATGT;GCTATCGA;GACGTAAG	ACATCTAG;GTTGGTAG;AGCGCTCG;AGGCCTGA	Descr_Genotype_Rank_vs_Tcl_N11	6.36424	6.85245	Sum	59,0	DESeq2	~Descr_Genotype	N11	Descr_Genotype	Rank	Tcl
Agfg2	41.9513	0.17214	0.224472	0.112235	0.125431	1.12673	1.16835	1.0809	1.09083	0.172309	0.249219	0.69072	0.489741	0.695133	ACATATGT;GCTATCGA;GACGTAAG	ACATCTAG;GTTGGTAG;AGCGCTCG;AGGCCTGA	Descr_Genotype_Rank_vs_Tcl_N11	5.62395	5.80351	Sum	59,0	DESeq2	~Descr_Genotype	N11	Descr_Genotype	Rank	Tcl
Aggf1	57.1299	0.386987	0.25621	0.230679	0.249991	1.30766	1.19434	1.17339	1.1892	0.403029	0.303738	1.27408	0.202635	0.418624	ACATATGT;GCTATCGA;GACGTAAG	ACATCTAG;GTTGGTAG;AGCGCTCG;AGGCCTGA	Descr_Genotype_Rank_vs_Tcl_N11	5.5386	5.92844	Sum	59,0	DESeq2	~Descr_Genotype	N11	Descr_Genotype	Rank	Tcl
Agk	16.148	-0.486302	-0.337103	-0.224687	-0.253891	-1.40085	-1.26322	-1.16852	-1.19242	-0.481611	0.394963	-1.23126	0.218226	0.437377	ACATATGT;GCTATCGA;GACGTAAG	ACATCTAG;GTTGGTAG;AGCGCTCG;AGGCCTGA	Descr_Genotype_Rank_vs_Tcl_N11	4.22364	3.71569	Sum	59,0	DESeq2	~Descr_Genotype	N11	Descr_Genotype	Rank	Tcl
Agl	12.2798	0.255992	0.159312	0.0889107	0.113677	1.19416	1.11675	1.06357	1.08198	0.235152	0.46155	0.554636	0.579144	0.761252	ACATATGT;GCTATCGA;GACGTAAG	ACATCTAG;GTTGGTAG;AGCGCTCG;AGGCCTGA	Descr_Genotype_Rank_vs_Tcl_N11	3.55854	3.75257	Sum	59,0	DESeq2	~Descr_Genotype	N11	Descr_Genotype	Rank	Tcl
Ago1	20.0371	0.133662	0.115067	0.058387	0.0729017	1.09708	1.08303	1.0413	1.05183	0.0816563	0.374537	0.356874	0.721186	0.857325	ACATATGT;GCTATCGA;GACGTAAG	ACATCTAG;GTTGGTAG;AGCGCTCG;AGGCCTGA	Descr_Genotype_Rank_vs_Tcl_N11	4.3525	4.4983	Sum	59,0	DESeq2	~Descr_Genotype	N11	Descr_Genotype	Rank	Tcl
Ago2	44.5312	0.297999	0.137478	0.191386	0.207604	1.22944	1.09998	1.14186	1.15477	0.281054	0.270021	1.10361	0.269762	0.497195	ACATATGT;GCTATCGA;GACGTAAG	ACATCTAG;GTTGGTAG;AGCGCTCG;AGGCCTGA	Descr_Genotype_Rank_vs_Tcl_N11	4.97863	5.27652	Sum	59,0	DESeq2	~Descr_Genotype	N11	Descr_Genotype	Rank	Tcl
Ago3	27.8237	0.883147	0.724258	0.711256	0.59047	1.84439	1.65205	1.63723	1.50574	0.883527	0.297041	2.97315	0.00294757	0.0222105	ACATATGT;GCTATCGA;GACGTAAG	ACATCTAG;GTTGGTAG;AGCGCTCG;AGGCCTGA	Descr_Genotype_Rank_vs_Tcl_N11	4.49934	5.40229	Sum	59,0	DESeq2	~Descr_Genotype	N11	Descr_Genotype	Rank	Tcl
Ago4	7.83277	-0.434576	-0.164988	-0.118782	-0.156138	-1.35151	-1.12116	-1.08582	-1.1143	-0.393498	0.555499	-0.782317	0.434028	0.649954	ACATATGT;GCTATCGA;GACGTAAG	ACATCTAG;GTTGGTAG;AGCGCTCG;AGGCCTGA	Descr_Genotype_Rank_vs_Tcl_N11	3.35023	3.01534	Sum	59,0	DESeq2	~Descr_Genotype	N11	Descr_Genotype	Rank	Tcl
Agpat1	59.9102	0.257178	0.23316	0.190438	0.203067	1.19514	1.17541	1.14111	1.15114	0.268771	0.210762	1.22023	0.222377	0.442959	ACATATGT;GCTATCGA;GACGTAAG	ACATCTAG;GTTGGTAG;AGCGCTCG;AGGCCTGA	Descr_Genotype_Rank_vs_Tcl_N11	5.85201	6.10765	Sum	59,0	DESeq2	~Descr_Genotype	N11	Descr_Genotype	Rank	Tcl
Agpat2	36.716	0.0617374	0.0598729	0.0373476	0.0428932	1.04372	1.04237	1.02623	1.03018	0.0517785	0.270732	0.228039	0.819616	0.916089	ACATATGT;GCTATCGA;GACGTAAG	ACATCTAG;GTTGGTAG;AGCGCTCG;AGGCCTGA	Descr_Genotype_Rank_vs_Tcl_N11	5.23999	5.27476	Sum	59,0	DESeq2	~Descr_Genotype	N11	Descr_Genotype	Rank	Tcl
Agpat3	141.597	-0.403148	-0.346884	-0.349812	-0.349313	-1.32239	-1.27181	-1.27439	-1.27395	-0.406552	0.1605	-2.51183	0.0120107	0.062123	ACATATGT;GCTATCGA;GACGTAAG	ACATCTAG;GTTGGTAG;AGCGCTCG;AGGCCTGA	Descr_Genotype_Rank_vs_Tcl_N11	7.49887	7.09543	Sum	59,0	DESeq2	~Descr_Genotype	N11	Descr_Genotype	Rank	Tcl
Agpat4	42.1375	0.334626	0.280601	0.238493	0.250975	1.26105	1.2147	1.17976	1.19001	0.33296	0.236133	1.41711	0.156451	0.3551	ACATATGT;GCTATCGA;GACGTAAG	ACATCTAG;GTTGGTAG;AGCGCTCG;AGGCCTGA	Descr_Genotype_Rank_vs_Tcl_N11	5.26465	5.58977	Sum	59,0	DESeq2	~Descr_Genotype	N11	Descr_Genotype	Rank	Tcl
Agpat5	55.8306	-0.493592	-0.413685	-0.40146	-0.393022	-1.40795	-1.33208	-1.32084	-1.31314	-0.489464	0.207528	-2.37844	0.0173862	0.0812415	ACATATGT;GCTATCGA;GACGTAAG	ACATCTAG;GTTGGTAG;AGCGCTCG;AGGCCTGA	Descr_Genotype_Rank_vs_Tcl_N11	6.11559	5.62483	Sum	59,0	DESeq2	~Descr_Genotype	N11	Descr_Genotype	Rank	Tcl
Agps	33.0474	-0.408795	-0.300857	-0.26718	-0.280606	-1.32758	-1.23188	-1.20345	-1.21471	-0.372119	0.277193	-1.47476	0.140276	0.331843	ACATATGT;GCTATCGA;GACGTAAG	ACATCTAG;GTTGGTAG;AGCGCTCG;AGGCCTGA	Descr_Genotype_Rank_vs_Tcl_N11	5.25468	4.94461	Sum	59,0	DESeq2	~Descr_Genotype	N11	Descr_Genotype	Rank	Tcl
Agtpbp1	30.7399	0.862973	0.58302	0.662704	0.550447	1.81878	1.49798	1.58305	1.46454	0.905702	0.317064	2.72176	0.00649347	0.0395322	ACATATGT;GCTATCGA;GACGTAAG	ACATCTAG;GTTGGTAG;AGCGCTCG;AGGCCTGA	Descr_Genotype_Rank_vs_Tcl_N11	4.36672	5.23581	Sum	59,0	DESeq2	~Descr_Genotype	N11	Descr_Genotype	Rank	Tcl
Agtrap	24.9173	-0.289221	-0.236696	-0.162492	-0.185506	-1.22198	-1.17829	-1.11922	-1.13722	-0.325543	0.306329	-0.944154	0.345091	0.571442	ACATATGT;GCTATCGA;GACGTAAG	ACATCTAG;GTTGGTAG;AGCGCTCG;AGGCCTGA	Descr_Genotype_Rank_vs_Tcl_N11	4.75651	4.44955	Sum	59,0	DESeq2	~Descr_Genotype	N11	Descr_Genotype	Rank	Tcl
Ahctf1	69.3331	0.781048	0.624849	0.659203	0.57998	1.71838	1.54205	1.57921	1.49483	0.761198	0.245808	3.17747	0.00148567	0.013563	ACATATGT;GCTATCGA;GACGTAAG	ACATCTAG;GTTGGTAG;AGCGCTCG;AGGCCTGA	Descr_Genotype_Rank_vs_Tcl_N11	5.71942	6.44321	Sum	59,0	DESeq2	~Descr_Genotype	N11	Descr_Genotype	Rank	Tcl
Ahcy	21.6505	-0.6831	-0.392913	-0.414114	-0.393473	-1.60559	-1.31304	-1.33248	-1.31355	-0.700392	0.356286	-1.91728	0.0552027	0.178983	ACATATGT;GCTATCGA;GACGTAAG	ACATCTAG;GTTGGTAG;AGCGCTCG;AGGCCTGA	Descr_Genotype_Rank_vs_Tcl_N11	5.00449	4.24018	Sum	59,0	DESeq2	~Descr_Genotype	N11	Descr_Genotype	Rank	Tcl
Ahcyl1	48.3807	0.617453	0.487079	0.486738	0.453164	1.53416	1.4016	1.40127	1.36904	0.627761	0.248496	2.48476	0.0129638	0.065617	ACATATGT;GCTATCGA;GACGTAAG	ACATCTAG;GTTGGTAG;AGCGCTCG;AGGCCTGA	Descr_Genotype_Rank_vs_Tcl_N11	5.2265	5.85201	Sum	59,0	DESeq2	~Descr_Genotype	N11	Descr_Genotype	Rank	Tcl
Ahcyl2	67.533	1.20348	0.999002	1.0913	0.895061	2.30294	1.99862	2.13067	1.85969	1.24483	0.270812	4.44396	8.83172e-06	0.000260996	ACATATGT;GCTATCGA;GACGTAAG	ACATCTAG;GTTGGTAG;AGCGCTCG;AGGCCTGA	Descr_Genotype_Rank_vs_Tcl_N11	5.43009	6.80257	Sum	59,0	DESeq2	~Descr_Genotype	N11	Descr_Genotype	Rank	Tcl
Ahdc1	23.0174	0.721995	0.461835	0.485664	0.437596	1.64946	1.37729	1.40023	1.35435	0.764503	0.335343	2.153	0.0313183	0.122891	ACATATGT;GCTATCGA;GACGTAAG	ACATCTAG;GTTGGTAG;AGCGCTCG;AGGCCTGA	Descr_Genotype_Rank_vs_Tcl_N11	3.98219	4.79443	Sum	59,0	DESeq2	~Descr_Genotype	N11	Descr_Genotype	Rank	Tcl
Ahi1	13.6792	0.286248	0.145692	0.105232	0.13198	1.21946	1.10626	1.07567	1.0958	0.292492	0.445751	0.64217	0.520763	0.719146	ACATATGT;GCTATCGA;GACGTAAG	ACATCTAG;GTTGGTAG;AGCGCTCG;AGGCCTGA	Descr_Genotype_Rank_vs_Tcl_N11	3.61033	3.89997	Sum	59,0	DESeq2	~Descr_Genotype	N11	Descr_Genotype	Rank	Tcl
Ahnak	401.412	0.345255	0.290992	0.112237	0.14346	1.27038	1.22348	1.0809	1.10455	0.348085	0.490632	0.703694	0.481623	0.687566	ACATATGT;GCTATCGA;GACGTAAG	ACATCTAG;GTTGGTAG;AGCGCTCG;AGGCCTGA	Descr_Genotype_Rank_vs_Tcl_N11	8.0006	8.76879	Sum	59,0	DESeq2	~Descr_Genotype	N11	Descr_Genotype	Rank	Tcl
Ahnak2	95.9536	-2.01792	-1.09055	-1.86329	-1.70306	-4.04999	-2.12956	-3.63837	-3.25591	-2.00709	0.390336	-5.16969	2.34479e-07	1.45403e-05	ACATATGT;GCTATCGA;GACGTAAG	ACATCTAG;GTTGGTAG;AGCGCTCG;AGGCCTGA	Descr_Genotype_Rank_vs_Tcl_N11	7.57761	5.73707	Sum	59,0	DESeq2	~Descr_Genotype	N11	Descr_Genotype	Rank	Tcl
Ahr	63.8718	1.04993	0.846421	0.887317	0.701808	2.07043	1.79803	1.84973	1.62654	1.06235	0.305537	3.43634	0.000589622	0.00684155	ACATATGT;GCTATCGA;GACGTAAG	ACATCTAG;GTTGGTAG;AGCGCTCG;AGGCCTGA	Descr_Genotype_Rank_vs_Tcl_N11	5.49729	6.4941	Sum	59,0	DESeq2	~Descr_Genotype	N11	Descr_Genotype	Rank	Tcl
Ahsa1	77.2905	-0.331681	-0.285369	-0.253797	-0.263625	-1.25848	-1.21872	-1.19234	-1.20049	-0.33944	0.207647	-1.59733	0.110192	0.283809	ACATATGT;GCTATCGA;GACGTAAG	ACATCTAG;GTTGGTAG;AGCGCTCG;AGGCCTGA	Descr_Genotype_Rank_vs_Tcl_N11	6.44764	6.09606	Sum	59,0	DESeq2	~Descr_Genotype	N11	Descr_Genotype	Rank	Tcl
Ahsa2	49.7267	0.280254	0.216969	0.176685	0.194557	1.21441	1.16229	1.13028	1.14437	0.278978	0.271532	1.03212	0.302016	0.531113	ACATATGT;GCTATCGA;GACGTAAG	ACATCTAG;GTTGGTAG;AGCGCTCG;AGGCCTGA	Descr_Genotype_Rank_vs_Tcl_N11	5.49075	5.75424	Sum	59,0	DESeq2	~Descr_Genotype	N11	Descr_Genotype	Rank	Tcl
Aicda	11.6115	-3.71655	-1.29563	-3.40438	-3.09817	-13.146	-2.45484	-10.5881	-8.56333	-3.6319	0.734457	-5.06027	4.18672e-07	2.34214e-05	ACATATGT;GCTATCGA;GACGTAAG	ACATCTAG;GTTGGTAG;AGCGCTCG;AGGCCTGA	Descr_Genotype_Rank_vs_Tcl_N11	5.02892	1.4096	Sum	59,0	DESeq2	~Descr_Genotype	N11	Descr_Genotype	Rank	Tcl
Aida	37.925	0.452106	0.252506	0.300903	0.30888	1.36804	1.19127	1.23192	1.23875	0.453049	0.279582	1.61708	0.105861	0.276227	ACATATGT;GCTATCGA;GACGTAAG	ACATCTAG;GTTGGTAG;AGCGCTCG;AGGCCTGA	Descr_Genotype_Rank_vs_Tcl_N11	4.66327	5.11613	Sum	59,0	DESeq2	~Descr_Genotype	N11	Descr_Genotype	Rank	Tcl
Aif1	28.8645	-0.273776	-0.458319	-0.0847846	-0.110411	-1.20897	-1.37394	-1.06053	-1.07954	-0.221999	0.503083	-0.544197	0.586306	0.766079	ACATATGT;GCTATCGA;GACGTAAG	ACATCTAG;GTTGGTAG;AGCGCTCG;AGGCCTGA	Descr_Genotype_Rank_vs_Tcl_N11	3.71311	3.555	Sum	59,0	DESeq2	~Descr_Genotype	N11	Descr_Genotype	Rank	Tcl
Aifm1	50.6845	0.173467	0.141946	0.116797	0.129299	1.12777	1.10339	1.08432	1.09376	0.179499	0.238622	0.726955	0.467254	0.675529	ACATATGT;GCTATCGA;GACGTAAG	ACATCTAG;GTTGGTAG;AGCGCTCG;AGGCCTGA	Descr_Genotype_Rank_vs_Tcl_N11	5.58182	5.754	Sum	59,0	DESeq2	~Descr_Genotype	N11	Descr_Genotype	Rank	Tcl
Aifm2	7.02947	0.408711	0.284575	0.116193	0.150778	1.3275	1.21805	1.08387	1.11017	0.426351	0.543389	0.752152	0.45196	0.664182	ACATATGT;GCTATCGA;GACGTAAG	ACATCTAG;GTTGGTAG;AGCGCTCG;AGGCCTGA	Descr_Genotype_Rank_vs_Tcl_N11	2.94008	3.3	Sum	59,0	DESeq2	~Descr_Genotype	N11	Descr_Genotype	Rank	Tcl
Aig1	38.2213	-0.295841	-0.217918	-0.197189	-0.213669	-1.2276	-1.16305	-1.14646	-1.15963	-0.263957	0.253629	-1.16644	0.243439	0.468227	ACATATGT;GCTATCGA;GACGTAAG	ACATCTAG;GTTGGTAG;AGCGCTCG;AGGCCTGA	Descr_Genotype_Rank_vs_Tcl_N11	5.44067	5.22503	Sum	59,0	DESeq2	~Descr_Genotype	N11	Descr_Genotype	Rank	Tcl
Aim2	70.3667	0.351548	0.291485	0.266385	0.275804	1.27593	1.2239	1.20279	1.21067	0.30257	0.214281	1.64059	0.100882	0.26798	ACATATGT;GCTATCGA;GACGTAAG	ACATCTAG;GTTGGTAG;AGCGCTCG;AGGCCTGA	Descr_Genotype_Rank_vs_Tcl_N11	5.89797	6.26239	Sum	59,0	DESeq2	~Descr_Genotype	N11	Descr_Genotype	Rank	Tcl
Aimp1	245.354	-0.445321	-0.393314	-0.401878	-0.397158	-1.36162	-1.31341	-1.32123	-1.31691	-0.449586	0.142481	-3.12549	0.0017751	0.0153652	ACATATGT;GCTATCGA;GACGTAAG	ACATCTAG;GTTGGTAG;AGCGCTCG;AGGCCTGA	Descr_Genotype_Rank_vs_Tcl_N11	8.3308	7.8786	Sum	59,0	DESeq2	~Descr_Genotype	N11	Descr_Genotype	Rank	Tcl
Aimp2	156.949	-0.732187	-0.654371	-0.685169	-0.644534	-1.66116	-1.57393	-1.60789	-1.56323	-0.735255	0.153288	-4.77654	1.78337e-06	7.12594e-05	ACATATGT;GCTATCGA;GACGTAAG	ACATCTAG;GTTGGTAG;AGCGCTCG;AGGCCTGA	Descr_Genotype_Rank_vs_Tcl_N11	7.78139	7.04749	Sum	59,0	DESeq2	~Descr_Genotype	N11	Descr_Genotype	Rank	Tcl
Aip	120.773	-0.489243	-0.439458	-0.431908	-0.423777	-1.40371	-1.35609	-1.34902	-1.34143	-0.490649	0.161075	-3.03736	0.00238662	0.0189129	ACATATGT;GCTATCGA;GACGTAAG	ACATCTAG;GTTGGTAG;AGCGCTCG;AGGCCTGA	Descr_Genotype_Rank_vs_Tcl_N11	7.16019	6.67151	Sum	59,0	DESeq2	~Descr_Genotype	N11	Descr_Genotype	Rank	Tcl
Ak2	350.501	-0.436367	-0.402804	-0.405461	-0.401466	-1.35319	-1.32207	-1.32451	-1.32085	-0.427556	0.120565	-3.61935	0.000295348	0.00401872	ACATATGT;GCTATCGA;GACGTAAG	ACATCTAG;GTTGGTAG;AGCGCTCG;AGGCCTGA	Descr_Genotype_Rank_vs_Tcl_N11	8.78244	8.36886	Sum	59,0	DESeq2	~Descr_Genotype	N11	Descr_Genotype	Rank	Tcl
Ak3	30.7051	-0.616184	-0.426343	-0.45586	-0.427438	-1.53282	-1.34382	-1.3716	-1.34484	-0.590996	0.274397	-2.24559	0.0247303	0.104716	ACATATGT;GCTATCGA;GACGTAAG	ACATCTAG;GTTGGTAG;AGCGCTCG;AGGCCTGA	Descr_Genotype_Rank_vs_Tcl_N11	5.42509	4.86797	Sum	59,0	DESeq2	~Descr_Genotype	N11	Descr_Genotype	Rank	Tcl
Ak6	61.287	-0.48362	-0.403881	-0.39493	-0.387401	-1.39825	-1.32306	-1.31488	-1.30804	-0.487492	0.204377	-2.36632	0.017966	0.083046	ACATATGT;GCTATCGA;GACGTAAG	ACATCTAG;GTTGGTAG;AGCGCTCG;AGGCCTGA	Descr_Genotype_Rank_vs_Tcl_N11	6.22888	5.76938	Sum	59,0	DESeq2	~Descr_Genotype	N11	Descr_Genotype	Rank	Tcl
Ak7	6.87409	0.397784	0.19882	0.0910153	0.124226	1.31748	1.14776	1.06512	1.08992	0.353611	0.619501	0.642103	0.520806	0.719146	ACATATGT;GCTATCGA;GACGTAAG	ACATCTAG;GTTGGTAG;AGCGCTCG;AGGCCTGA	Descr_Genotype_Rank_vs_Tcl_N11	2.80592	2.88178	Sum	59,0	DESeq2	~Descr_Genotype	N11	Descr_Genotype	Rank	Tcl
Ak8	9.18639	0.11154	0.254899	0.0273004	0.0372439	1.08038	1.19325	1.0191	1.02615	0.0861272	0.58654	0.190166	0.849179	0.932593	ACATATGT;GCTATCGA;GACGTAAG	ACATCTAG;GTTGGTAG;AGCGCTCG;AGGCCTGA	Descr_Genotype_Rank_vs_Tcl_N11	3.63244	3.60271	Sum	59,0	DESeq2	~Descr_Genotype	N11	Descr_Genotype	Rank	Tcl
Akap1	5.91603	-0.83684	-0.344377	-0.188601	-0.244174	-1.78613	-1.2696	-1.13966	-1.18441	-0.818422	0.660743	-1.26651	0.205329	0.422115	ACATATGT;GCTATCGA;GACGTAAG	ACATCTAG;GTTGGTAG;AGCGCTCG;AGGCCTGA	Descr_Genotype_Rank_vs_Tcl_N11	3.07817	2.23765	Sum	59,0	DESeq2	~Descr_Genotype	N11	Descr_Genotype	Rank	Tcl
Akap10	22.2566	0.363627	0.211307	0.161814	0.191591	1.28666	1.15774	1.11869	1.14202	0.326757	0.39004	0.932282	0.351191	0.575912	ACATATGT;GCTATCGA;GACGTAAG	ACATCTAG;GTTGGTAG;AGCGCTCG;AGGCCTGA	Descr_Genotype_Rank_vs_Tcl_N11	4.30198	4.60266	Sum	59,0	DESeq2	~Descr_Genotype	N11	Descr_Genotype	Rank	Tcl
Akap11	33.0788	-0.124889	-0.0753079	-0.0747363	-0.0865153	-1.09042	-1.05359	-1.05317	-1.0618	-0.129976	0.272105	-0.458972	0.646254	0.808834	ACATATGT;GCTATCGA;GACGTAAG	ACATCTAG;GTTGGTAG;AGCGCTCG;AGGCCTGA	Descr_Genotype_Rank_vs_Tcl_N11	5.22651	5.10154	Sum	59,0	DESeq2	~Descr_Genotype	N11	Descr_Genotype	Rank	Tcl
Akap12	37.2257	0.059077	-0.00447508	0.0358447	0.0411843	1.0418	-1.00311	1.02516	1.02896	0.0262689	0.269211	0.219445	0.826303	0.919753	ACATATGT;GCTATCGA;GACGTAAG	ACATCTAG;GTTGGTAG;AGCGCTCG;AGGCCTGA	Descr_Genotype_Rank_vs_Tcl_N11	5.00612	5.04842	Sum	59,0	DESeq2	~Descr_Genotype	N11	Descr_Genotype	Rank	Tcl
Akap13	421.6	0.631122	0.549777	0.573725	0.543225	1.54877	1.46386	1.48836	1.45723	0.640492	0.16592	3.80377	0.000142512	0.00232694	ACATATGT;GCTATCGA;GACGTAAG	ACATCTAG;GTTGGTAG;AGCGCTCG;AGGCCTGA	Descr_Genotype_Rank_vs_Tcl_N11	8.22511	8.88827	Sum	59,0	DESeq2	~Descr_Genotype	N11	Descr_Genotype	Rank	Tcl
Akap17b	28.2867	-0.151102	-0.0318937	-0.0810307	-0.0957504	-1.11042	-1.02235	-1.05777	-1.06862	-0.121758	0.311122	-0.485666	0.627204	0.796855	ACATATGT;GCTATCGA;GACGTAAG	ACATCTAG;GTTGGTAG;AGCGCTCG;AGGCCTGA	Descr_Genotype_Rank_vs_Tcl_N11	5.13707	5.00055	Sum	59,0	DESeq2	~Descr_Genotype	N11	Descr_Genotype	Rank	Tcl
Akap5	6.8722	0.325986	0.389931	0.0778496	0.105806	1.25352	1.31033	1.05544	1.0761	0.339872	0.600793	0.542592	0.587411	0.766745	ACATATGT;GCTATCGA;GACGTAAG	ACATCTAG;GTTGGTAG;AGCGCTCG;AGGCCTGA	Descr_Genotype_Rank_vs_Tcl_N11	3.18572	3.40464	Sum	59,0	DESeq2	~Descr_Genotype	N11	Descr_Genotype	Rank	Tcl
Akap7	26.3534	1.44274	0.970157	1.28263	0.993783	2.71837	1.95905	2.43283	1.9914	1.39818	0.342536	4.21194	2.53183e-05	0.000607242	ACATATGT;GCTATCGA;GACGTAAG	ACATCTAG;GTTGGTAG;AGCGCTCG;AGGCCTGA	Descr_Genotype_Rank_vs_Tcl_N11	3.94324	5.32536	Sum	59,0	DESeq2	~Descr_Genotype	N11	Descr_Genotype	Rank	Tcl
Akap8	112.043	0.835787	0.676941	0.757672	0.678633	1.78483	1.59875	1.69076	1.60062	0.821079	0.202299	4.13145	3.60484e-05	0.000802112	ACATATGT;GCTATCGA;GACGTAAG	ACATCTAG;GTTGGTAG;AGCGCTCG;AGGCCTGA	Descr_Genotype_Rank_vs_Tcl_N11	6.18995	6.98678	Sum	59,0	DESeq2	~Descr_Genotype	N11	Descr_Genotype	Rank	Tcl
Akap8l	140.052	1.07745	0.892787	1.01366	0.899421	2.1103	1.85676	2.01902	1.86532	1.08984	0.198741	5.42138	5.91419e-08	4.41541e-06	ACATATGT;GCTATCGA;GACGTAAG	ACATCTAG;GTTGGTAG;AGCGCTCG;AGGCCTGA	Descr_Genotype_Rank_vs_Tcl_N11	6.35204	7.42809	Sum	59,0	DESeq2	~Descr_Genotype	N11	Descr_Genotype	Rank	Tcl
Akap9	148.635	0.88848	0.723002	0.800128	0.701907	1.85122	1.65061	1.74126	1.62665	0.900916	0.218322	4.06958	4.70975e-05	0.00100087	ACATATGT;GCTATCGA;GACGTAAG	ACATCTAG;GTTGGTAG;AGCGCTCG;AGGCCTGA	Descr_Genotype_Rank_vs_Tcl_N11	6.63033	7.53745	Sum	59,0	DESeq2	~Descr_Genotype	N11	Descr_Genotype	Rank	Tcl
Akip1	49.1866	-0.486751	-0.385181	-0.38436	-0.378039	-1.40129	-1.30602	-1.30528	-1.29957	-0.489563	0.220016	-2.21234	0.026943	0.111101	ACATATGT;GCTATCGA;GACGTAAG	ACATCTAG;GTTGGTAG;AGCGCTCG;AGGCCTGA	Descr_Genotype_Rank_vs_Tcl_N11	5.995	5.51584	Sum	59,0	DESeq2	~Descr_Genotype	N11	Descr_Genotype	Rank	Tcl
Akirin1	59.1925	-0.0498936	-0.0450949	-0.034089	-0.0390433	-1.03519	-1.03175	-1.02391	-1.02743	-0.0782314	0.214966	-0.2321	0.81646	0.91521	ACATATGT;GCTATCGA;GACGTAAG	ACATCTAG;GTTGGTAG;AGCGCTCG;AGGCCTGA	Descr_Genotype_Rank_vs_Tcl_N11	5.91827	5.84917	Sum	59,0	DESeq2	~Descr_Genotype	N11	Descr_Genotype	Rank	Tcl
Akirin2	69.0274	-0.0184	-0.0562667	-0.012563	-0.0142676	-1.01284	-1.03977	-1.00875	-1.00994	-0.0302227	0.219472	-0.0838375	0.933186	0.971273	ACATATGT;GCTATCGA;GACGTAAG	ACATCTAG;GTTGGTAG;AGCGCTCG;AGGCCTGA	Descr_Genotype_Rank_vs_Tcl_N11	5.90031	5.88953	Sum	59,0	DESeq2	~Descr_Genotype	N11	Descr_Genotype	Rank	Tcl
Akna	99.7852	0.840225	0.736112	0.771277	0.697247	1.79033	1.66568	1.70678	1.62141	0.864115	0.190553	4.40941	1.03651e-05	0.000292596	ACATATGT;GCTATCGA;GACGTAAG	ACATCTAG;GTTGGTAG;AGCGCTCG;AGGCCTGA	Descr_Genotype_Rank_vs_Tcl_N11	6.20123	7.05905	Sum	59,0	DESeq2	~Descr_Genotype	N11	Descr_Genotype	Rank	Tcl
Akr1a1	400.844	-0.495798	-0.466284	-0.466569	-0.458759	-1.4101	-1.38155	-1.38182	-1.37436	-0.501514	0.116397	-4.25954	2.04845e-05	0.000509777	ACATATGT;GCTATCGA;GACGTAAG	ACATCTAG;GTTGGTAG;AGCGCTCG;AGGCCTGA	Descr_Genotype_Rank_vs_Tcl_N11	8.93835	8.44375	Sum	59,0	DESeq2	~Descr_Genotype	N11	Descr_Genotype	Rank	Tcl
Akr1b10	45.1872	-0.182097	-0.13298	-0.117768	-0.132471	-1.13453	-1.09656	-1.08505	-1.09617	-0.213314	0.249987	-0.728425	0.466353	0.674764	ACATATGT;GCTATCGA;GACGTAAG	ACATCTAG;GTTGGTAG;AGCGCTCG;AGGCCTGA	Descr_Genotype_Rank_vs_Tcl_N11	5.65741	5.47783	Sum	59,0	DESeq2	~Descr_Genotype	N11	Descr_Genotype	Rank	Tcl
Akr1b3	13.3058	0.521223	0.157217	0.201701	0.236097	1.43517	1.11513	1.15005	1.1778	0.477399	0.455431	1.14446	0.252432	0.47735	ACATATGT;GCTATCGA;GACGTAAG	ACATCTAG;GTTGGTAG;AGCGCTCG;AGGCCTGA	Descr_Genotype_Rank_vs_Tcl_N11	3.29275	3.72548	Sum	59,0	DESeq2	~Descr_Genotype	N11	Descr_Genotype	Rank	Tcl
Akr1c13	6.71587	0.748342	0.0400592	0.15004	0.199404	1.67986	1.02816	1.1096	1.14822	0.695438	0.702917	1.06462	0.287046	0.516229	ACATATGT;GCTATCGA;GACGTAAG	ACATCTAG;GTTGGTAG;AGCGCTCG;AGGCCTGA	Descr_Genotype_Rank_vs_Tcl_N11	2.12332	2.67503	Sum	59,0	DESeq2	~Descr_Genotype	N11	Descr_Genotype	Rank	Tcl
Akr1e1	19.2604	1.1576	0.586726	0.862836	0.620845	2.23086	1.50183	1.81861	1.53778	1.10925	0.407481	2.84087	0.00449911	0.0305541	ACATATGT;GCTATCGA;GACGTAAG	ACATCTAG;GTTGGTAG;AGCGCTCG;AGGCCTGA	Descr_Genotype_Rank_vs_Tcl_N11	3.45543	4.5027	Sum	59,0	DESeq2	~Descr_Genotype	N11	Descr_Genotype	Rank	Tcl
Akr7a5	78.7875	-0.69742	-0.54195	-0.59916	-0.547518	-1.6216	-1.45594	-1.51483	-1.46157	-0.712546	0.21689	-3.21555	0.00130194	0.0122916	ACATATGT;GCTATCGA;GACGTAAG	ACATCTAG;GTTGGTAG;AGCGCTCG;AGGCCTGA	Descr_Genotype_Rank_vs_Tcl_N11	6.88481	6.1865	Sum	59,0	DESeq2	~Descr_Genotype	N11	Descr_Genotype	Rank	Tcl
Akt1	125.276	-0.534423	-0.464775	-0.472182	-0.456281	-1.44836	-1.3801	-1.38721	-1.372	-0.535391	0.169899	-3.14554	0.00165782	0.0146976	ACATATGT;GCTATCGA;GACGTAAG	ACATCTAG;GTTGGTAG;AGCGCTCG;AGGCCTGA	Descr_Genotype_Rank_vs_Tcl_N11	7.32187	6.77677	Sum	59,0	DESeq2	~Descr_Genotype	N11	Descr_Genotype	Rank	Tcl
Akt1s1	43.2617	0.0342276	0.0687174	0.0230348	0.025664	1.02401	1.04878	1.01609	1.01795	0.0537009	0.235679	0.14523	0.88453	0.950084	ACATATGT;GCTATCGA;GACGTAAG	ACATCTAG;GTTGGTAG;AGCGCTCG;AGGCCTGA	Descr_Genotype_Rank_vs_Tcl_N11	5.5738	5.65045	Sum	59,0	DESeq2	~Descr_Genotype	N11	Descr_Genotype	Rank	Tcl
Akt2	15.7984	0.0141193	-0.184759	0.00519073	0.00655337	1.00983	-1.13663	1.0036	1.00455	0.0435393	0.442145	0.0319337	0.974525	0.989441	ACATATGT;GCTATCGA;GACGTAAG	ACATCTAG;GTTGGTAG;AGCGCTCG;AGGCCTGA	Descr_Genotype_Rank_vs_Tcl_N11	3.53002	3.56178	Sum	59,0	DESeq2	~Descr_Genotype	N11	Descr_Genotype	Rank	Tcl
Akt3	43.9353	1.98493	1.14671	1.86734	1.77028	3.95844	2.21409	3.6486	3.41121	2.04596	0.34487	5.75559	8.6341e-09	8.67078e-07	ACATATGT;GCTATCGA;GACGTAAG	ACATCTAG;GTTGGTAG;AGCGCTCG;AGGCCTGA	Descr_Genotype_Rank_vs_Tcl_N11	3.53595	5.55765	Sum	59,0	DESeq2	~Descr_Genotype	N11	Descr_Genotype	Rank	Tcl
Aktip	24.9997	-0.160493	-0.0933711	-0.0847631	-0.100345	-1.11767	-1.06686	-1.06051	-1.07203	-0.121384	0.316903	-0.506442	0.612546	0.785178	ACATATGT;GCTATCGA;GACGTAAG	ACATCTAG;GTTGGTAG;AGCGCTCG;AGGCCTGA	Descr_Genotype_Rank_vs_Tcl_N11	4.75918	4.66257	Sum	59,0	DESeq2	~Descr_Genotype	N11	Descr_Genotype	Rank	Tcl
Alad	105.703	-0.761248	-0.609403	-0.654944	-0.583364	-1.69496	-1.52563	-1.57455	-1.49834	-0.753666	0.23011	-3.30819	0.000938999	0.00957391	ACATATGT;GCTATCGA;GACGTAAG	ACATCTAG;GTTGGTAG;AGCGCTCG;AGGCCTGA	Descr_Genotype_Rank_vs_Tcl_N11	7.1716	6.44066	Sum	59,0	DESeq2	~Descr_Genotype	N11	Descr_Genotype	Rank	Tcl
Alas1	28.8958	-0.506862	-0.33738	-0.346982	-0.347659	-1.42096	-1.26346	-1.2719	-1.27249	-0.504471	0.278265	-1.82151	0.0685292	0.207655	ACATATGT;GCTATCGA;GACGTAAG	ACATCTAG;GTTGGTAG;AGCGCTCG;AGGCCTGA	Descr_Genotype_Rank_vs_Tcl_N11	5.31634	4.84288	Sum	59,0	DESeq2	~Descr_Genotype	N11	Descr_Genotype	Rank	Tcl
Alas2	19.149	0.279672	0.0352507	0.0209413	0.0327255	1.21392	1.02473	1.01462	1.02294	0.287555	1.1992	0.233216	0.815594	0.914833	ACATATGT;GCTATCGA;GACGTAAG	ACATCTAG;GTTGGTAG;AGCGCTCG;AGGCCTGA	Descr_Genotype_Rank_vs_Tcl_N11	3.24908	3.66147	Sum	59,0	DESeq2	~Descr_Genotype	N11	Descr_Genotype	Rank	Tcl
Alcam	33.2421	0.944897	0.565458	0.627706	0.511396	1.92505	1.47986	1.54511	1.42543	0.89326	0.39058	2.41922	0.0155539	0.0749177	ACATATGT;GCTATCGA;GACGTAAG	ACATCTAG;GTTGGTAG;AGCGCTCG;AGGCCTGA	Descr_Genotype_Rank_vs_Tcl_N11	4.34504	5.40368	Sum	59,0	DESeq2	~Descr_Genotype	N11	Descr_Genotype	Rank	Tcl
Aldh16a1	52.7927	0.00282649	-0.0145134	0.00206353	0.00217595	1.00196	-1.01011	1.00143	1.00151	-0.0014635	0.223002	0.0126748	0.989887	0.995892	ACATATGT;GCTATCGA;GACGTAAG	ACATCTAG;GTTGGTAG;AGCGCTCG;AGGCCTGA	Descr_Genotype_Rank_vs_Tcl_N11	5.64874	5.64042	Sum	59,0	DESeq2	~Descr_Genotype	N11	Descr_Genotype	Rank	Tcl
Aldh18a1	28.3249	-0.562835	-0.398498	-0.334518	-0.338044	-1.47717	-1.31813	-1.26096	-1.26404	-0.545756	0.336624	-1.672	0.0945241	0.256791	ACATATGT;GCTATCGA;GACGTAAG	ACATCTAG;GTTGGTAG;AGCGCTCG;AGGCCTGA	Descr_Genotype_Rank_vs_Tcl_N11	5.05256	4.56137	Sum	59,0	DESeq2	~Descr_Genotype	N11	Descr_Genotype	Rank	Tcl
Aldh1a2	4.72106	0.617047	0.377884	0.114458	0.159082	1.53373	1.29943	1.08257	1.11658	0.589994	0.71655	0.861135	0.389164	0.611751	ACATATGT;GCTATCGA;GACGTAAG	ACATCTAG;GTTGGTAG;AGCGCTCG;AGGCCTGA	Descr_Genotype_Rank_vs_Tcl_N11	2.46083	2.77789	Sum	59,0	DESeq2	~Descr_Genotype	N11	Descr_Genotype	Rank	Tcl
Aldh1b1	13.5338	0.565177	0.044149	0.197246	0.234986	1.47957	1.03107	1.14651	1.1769	0.601984	0.492868	1.14671	0.251501	0.47658	ACATATGT;GCTATCGA;GACGTAAG	ACATCTAG;GTTGGTAG;AGCGCTCG;AGGCCTGA	Descr_Genotype_Rank_vs_Tcl_N11	2.91396	3.51312	Sum	59,0	DESeq2	~Descr_Genotype	N11	Descr_Genotype	Rank	Tcl
Aldh2	557.14	-0.628461	-0.540382	-0.58081	-0.55433	-1.54592	-1.45436	-1.49569	-1.46849	-0.627952	0.150794	-4.16768	3.07712e-05	0.000711185	ACATATGT;GCTATCGA;GACGTAAG	ACATCTAG;GTTGGTAG;AGCGCTCG;AGGCCTGA	Descr_Genotype_Rank_vs_Tcl_N11	9.73467	9.10769	Sum	59,0	DESeq2	~Descr_Genotype	N11	Descr_Genotype	Rank	Tcl
Aldh3a2	26.2142	0.110448	0.0788896	0.0602905	0.0710951	1.07956	1.0562	1.04268	1.05051	0.0837602	0.304299	0.36296	0.716635	0.85456	ACATATGT;GCTATCGA;GACGTAAG	ACATCTAG;GTTGGTAG;AGCGCTCG;AGGCCTGA	Descr_Genotype_Rank_vs_Tcl_N11	4.66149	4.76195	Sum	59,0	DESeq2	~Descr_Genotype	N11	Descr_Genotype	Rank	Tcl
Aldh3b1	134.429	0.118918	0.170482	0.0799372	0.0889694	1.08592	1.12543	1.05697	1.06361	0.126275	0.236783	0.502223	0.615511	0.787465	ACATATGT;GCTATCGA;GACGTAAG	ACATCTAG;GTTGGTAG;AGCGCTCG;AGGCCTGA	Descr_Genotype_Rank_vs_Tcl_N11	7.24949	7.42023	Sum	59,0	DESeq2	~Descr_Genotype	N11	Descr_Genotype	Rank	Tcl
Aldh4a1	8.89734	0.22689	0.0957484	0.0634023	0.0852859	1.17031	1.06862	1.04493	1.0609	0.185718	0.533666	0.425154	0.670724	0.826663	ACATATGT;GCTATCGA;GACGTAAG	ACATCTAG;GTTGGTAG;AGCGCTCG;AGGCCTGA	Descr_Genotype_Rank_vs_Tcl_N11	3.1105	3.25012	Sum	59,0	DESeq2	~Descr_Genotype	N11	Descr_Genotype	Rank	Tcl
Aldh6a1	5.7468	-0.209106	-0.113673	-0.0425555	-0.0607765	-1.15597	-1.08198	-1.02994	-1.04303	-0.267739	0.652191	-0.320621	0.748497	0.874853	ACATATGT;GCTATCGA;GACGTAAG	ACATCTAG;GTTGGTAG;AGCGCTCG;AGGCCTGA	Descr_Genotype_Rank_vs_Tcl_N11	2.49228	2.52934	Sum	59,0	DESeq2	~Descr_Genotype	N11	Descr_Genotype	Rank	Tcl
Aldh7a1	59.6778	-1.30799	-0.914444	-1.20454	-1.00995	-2.47597	-1.88484	-2.30463	-2.01384	-1.31098	0.267681	-4.8864	1.02699e-06	4.66171e-05	ACATATGT;GCTATCGA;GACGTAAG	ACATCTAG;GTTGGTAG;AGCGCTCG;AGGCCTGA	Descr_Genotype_Rank_vs_Tcl_N11	6.92637	5.56456	Sum	59,0	DESeq2	~Descr_Genotype	N11	Descr_Genotype	Rank	Tcl
Aldh9a1	91.8391	-0.261131	-0.251451	-0.212392	-0.221106	-1.19842	-1.1904	-1.15861	-1.16563	-0.263845	0.173572	-1.50445	0.132464	0.320445	ACATATGT;GCTATCGA;GACGTAAG	ACATCTAG;GTTGGTAG;AGCGCTCG;AGGCCTGA	Descr_Genotype_Rank_vs_Tcl_N11	6.52775	6.2643	Sum	59,0	DESeq2	~Descr_Genotype	N11	Descr_Genotype	Rank	Tcl
Aldoc	7.6218	-0.718694	-0.448317	-0.199412	-0.246431	-1.64569	-1.36445	-1.14823	-1.18627	-0.677766	0.581573	-1.23578	0.216541	0.435693	ACATATGT;GCTATCGA;GACGTAAG	ACATCTAG;GTTGGTAG;AGCGCTCG;AGGCCTGA	Descr_Genotype_Rank_vs_Tcl_N11	3.09199	2.30092	Sum	59,0	DESeq2	~Descr_Genotype	N11	Descr_Genotype	Rank	Tcl
Alg1	35.3889	0.00149322	0.0174759	0.00108737	0.00102283	1.00104	1.01219	1.00075	1.00071	-0.0117886	0.277034	0.00539004	0.995699	0.997898	ACATATGT;GCTATCGA;GACGTAAG	ACATCTAG;GTTGGTAG;AGCGCTCG;AGGCCTGA	Descr_Genotype_Rank_vs_Tcl_N11	5.25183	5.22545	Sum	59,0	DESeq2	~Descr_Genotype	N11	Descr_Genotype	Rank	Tcl
Alg10b	12.7766	-0.273685	-0.17242	-0.0947489	-0.120977	-1.20889	-1.12695	-1.06788	-1.08747	-0.243118	0.463602	-0.590344	0.55496	0.745377	ACATATGT;GCTATCGA;GACGTAAG	ACATCTAG;GTTGGTAG;AGCGCTCG;AGGCCTGA	Descr_Genotype_Rank_vs_Tcl_N11	3.83753	3.42774	Sum	59,0	DESeq2	~Descr_Genotype	N11	Descr_Genotype	Rank	Tcl
Alg11	17.1985	0.498305	0.287068	0.238197	0.264499	1.41255	1.22016	1.17952	1.20122	0.48468	0.388128	1.28387	0.199188	0.415284	ACATATGT;GCTATCGA;GACGTAAG	ACATCTAG;GTTGGTAG;AGCGCTCG;AGGCCTGA	Descr_Genotype_Rank_vs_Tcl_N11	3.87817	4.30979	Sum	59,0	DESeq2	~Descr_Genotype	N11	Descr_Genotype	Rank	Tcl
Alg12	16.8885	-0.651637	-0.445105	-0.352534	-0.354607	-1.57095	-1.36141	-1.2768	-1.27864	-0.7161	0.379785	-1.7158	0.0861979	0.243206	ACATATGT;GCTATCGA;GACGTAAG	ACATCTAG;GTTGGTAG;AGCGCTCG;AGGCCTGA	Descr_Genotype_Rank_vs_Tcl_N11	4.36567	3.72979	Sum	59,0	DESeq2	~Descr_Genotype	N11	Descr_Genotype	Rank	Tcl
Alg13	13.5612	-0.495463	-0.352231	-0.220513	-0.252113	-1.40977	-1.27653	-1.16515	-1.19095	-0.515577	0.405879	-1.22072	0.222194	0.442749	ACATATGT;GCTATCGA;GACGTAAG	ACATCTAG;GTTGGTAG;AGCGCTCG;AGGCCTGA	Descr_Genotype_Rank_vs_Tcl_N11	3.98403	3.49255	Sum	59,0	DESeq2	~Descr_Genotype	N11	Descr_Genotype	Rank	Tcl
Alg14	19.0592	-0.373591	-0.26812	-0.161739	-0.192614	-1.29557	-1.20424	-1.11863	-1.14283	-0.351375	0.39923	-0.935779	0.349387	0.574865	ACATATGT;GCTATCGA;GACGTAAG	ACATCTAG;GTTGGTAG;AGCGCTCG;AGGCCTGA	Descr_Genotype_Rank_vs_Tcl_N11	4.38885	3.94187	Sum	59,0	DESeq2	~Descr_Genotype	N11	Descr_Genotype	Rank	Tcl
Alg2	10.6216	-0.0591762	-0.106654	-0.0157612	-0.0215364	-1.04187	-1.07673	-1.01098	-1.01504	-0.0206482	0.54748	-0.108088	0.913926	0.961938	ACATATGT;GCTATCGA;GACGTAAG	ACATCTAG;GTTGGTAG;AGCGCTCG;AGGCCTGA	Descr_Genotype_Rank_vs_Tcl_N11	3.2513	3.27846	Sum	59,0	DESeq2	~Descr_Genotype	N11	Descr_Genotype	Rank	Tcl
Alg3	29.9331	-0.177182	-0.0815631	-0.0922699	-0.10961	-1.13067	-1.05816	-1.06605	-1.07894	-0.17021	0.321475	-0.551152	0.58153	0.762561	ACATATGT;GCTATCGA;GACGTAAG	ACATCTAG;GTTGGTAG;AGCGCTCG;AGGCCTGA	Descr_Genotype_Rank_vs_Tcl_N11	5.08106	4.98955	Sum	59,0	DESeq2	~Descr_Genotype	N11	Descr_Genotype	Rank	Tcl
Alg5	114.593	-0.772497	-0.601017	-0.668451	-0.595509	-1.70822	-1.51679	-1.58937	-1.51101	-0.78066	0.227421	-3.39678	0.000681849	0.00757848	ACATATGT;GCTATCGA;GACGTAAG	ACATCTAG;GTTGGTAG;AGCGCTCG;AGGCCTGA	Descr_Genotype_Rank_vs_Tcl_N11	7.39175	6.61356	Sum	59,0	DESeq2	~Descr_Genotype	N11	Descr_Genotype	Rank	Tcl
Alg6	8.82819	-0.309262	-0.117082	-0.0958133	-0.124571	-1.23907	-1.08454	-1.06867	-1.09018	-0.281919	0.503841	-0.613809	0.539342	0.732841	ACATATGT;GCTATCGA;GACGTAAG	ACATCTAG;GTTGGTAG;AGCGCTCG;AGGCCTGA	Descr_Genotype_Rank_vs_Tcl_N11	3.45089	3.22599	Sum	59,0	DESeq2	~Descr_Genotype	N11	Descr_Genotype	Rank	Tcl
Alg8	44.975	-0.258711	-0.185133	-0.172198	-0.188315	-1.19641	-1.13692	-1.12677	-1.13943	-0.234254	0.249909	-1.03522	0.300566	0.52963	ACATATGT;GCTATCGA;GACGTAAG	ACATCTAG;GTTGGTAG;AGCGCTCG;AGGCCTGA	Descr_Genotype_Rank_vs_Tcl_N11	5.66923	5.4709	Sum	59,0	DESeq2	~Descr_Genotype	N11	Descr_Genotype	Rank	Tcl
Alg9	20.3984	0.688624	0.458809	0.434729	0.405689	1.61175	1.37441	1.35166	1.32472	0.71316	0.346809	1.9856	0.0470777	0.161255	ACATATGT;GCTATCGA;GACGTAAG	ACATCTAG;GTTGGTAG;AGCGCTCG;AGGCCTGA	Descr_Genotype_Rank_vs_Tcl_N11	3.99032	4.65338	Sum	59,0	DESeq2	~Descr_Genotype	N11	Descr_Genotype	Rank	Tcl
Alkbh1	225.935	0.43564	0.364674	0.280574	0.293122	1.35251	1.28759	1.21468	1.22529	0.435907	0.286232	1.52198	0.128013	0.314029	ACATATGT;GCTATCGA;GACGTAAG	ACATCTAG;GTTGGTAG;AGCGCTCG;AGGCCTGA	Descr_Genotype_Rank_vs_Tcl_N11	7.66144	7.98329	Sum	59,0	DESeq2	~Descr_Genotype	N11	Descr_Genotype	Rank	Tcl
Alkbh2	49.0521	0.219686	0.22275	0.148295	0.162742	1.16448	1.16696	1.10826	1.11941	0.206475	0.24162	0.909222	0.363233	0.586499	ACATATGT;GCTATCGA;GACGTAAG	ACATCTAG;GTTGGTAG;AGCGCTCG;AGGCCTGA	Descr_Genotype_Rank_vs_Tcl_N11	5.69859	5.88248	Sum	59,0	DESeq2	~Descr_Genotype	N11	Descr_Genotype	Rank	Tcl
Alkbh3	52.3192	-0.388813	-0.301041	-0.290372	-0.298127	-1.30932	-1.23203	-1.22296	-1.22955	-0.40244	0.225749	-1.72233	0.0850098	0.241225	ACATATGT;GCTATCGA;GACGTAAG	ACATCTAG;GTTGGTAG;AGCGCTCG;AGGCCTGA	Descr_Genotype_Rank_vs_Tcl_N11	6.03157	5.63347	Sum	59,0	DESeq2	~Descr_Genotype	N11	Descr_Genotype	Rank	Tcl
Alkbh4	26.2563	0.128246	0.0814152	0.0662241	0.078607	1.09296	1.05806	1.04697	1.056	0.130331	0.325313	0.394224	0.693416	0.840214	ACATATGT;GCTATCGA;GACGTAAG	ACATCTAG;GTTGGTAG;AGCGCTCG;AGGCCTGA	Descr_Genotype_Rank_vs_Tcl_N11	4.60373	4.7576	Sum	59,0	DESeq2	~Descr_Genotype	N11	Descr_Genotype	Rank	Tcl
Alkbh5	85.2627	0.595069	0.502842	0.521728	0.493683	1.51055	1.417	1.43567	1.40803	0.605056	0.186605	3.18892	0.00142805	0.0131834	ACATATGT;GCTATCGA;GACGTAAG	ACATCTAG;GTTGGTAG;AGCGCTCG;AGGCCTGA	Descr_Genotype_Rank_vs_Tcl_N11	6.01001	6.6117	Sum	59,0	DESeq2	~Descr_Genotype	N11	Descr_Genotype	Rank	Tcl
Alkbh6	115.108	0.165553	0.152916	0.131865	0.140386	1.1216	1.11181	1.09571	1.1022	0.162732	0.17257	0.959339	0.337388	0.564797	ACATATGT;GCTATCGA;GACGTAAG	ACATCTAG;GTTGGTAG;AGCGCTCG;AGGCCTGA	Descr_Genotype_Rank_vs_Tcl_N11	6.81575	6.96445	Sum	59,0	DESeq2	~Descr_Genotype	N11	Descr_Genotype	Rank	Tcl
Alkbh7	64.126	-0.31602	-0.235555	-0.23532	-0.246927	-1.24489	-1.17736	-1.17717	-1.18668	-0.302284	0.216174	-1.46188	0.143775	0.337333	ACATATGT;GCTATCGA;GACGTAAG	ACATCTAG;GTTGGTAG;AGCGCTCG;AGGCCTGA	Descr_Genotype_Rank_vs_Tcl_N11	6.28917	5.98429	Sum	59,0	DESeq2	~Descr_Genotype	N11	Descr_Genotype	Rank	Tcl
Alkbh8	21.5875	0.169851	0.0405073	0.0807979	0.0979691	1.12494	1.02848	1.0576	1.07027	0.148473	0.351127	0.483731	0.628577	0.797707	ACATATGT;GCTATCGA;GACGTAAG	ACATCTAG;GTTGGTAG;AGCGCTCG;AGGCCTGA	Descr_Genotype_Rank_vs_Tcl_N11	4.17599	4.3151	Sum	59,0	DESeq2	~Descr_Genotype	N11	Descr_Genotype	Rank	Tcl
Alox5ap	32.3613	0.384444	0.21237	0.212931	0.235739	1.30536	1.15859	1.15904	1.17751	0.382835	0.326138	1.17877	0.238488	0.462231	ACATATGT;GCTATCGA;GACGTAAG	ACATCTAG;GTTGGTAG;AGCGCTCG;AGGCCTGA	Descr_Genotype_Rank_vs_Tcl_N11	4.58073	5.01667	Sum	59,0	DESeq2	~Descr_Genotype	N11	Descr_Genotype	Rank	Tcl
Alpk2	13.055	-0.377605	-0.176829	-0.114482	-0.148489	-1.29918	-1.1304	-1.08259	-1.10841	-0.394371	0.514876	-0.73339	0.46332	0.673004	ACATATGT;GCTATCGA;GACGTAAG	ACATCTAG;GTTGGTAG;AGCGCTCG;AGGCCTGA	Descr_Genotype_Rank_vs_Tcl_N11	4.0458	3.51012	Sum	59,0	DESeq2	~Descr_Genotype	N11	Descr_Genotype	Rank	Tcl
Alpl	39.3367	0.0714213	0.0849159	0.0469356	0.0528845	1.05075	1.06063	1.03307	1.03734	0.0784018	0.24161	0.295605	0.767532	0.886649	ACATATGT;GCTATCGA;GACGTAAG	ACATCTAG;GTTGGTAG;AGCGCTCG;AGGCCTGA	Descr_Genotype_Rank_vs_Tcl_N11	5.39759	5.48113	Sum	59,0	DESeq2	~Descr_Genotype	N11	Descr_Genotype	Rank	Tcl
Als2	6.84586	-0.371096	-0.155245	-0.0941108	-0.12631	-1.29333	-1.11361	-1.06741	-1.0915	-0.331504	0.579329	-0.640561	0.521808	0.719574	ACATATGT;GCTATCGA;GACGTAAG	ACATCTAG;GTTGGTAG;AGCGCTCG;AGGCCTGA	Descr_Genotype_Rank_vs_Tcl_N11	2.93985	2.79588	Sum	59,0	DESeq2	~Descr_Genotype	N11	Descr_Genotype	Rank	Tcl
Alyref	205.087	-0.609545	-0.539946	-0.552166	-0.525756	-1.52578	-1.45392	-1.46629	-1.43969	-0.60422	0.164459	-3.70637	0.000210253	0.00314355	ACATATGT;GCTATCGA;GACGTAAG	ACATCTAG;GTTGGTAG;AGCGCTCG;AGGCCTGA	Descr_Genotype_Rank_vs_Tcl_N11	8.05285	7.45513	Sum	59,0	DESeq2	~Descr_Genotype	N11	Descr_Genotype	Rank	Tcl
Alyref2	38.1925	-0.117734	-0.0618546	-0.075318	-0.0857915	-1.08503	-1.04381	-1.05359	-1.06127	-0.144778	0.249116	-0.472608	0.636493	0.802436	ACATATGT;GCTATCGA;GACGTAAG	ACATCTAG;GTTGGTAG;AGCGCTCG;AGGCCTGA	Descr_Genotype_Rank_vs_Tcl_N11	5.47858	5.34841	Sum	59,0	DESeq2	~Descr_Genotype	N11	Descr_Genotype	Rank	Tcl
Amacr	20.4706	-0.502693	-0.219003	-0.250116	-0.276046	-1.41686	-1.16393	-1.1893	-1.21087	-0.53429	0.373874	-1.34455	0.17877	0.387523	ACATATGT;GCTATCGA;GACGTAAG	ACATCTAG;GTTGGTAG;AGCGCTCG;AGGCCTGA	Descr_Genotype_Rank_vs_Tcl_N11	4.88184	4.40616	Sum	59,0	DESeq2	~Descr_Genotype	N11	Descr_Genotype	Rank	Tcl
Ambra1	17.4001	-0.0688519	-0.0993044	-0.0306165	-0.0381263	-1.04888	-1.07126	-1.02145	-1.02678	-0.0285406	0.368081	-0.187056	0.851616	0.934008	ACATATGT;GCTATCGA;GACGTAAG	ACATCTAG;GTTGGTAG;AGCGCTCG;AGGCCTGA	Descr_Genotype_Rank_vs_Tcl_N11	4.00506	3.97815	Sum	59,0	DESeq2	~Descr_Genotype	N11	Descr_Genotype	Rank	Tcl
Amd1	6.14556	1.0499	0.28203	0.258911	0.301159	2.07039	1.2159	1.19658	1.23213	1.03246	0.677344	1.55003	0.121135	0.303587	ACATATGT;GCTATCGA;GACGTAAG	ACATCTAG;GTTGGTAG;AGCGCTCG;AGGCCTGA	Descr_Genotype_Rank_vs_Tcl_N11	2.11266	2.88685	Sum	59,0	DESeq2	~Descr_Genotype	N11	Descr_Genotype	Rank	Tcl
Amdhd2	30.0881	0.307514	0.180234	0.166272	0.189929	1.23757	1.13307	1.12216	1.14071	0.250242	0.322634	0.953138	0.34052	0.56791	ACATATGT;GCTATCGA;GACGTAAG	ACATCTAG;GTTGGTAG;AGCGCTCG;AGGCCTGA	Descr_Genotype_Rank_vs_Tcl_N11	4.61997	4.92087	Sum	59,0	DESeq2	~Descr_Genotype	N11	Descr_Genotype	Rank	Tcl
Amer1	16.2792	0.290193	0.119952	0.117425	0.144207	1.2228	1.0867	1.0848	1.10512	0.296499	0.414168	0.700666	0.483512	0.689308	ACATATGT;GCTATCGA;GACGTAAG	ACATCTAG;GTTGGTAG;AGCGCTCG;AGGCCTGA	Descr_Genotype_Rank_vs_Tcl_N11	3.80544	4.05238	Sum	59,0	DESeq2	~Descr_Genotype	N11	Descr_Genotype	Rank	Tcl
Amfr	67.743	0.173154	0.109726	0.113064	0.126547	1.12752	1.07902	1.08152	1.09168	0.182008	0.24784	0.698655	0.484768	0.690422	ACATATGT;GCTATCGA;GACGTAAG	ACATCTAG;GTTGGTAG;AGCGCTCG;AGGCCTGA	Descr_Genotype_Rank_vs_Tcl_N11	5.79158	6.04993	Sum	59,0	DESeq2	~Descr_Genotype	N11	Descr_Genotype	Rank	Tcl
Amigo2	16.1793	0.741442	0.379807	0.368634	0.362801	1.67185	1.30117	1.29113	1.28592	0.758338	0.426578	1.73812	0.0821905	0.236066	ACATATGT;GCTATCGA;GACGTAAG	ACATCTAG;GTTGGTAG;AGCGCTCG;AGGCCTGA	Descr_Genotype_Rank_vs_Tcl_N11	3.45617	4.16838	Sum	59,0	DESeq2	~Descr_Genotype	N11	Descr_Genotype	Rank	Tcl
Ammecr1	19.42	0.334229	0.270101	0.165054	0.190874	1.2607	1.20589	1.12121	1.14146	0.307484	0.355988	0.938876	0.347794	0.573995	ACATATGT;GCTATCGA;GACGTAAG	ACATCTAG;GTTGGTAG;AGCGCTCG;AGGCCTGA	Descr_Genotype_Rank_vs_Tcl_N11	4.2878	4.48549	Sum	59,0	DESeq2	~Descr_Genotype	N11	Descr_Genotype	Rank	Tcl
Ammecr1l	24.6073	0.611009	0.423083	0.409552	0.39029	1.52733	1.34079	1.32827	1.31066	0.64222	0.310769	1.96612	0.0492844	0.166117	ACATATGT;GCTATCGA;GACGTAAG	ACATCTAG;GTTGGTAG;AGCGCTCG;AGGCCTGA	Descr_Genotype_Rank_vs_Tcl_N11	4.23042	4.88088	Sum	59,0	DESeq2	~Descr_Genotype	N11	Descr_Genotype	Rank	Tcl
Amn1	38.7813	0.488504	0.355428	0.331008	0.333477	1.40299	1.27936	1.25789	1.26005	0.480872	0.280227	1.74324	0.0812914	0.234346	ACATATGT;GCTATCGA;GACGTAAG	ACATCTAG;GTTGGTAG;AGCGCTCG;AGGCCTGA	Descr_Genotype_Rank_vs_Tcl_N11	5.01764	5.45487	Sum	59,0	DESeq2	~Descr_Genotype	N11	Descr_Genotype	Rank	Tcl
Amotl1	7.4127	-0.0396445	-0.0702803	-0.00902161	-0.0123719	-1.02786	-1.04992	-1.00627	-1.00861	-0.0302925	0.617795	-0.0641709	0.948834	0.978941	ACATATGT;GCTATCGA;GACGTAAG	ACATCTAG;GTTGGTAG;AGCGCTCG;AGGCCTGA	Descr_Genotype_Rank_vs_Tcl_N11	2.91842	2.83252	Sum	59,0	DESeq2	~Descr_Genotype	N11	Descr_Genotype	Rank	Tcl
Ampd2	12.2772	-0.528668	-0.265367	-0.189194	-0.226831	-1.4426	-1.20194	-1.14013	-1.17026	-0.473252	0.478751	-1.10426	0.269478	0.496845	ACATATGT;GCTATCGA;GACGTAAG	ACATCTAG;GTTGGTAG;AGCGCTCG;AGGCCTGA	Descr_Genotype_Rank_vs_Tcl_N11	3.83742	3.47855	Sum	59,0	DESeq2	~Descr_Genotype	N11	Descr_Genotype	Rank	Tcl
Ampd3	9.38063	-0.1571	-0.0819429	-0.0433172	-0.0594597	-1.11504	-1.05844	-1.03048	-1.04208	-0.209446	0.530324	-0.296234	0.767051	0.886568	ACATATGT;GCTATCGA;GACGTAAG	ACATCTAG;GTTGGTAG;AGCGCTCG;AGGCCTGA	Descr_Genotype_Rank_vs_Tcl_N11	3.30438	3.11286	Sum	59,0	DESeq2	~Descr_Genotype	N11	Descr_Genotype	Rank	Tcl
Amz1	5.44994	0.437876	0.154859	0.0786836	0.111627	1.35461	1.11331	1.05605	1.08045	0.476216	0.719334	0.608724	0.542707	0.736151	ACATATGT;GCTATCGA;GACGTAAG	ACATCTAG;GTTGGTAG;AGCGCTCG;AGGCCTGA	Descr_Genotype_Rank_vs_Tcl_N11	2.30669	2.65757	Sum	59,0	DESeq2	~Descr_Genotype	N11	Descr_Genotype	Rank	Tcl
Amz2	44.1381	0.315856	0.218367	0.201303	0.219178	1.24475	1.16342	1.14974	1.16407	0.303489	0.271861	1.16183	0.245306	0.470288	ACATATGT;GCTATCGA;GACGTAAG	ACATCTAG;GTTGGTAG;AGCGCTCG;AGGCCTGA	Descr_Genotype_Rank_vs_Tcl_N11	5.22807	5.48966	Sum	59,0	DESeq2	~Descr_Genotype	N11	Descr_Genotype	Rank	Tcl
Anapc1	37.0907	0.343313	0.248765	0.21945	0.236888	1.26867	1.18819	1.16429	1.17845	0.336784	0.274514	1.25062	0.211072	0.429255	ACATATGT;GCTATCGA;GACGTAAG	ACATCTAG;GTTGGTAG;AGCGCTCG;AGGCCTGA	Descr_Genotype_Rank_vs_Tcl_N11	5.01833	5.35654	Sum	59,0	DESeq2	~Descr_Genotype	N11	Descr_Genotype	Rank	Tcl
Anapc10	65.4906	-0.308062	-0.238404	-0.234754	-0.246164	-1.23804	-1.17969	-1.17671	-1.18605	-0.326828	0.204842	-1.5039	0.132608	0.320582	ACATATGT;GCTATCGA;GACGTAAG	ACATCTAG;GTTGGTAG;AGCGCTCG;AGGCCTGA	Descr_Genotype_Rank_vs_Tcl_N11	6.34295	6.0268	Sum	59,0	DESeq2	~Descr_Genotype	N11	Descr_Genotype	Rank	Tcl
Anapc11	226.851	-0.42506	-0.353109	-0.355385	-0.354131	-1.34263	-1.27731	-1.27933	-1.27822	-0.42488	0.183147	-2.32087	0.0202938	0.0904334	ACATATGT;GCTATCGA;GACGTAAG	ACATCTAG;GTTGGTAG;AGCGCTCG;AGGCCTGA	Descr_Genotype_Rank_vs_Tcl_N11	8.16542	7.7224	Sum	59,0	DESeq2	~Descr_Genotype	N11	Descr_Genotype	Rank	Tcl
Anapc13	313.378	-0.147126	-0.127324	-0.124796	-0.130493	-1.10736	-1.09227	-1.09035	-1.09467	-0.136723	0.145426	-1.01169	0.311688	0.541151	ACATATGT;GCTATCGA;GACGTAAG	ACATCTAG;GTTGGTAG;AGCGCTCG;AGGCCTGA	Descr_Genotype_Rank_vs_Tcl_N11	8.42126	8.30746	Sum	59,0	DESeq2	~Descr_Genotype	N11	Descr_Genotype	Rank	Tcl
Anapc15	61.1085	-0.0371714	-0.0194386	-0.0237355	-0.0273795	-1.0261	-1.01356	-1.01659	-1.01916	-0.00531984	0.244051	-0.15231	0.878942	0.948302	ACATATGT;GCTATCGA;GACGTAAG	ACATCTAG;GTTGGTAG;AGCGCTCG;AGGCCTGA	Descr_Genotype_Rank_vs_Tcl_N11	5.90015	5.97209	Sum	59,0	DESeq2	~Descr_Genotype	N11	Descr_Genotype	Rank	Tcl
Anapc16	120.75	-0.2879	-0.245654	-0.230197	-0.239386	-1.22086	-1.18563	-1.17299	-1.18049	-0.294508	0.183756	-1.56675	0.117174	0.296343	ACATATGT;GCTATCGA;GACGTAAG	ACATCTAG;GTTGGTAG;AGCGCTCG;AGGCCTGA	Descr_Genotype_Rank_vs_Tcl_N11	7.11041	6.83656	Sum	59,0	DESeq2	~Descr_Genotype	N11	Descr_Genotype	Rank	Tcl
Anapc2	64.3591	-0.0625218	-0.0508874	-0.0442142	-0.0499098	-1.04429	-1.0359	-1.03112	-1.0352	-0.0614217	0.204938	-0.305076	0.760308	0.882026	ACATATGT;GCTATCGA;GACGTAAG	ACATCTAG;GTTGGTAG;AGCGCTCG;AGGCCTGA	Descr_Genotype_Rank_vs_Tcl_N11	6.07002	6.00991	Sum	59,0	DESeq2	~Descr_Genotype	N11	Descr_Genotype	Rank	Tcl
Anapc4	35.7674	-0.00557624	0.0140175	-0.00215309	-0.0040218	-1.00387	1.00976	-1.00149	-1.00279	-0.0242213	0.253777	-0.021973	0.98247	0.991906	ACATATGT;GCTATCGA;GACGTAAG	ACATCTAG;GTTGGTAG;AGCGCTCG;AGGCCTGA	Descr_Genotype_Rank_vs_Tcl_N11	5.25914	5.24539	Sum	59,0	DESeq2	~Descr_Genotype	N11	Descr_Genotype	Rank	Tcl
Anapc5	237.992	-0.775233	-0.699979	-0.732139	-0.687643	-1.71147	-1.62448	-1.6611	-1.61065	-0.764646	0.149045	-5.20135	1.97847e-07	1.26846e-05	ACATATGT;GCTATCGA;GACGTAAG	ACATCTAG;GTTGGTAG;AGCGCTCG;AGGCCTGA	Descr_Genotype_Rank_vs_Tcl_N11	8.36128	7.61395	Sum	59,0	DESeq2	~Descr_Genotype	N11	Descr_Genotype	Rank	Tcl
Anapc7	54.7733	-0.165047	-0.121092	-0.116843	-0.1284	-1.1212	-1.08756	-1.08436	-1.09308	-0.147621	0.21798	-0.757167	0.44895	0.661561	ACATATGT;GCTATCGA;GACGTAAG	ACATCTAG;GTTGGTAG;AGCGCTCG;AGGCCTGA	Descr_Genotype_Rank_vs_Tcl_N11	5.95384	5.80928	Sum	59,0	DESeq2	~Descr_Genotype	N11	Descr_Genotype	Rank	Tcl
Angel2	104.01	0.341113	0.291445	0.277676	0.282708	1.26673	1.22387	1.21224	1.21648	0.354395	0.18569	1.837	0.0662094	0.202737	ACATATGT;GCTATCGA;GACGTAAG	ACATCTAG;GTTGGTAG;AGCGCTCG;AGGCCTGA	Descr_Genotype_Rank_vs_Tcl_N11	6.47024	6.82255	Sum	59,0	DESeq2	~Descr_Genotype	N11	Descr_Genotype	Rank	Tcl
Angptl4	6.64143	-1.29535	-0.574034	-0.327655	-0.367377	-2.45436	-1.48868	-1.25497	-1.29001	-1.31367	0.697458	-1.85724	0.0632767	0.19663	ACATATGT;GCTATCGA;GACGTAAG	ACATCTAG;GTTGGTAG;AGCGCTCG;AGGCCTGA	Descr_Genotype_Rank_vs_Tcl_N11	3.06423	1.96898	Sum	59,0	DESeq2	~Descr_Genotype	N11	Descr_Genotype	Rank	Tcl
Angptl6	4.97086	-1.04932	-0.490707	-0.235483	-0.290974	-2.06956	-1.40513	-1.1773	-1.22347	-1.02925	0.693866	-1.51228	0.130462	0.317836	ACATATGT;GCTATCGA;GACGTAAG	ACATCTAG;GTTGGTAG;AGCGCTCG;AGGCCTGA	Descr_Genotype_Rank_vs_Tcl_N11	2.76832	1.94936	Sum	59,0	DESeq2	~Descr_Genotype	N11	Descr_Genotype	Rank	Tcl
Ank	7.7686	0.961034	0.24955	0.246169	0.295369	1.9467	1.18884	1.18605	1.2272	0.824796	0.640296	1.50092	0.133376	0.321314	ACATATGT;GCTATCGA;GACGTAAG	ACATCTAG;GTTGGTAG;AGCGCTCG;AGGCCTGA	Descr_Genotype_Rank_vs_Tcl_N11	2.23101	3.21965	Sum	59,0	DESeq2	~Descr_Genotype	N11	Descr_Genotype	Rank	Tcl
Ank3	5.57104	-0.916631	-0.310943	-0.142462	-0.201326	-1.8877	-1.24052	-1.10379	-1.14975	-0.938107	0.80913	-1.13286	0.257273	0.482886	ACATATGT;GCTATCGA;GACGTAAG	ACATCTAG;GTTGGTAG;AGCGCTCG;AGGCCTGA	Descr_Genotype_Rank_vs_Tcl_N11	2.80726	2.03669	Sum	59,0	DESeq2	~Descr_Genotype	N11	Descr_Genotype	Rank	Tcl
Ankfy1	47.9171	0.214835	0.195221	0.146857	0.160921	1.16057	1.1449	1.10715	1.118	0.2186	0.236384	0.908839	0.363435	0.586499	ACATATGT;GCTATCGA;GACGTAAG	ACATCTAG;GTTGGTAG;AGCGCTCG;AGGCCTGA	Descr_Genotype_Rank_vs_Tcl_N11	5.55482	5.78042	Sum	59,0	DESeq2	~Descr_Genotype	N11	Descr_Genotype	Rank	Tcl
Ankhd1	90.466	0.929719	0.727448	0.825005	0.706338	1.90491	1.65571	1.77154	1.63166	0.951466	0.239546	3.88117	0.000103957	0.00180659	ACATATGT;GCTATCGA;GACGTAAG	ACATCTAG;GTTGGTAG;AGCGCTCG;AGGCCTGA	Descr_Genotype_Rank_vs_Tcl_N11	5.85497	6.82764	Sum	59,0	DESeq2	~Descr_Genotype	N11	Descr_Genotype	Rank	Tcl
Ankib1	40.2323	0.504988	0.328655	0.336074	0.33756	1.41911	1.25584	1.26232	1.26362	0.544553	0.289687	1.74322	0.0812956	0.234346	ACATATGT;GCTATCGA;GACGTAAG	ACATCTAG;GTTGGTAG;AGCGCTCG;AGGCCTGA	Descr_Genotype_Rank_vs_Tcl_N11	4.8501	5.36316	Sum	59,0	DESeq2	~Descr_Genotype	N11	Descr_Genotype	Rank	Tcl
Ankle1	7.32716	-0.73747	-0.258264	-0.246713	-0.284323	-1.66725	-1.19604	-1.1865	-1.21784	-0.696587	0.529339	-1.39319	0.163562	0.365734	ACATATGT;GCTATCGA;GACGTAAG	ACATCTAG;GTTGGTAG;AGCGCTCG;AGGCCTGA	Descr_Genotype_Rank_vs_Tcl_N11	3.51071	2.94829	Sum	59,0	DESeq2	~Descr_Genotype	N11	Descr_Genotype	Rank	Tcl
Ankle2	72.9711	-0.00964054	0.000813987	-0.00651039	-0.00788762	-1.0067	1.00056	-1.00452	-1.00548	0.00068112	0.192119	-0.0501802	0.959979	0.984176	ACATATGT;GCTATCGA;GACGTAAG	ACATCTAG;GTTGGTAG;AGCGCTCG;AGGCCTGA	Descr_Genotype_Rank_vs_Tcl_N11	6.2411	6.24213	Sum	59,0	DESeq2	~Descr_Genotype	N11	Descr_Genotype	Rank	Tcl
Ankmy2	17.1399	-0.14986	-0.0962366	-0.0671953	-0.0823856	-1.10946	-1.06898	-1.04768	-1.05877	-0.123272	0.371255	-0.403658	0.686465	0.835319	ACATATGT;GCTATCGA;GACGTAAG	ACATCTAG;GTTGGTAG;AGCGCTCG;AGGCCTGA	Descr_Genotype_Rank_vs_Tcl_N11	4.11849	3.98416	Sum	59,0	DESeq2	~Descr_Genotype	N11	Descr_Genotype	Rank	Tcl
Ankra2	59.4513	0.338578	0.282832	0.253203	0.263552	1.26451	1.21658	1.19185	1.20043	0.328791	0.218135	1.55215	0.120627	0.302781	ACATATGT;GCTATCGA;GACGTAAG	ACATCTAG;GTTGGTAG;AGCGCTCG;AGGCCTGA	Descr_Genotype_Rank_vs_Tcl_N11	5.71465	6.04673	Sum	59,0	DESeq2	~Descr_Genotype	N11	Descr_Genotype	Rank	Tcl
Ankrd10	78.4897	0.0762212	0.0529837	0.0581674	0.0630163	1.05425	1.03741	1.04114	1.04465	0.0472354	0.186551	0.408581	0.682847	0.833668	ACATATGT;GCTATCGA;GACGTAAG	ACATCTAG;GTTGGTAG;AGCGCTCG;AGGCCTGA	Descr_Genotype_Rank_vs_Tcl_N11	6.17677	6.22639	Sum	59,0	DESeq2	~Descr_Genotype	N11	Descr_Genotype	Rank	Tcl
Ankrd11	308.45	0.857343	0.725158	0.796805	0.725038	1.8117	1.65308	1.73725	1.65294	0.862925	0.180292	4.75531	1.9814e-06	7.83447e-05	ACATATGT;GCTATCGA;GACGTAAG	ACATCTAG;GTTGGTAG;AGCGCTCG;AGGCCTGA	Descr_Genotype_Rank_vs_Tcl_N11	7.6041	8.46805	Sum	59,0	DESeq2	~Descr_Genotype	N11	Descr_Genotype	Rank	Tcl
Ankrd12	202.893	1.24594	1.07288	1.1937	1.08582	2.37173	2.10362	2.28738	2.12258	1.25949	0.19126	6.51438	7.29882e-11	1.25496e-08	ACATATGT;GCTATCGA;GACGTAAG	ACATCTAG;GTTGGTAG;AGCGCTCG;AGGCCTGA	Descr_Genotype_Rank_vs_Tcl_N11	6.89083	8.17279	Sum	59,0	DESeq2	~Descr_Genotype	N11	Descr_Genotype	Rank	Tcl
Ankrd13a	75.102	0.146928	0.0955164	0.105775	0.115568	1.10721	1.06845	1.07607	1.0834	0.17723	0.21249	0.69146	0.489277	0.694793	ACATATGT;GCTATCGA;GACGTAAG	ACATCTAG;GTTGGTAG;AGCGCTCG;AGGCCTGA	Descr_Genotype_Rank_vs_Tcl_N11	5.94539	6.14709	Sum	59,0	DESeq2	~Descr_Genotype	N11	Descr_Genotype	Rank	Tcl
Ankrd13c	68.6461	-0.172424	-0.140999	-0.126078	-0.137712	-1.12695	-1.10267	-1.09132	-1.10016	-0.170395	0.204792	-0.841947	0.399818	0.621439	ACATATGT;GCTATCGA;GACGTAAG	ACATCTAG;GTTGGTAG;AGCGCTCG;AGGCCTGA	Descr_Genotype_Rank_vs_Tcl_N11	6.2282	6.05086	Sum	59,0	DESeq2	~Descr_Genotype	N11	Descr_Genotype	Rank	Tcl
Ankrd13d	13.9187	0.133843	0.0841374	0.046134	0.0596901	1.09721	1.06005	1.03249	1.04224	0.136424	0.459248	0.29144	0.770715	0.888432	ACATATGT;GCTATCGA;GACGTAAG	ACATCTAG;GTTGGTAG;AGCGCTCG;AGGCCTGA	Descr_Genotype_Rank_vs_Tcl_N11	3.64261	3.93067	Sum	59,0	DESeq2	~Descr_Genotype	N11	Descr_Genotype	Rank	Tcl
Ankrd16	25.7499	0.0893133	0.00884848	0.0446119	0.0536183	1.06386	1.00615	1.03141	1.03786	0.141775	0.334075	0.267345	0.789204	0.899134	ACATATGT;GCTATCGA;GACGTAAG	ACATCTAG;GTTGGTAG;AGCGCTCG;AGGCCTGA	Descr_Genotype_Rank_vs_Tcl_N11	4.38944	4.62137	Sum	59,0	DESeq2	~Descr_Genotype	N11	Descr_Genotype	Rank	Tcl
Ankrd17	102.384	0.560599	0.477844	0.491097	0.469545	1.47488	1.39266	1.40551	1.38467	0.568285	0.181021	3.09688	0.0019557	0.0164516	ACATATGT;GCTATCGA;GACGTAAG	ACATCTAG;GTTGGTAG;AGCGCTCG;AGGCCTGA	Descr_Genotype_Rank_vs_Tcl_N11	6.29443	6.85983	Sum	59,0	DESeq2	~Descr_Genotype	N11	Descr_Genotype	Rank	Tcl
Ankrd24	6.66598	-1.08601	-0.498308	-0.417023	-0.397135	-2.12285	-1.41256	-1.33517	-1.31689	-1.06712	0.566327	-1.91763	0.055158	0.17894	ACATATGT;GCTATCGA;GACGTAAG	ACATCTAG;GTTGGTAG;AGCGCTCG;AGGCCTGA	Descr_Genotype_Rank_vs_Tcl_N11	3.40892	2.48107	Sum	59,0	DESeq2	~Descr_Genotype	N11	Descr_Genotype	Rank	Tcl
Ankrd26	45.1931	0.269327	0.221715	0.173232	0.190528	1.20525	1.16612	1.12758	1.14118	0.261331	0.263005	1.02404	0.305816	0.534896	ACATATGT;GCTATCGA;GACGTAAG	ACATCTAG;GTTGGTAG;AGCGCTCG;AGGCCTGA	Descr_Genotype_Rank_vs_Tcl_N11	5.434	5.68278	Sum	59,0	DESeq2	~Descr_Genotype	N11	Descr_Genotype	Rank	Tcl
Ankrd27	18.5837	0.607742	0.417618	0.34973	0.349167	1.52387	1.33572	1.27432	1.27382	0.588099	0.356109	1.70662	0.0878931	0.245529	ACATATGT;GCTATCGA;GACGTAAG	ACATCTAG;GTTGGTAG;AGCGCTCG;AGGCCTGA	Descr_Genotype_Rank_vs_Tcl_N11	4.01703	4.56181	Sum	59,0	DESeq2	~Descr_Genotype	N11	Descr_Genotype	Rank	Tcl
Ankrd28	14.4757	-0.20042	-0.19806	-0.07996	-0.100669	-1.14903	-1.14715	-1.05699	-1.07227	-0.219087	0.409255	-0.489719	0.624333	0.794899	ACATATGT;GCTATCGA;GACGTAAG	ACATCTAG;GTTGGTAG;AGCGCTCG;AGGCCTGA	Descr_Genotype_Rank_vs_Tcl_N11	3.81972	3.6129	Sum	59,0	DESeq2	~Descr_Genotype	N11	Descr_Genotype	Rank	Tcl
Ankrd33b	33.3089	0.0883184	0.195443	0.0180046	0.0248189	1.06313	1.14508	1.01256	1.01735	0.0722012	0.668092	0.132195	0.89483	0.955346	ACATATGT;GCTATCGA;GACGTAAG	ACATCTAG;GTTGGTAG;AGCGCTCG;AGGCCTGA	Descr_Genotype_Rank_vs_Tcl_N11	5.11877	4.83013	Sum	59,0	DESeq2	~Descr_Genotype	N11	Descr_Genotype	Rank	Tcl
Ankrd37	44.5723	-0.454928	-0.277693	-0.1992	-0.232185	-1.37071	-1.21225	-1.14806	-1.17461	-0.49042	0.404185	-1.12555	0.260358	0.486424	ACATATGT;GCTATCGA;GACGTAAG	ACATCTAG;GTTGGTAG;AGCGCTCG;AGGCCTGA	Descr_Genotype_Rank_vs_Tcl_N11	5.40228	5.15741	Sum	59,0	DESeq2	~Descr_Genotype	N11	Descr_Genotype	Rank	Tcl
Ankrd39	16.9565	0.149023	0.131533	0.0679105	0.0828949	1.10882	1.09546	1.0482	1.05914	0.157953	0.366317	0.406813	0.684145	0.834266	ACATATGT;GCTATCGA;GACGTAAG	ACATCTAG;GTTGGTAG;AGCGCTCG;AGGCCTGA	Descr_Genotype_Rank_vs_Tcl_N11	4.07438	4.27484	Sum	59,0	DESeq2	~Descr_Genotype	N11	Descr_Genotype	Rank	Tcl
Ankrd40	62.0681	-0.289866	-0.221931	-0.208073	-0.222041	-1.22253	-1.16629	-1.15514	-1.16638	-0.279645	0.225839	-1.28351	0.199315	0.415471	ACATATGT;GCTATCGA;GACGTAAG	ACATCTAG;GTTGGTAG;AGCGCTCG;AGGCCTGA	Descr_Genotype_Rank_vs_Tcl_N11	6.16299	5.9124	Sum	59,0	DESeq2	~Descr_Genotype	N11	Descr_Genotype	Rank	Tcl
Ankrd44	82.8749	0.950541	0.763692	0.866706	0.756235	1.9326	1.69783	1.82349	1.68908	0.965319	0.217198	4.37638	1.20667e-05	0.000330755	ACATATGT;GCTATCGA;GACGTAAG	ACATCTAG;GTTGGTAG;AGCGCTCG;AGGCCTGA	Descr_Genotype_Rank_vs_Tcl_N11	5.71724	6.66385	Sum	59,0	DESeq2	~Descr_Genotype	N11	Descr_Genotype	Rank	Tcl
Ankrd46	22.0993	0.0725687	0.11491	0.0367833	0.043832	1.05159	1.08291	1.02582	1.03085	0.101762	0.331474	0.218927	0.826707	0.920022	ACATATGT;GCTATCGA;GACGTAAG	ACATCTAG;GTTGGTAG;AGCGCTCG;AGGCCTGA	Descr_Genotype_Rank_vs_Tcl_N11	4.57577	4.69548	Sum	59,0	DESeq2	~Descr_Genotype	N11	Descr_Genotype	Rank	Tcl
Ankrd49	108.48	0.21992	0.202156	0.174558	0.183979	1.16467	1.15042	1.12862	1.13601	0.226413	0.180258	1.22003	0.222454	0.443035	ACATATGT;GCTATCGA;GACGTAAG	ACATCTAG;GTTGGTAG;AGCGCTCG;AGGCCTGA	Descr_Genotype_Rank_vs_Tcl_N11	6.69989	6.92387	Sum	59,0	DESeq2	~Descr_Genotype	N11	Descr_Genotype	Rank	Tcl
Ankrd50	7.93557	0.30883	0.0661588	0.0853719	0.112506	1.2387	1.04693	1.06096	1.0811	0.33528	0.548114	0.563442	0.573134	0.758564	ACATATGT;GCTATCGA;GACGTAAG	ACATCTAG;GTTGGTAG;AGCGCTCG;AGGCCTGA	Descr_Genotype_Rank_vs_Tcl_N11	2.79056	3.08087	Sum	59,0	DESeq2	~Descr_Genotype	N11	Descr_Genotype	Rank	Tcl
Ankrd52	7.14357	1.68661	0.566406	1.00562	0.5609	3.21899	1.48083	2.00781	1.47519	1.67829	0.666908	2.529	0.0114389	0.0599857	ACATATGT;GCTATCGA;GACGTAAG	ACATCTAG;GTTGGTAG;AGCGCTCG;AGGCCTGA	Descr_Genotype_Rank_vs_Tcl_N11	2.00411	3.37197	Sum	59,0	DESeq2	~Descr_Genotype	N11	Descr_Genotype	Rank	Tcl
Ankrd54	60.0468	-0.294485	-0.251888	-0.218308	-0.230318	-1.22645	-1.19076	-1.16337	-1.17309	-0.28871	0.215636	-1.36566	0.172046	0.378222	ACATATGT;GCTATCGA;GACGTAAG	ACATCTAG;GTTGGTAG;AGCGCTCG;AGGCCTGA	Descr_Genotype_Rank_vs_Tcl_N11	6.04884	5.7415	Sum	59,0	DESeq2	~Descr_Genotype	N11	Descr_Genotype	Rank	Tcl
Ankrd55	13.0161	0.0794599	0.0478539	0.0217704	0.0290201	1.05662	1.03373	1.0152	1.02032	0.110707	0.545947	0.145545	0.884281	0.949964	ACATATGT;GCTATCGA;GACGTAAG	ACATCTAG;GTTGGTAG;AGCGCTCG;AGGCCTGA	Descr_Genotype_Rank_vs_Tcl_N11	3.25565	3.75711	Sum	59,0	DESeq2	~Descr_Genotype	N11	Descr_Genotype	Rank	Tcl
Ankrd9	24.6053	0.0751198	-0.0516683	0.0223102	0.0290714	1.05345	-1.03646	1.01558	1.02036	0.0797397	0.520321	0.144372	0.885207	0.950288	ACATATGT;GCTATCGA;GACGTAAG	ACATCTAG;GTTGGTAG;AGCGCTCG;AGGCCTGA	Descr_Genotype_Rank_vs_Tcl_N11	4.19451	4.13134	Sum	59,0	DESeq2	~Descr_Genotype	N11	Descr_Genotype	Rank	Tcl
Anks1	14.0981	0.408895	0.156493	0.158771	0.190946	1.32767	1.11457	1.11634	1.14151	0.467028	0.441254	0.926667	0.3541	0.578342	ACATATGT;GCTATCGA;GACGTAAG	ACATCTAG;GTTGGTAG;AGCGCTCG;AGGCCTGA	Descr_Genotype_Rank_vs_Tcl_N11	3.42514	3.89849	Sum	59,0	DESeq2	~Descr_Genotype	N11	Descr_Genotype	Rank	Tcl
Anks1b	25.6031	0.608495	0.632897	0.312013	0.32414	1.52467	1.55068	1.24144	1.25192	0.654101	0.388078	1.56797	0.116887	0.296034	ACATATGT;GCTATCGA;GACGTAAG	ACATCTAG;GTTGGTAG;AGCGCTCG;AGGCCTGA	Descr_Genotype_Rank_vs_Tcl_N11	4.64355	5.3804	Sum	59,0	DESeq2	~Descr_Genotype	N11	Descr_Genotype	Rank	Tcl
Anks3	39.6259	0.324951	0.248765	0.201795	0.219826	1.25262	1.18819	1.15013	1.16459	0.33706	0.283221	1.14734	0.251241	0.476244	ACATATGT;GCTATCGA;GACGTAAG	ACATCTAG;GTTGGTAG;AGCGCTCG;AGGCCTGA	Descr_Genotype_Rank_vs_Tcl_N11	5.1549	5.45937	Sum	59,0	DESeq2	~Descr_Genotype	N11	Descr_Genotype	Rank	Tcl
Ankzf1	30.4127	0.48617	0.294992	0.312196	0.320224	1.40072	1.22688	1.2416	1.24852	0.470849	0.296	1.64247	0.100493	0.267591	ACATATGT;GCTATCGA;GACGTAAG	ACATCTAG;GTTGGTAG;AGCGCTCG;AGGCCTGA	Descr_Genotype_Rank_vs_Tcl_N11	4.50911	4.97112	Sum	59,0	DESeq2	~Descr_Genotype	N11	Descr_Genotype	Rank	Tcl
Anln	8.61179	-0.198964	-0.0986147	-0.0580072	-0.0772559	-1.14787	-1.07074	-1.04103	-1.05501	-0.0949872	0.519234	-0.383188	0.701581	0.84591	ACATATGT;GCTATCGA;GACGTAAG	ACATCTAG;GTTGGTAG;AGCGCTCG;AGGCCTGA	Descr_Genotype_Rank_vs_Tcl_N11	2.94304	3.15795	Sum	59,0	DESeq2	~Descr_Genotype	N11	Descr_Genotype	Rank	Tcl
Ano10	13.7575	0.301083	0.0469787	0.0971329	0.125068	1.23207	1.0331	1.06965	1.09056	0.259121	0.490444	0.6139	0.539282	0.732841	ACATATGT;GCTATCGA;GACGTAAG	ACATCTAG;GTTGGTAG;AGCGCTCG;AGGCCTGA	Descr_Genotype_Rank_vs_Tcl_N11	3.4734	3.62495	Sum	59,0	DESeq2	~Descr_Genotype	N11	Descr_Genotype	Rank	Tcl
Ano6	42.0986	0.565259	0.388632	0.41298	0.396751	1.47965	1.30915	1.33143	1.31654	0.563481	0.268467	2.1055	0.0352474	0.132716	ACATATGT;GCTATCGA;GACGTAAG	ACATCTAG;GTTGGTAG;AGCGCTCG;AGGCCTGA	Descr_Genotype_Rank_vs_Tcl_N11	4.95039	5.48994	Sum	59,0	DESeq2	~Descr_Genotype	N11	Descr_Genotype	Rank	Tcl
Ano8	9.4156	0.068588	-0.0030616	0.0199611	0.0265039	1.04869	-1.00212	1.01393	1.01854	0.0504875	0.520968	0.131655	0.895257	0.955423	ACATATGT;GCTATCGA;GACGTAAG	ACATCTAG;GTTGGTAG;AGCGCTCG;AGGCCTGA	Descr_Genotype_Rank_vs_Tcl_N11	3.15935	3.27271	Sum	59,0	DESeq2	~Descr_Genotype	N11	Descr_Genotype	Rank	Tcl
Anp32a	218.331	-0.293739	-0.271969	-0.263154	-0.267057	-1.22581	-1.20745	-1.2001	-1.20335	-0.288859	0.128902	-2.27878	0.0226802	0.0976755	ACATATGT;GCTATCGA;GACGTAAG	ACATCTAG;GTTGGTAG;AGCGCTCG;AGGCCTGA	Descr_Genotype_Rank_vs_Tcl_N11	7.95028	7.66416	Sum	59,0	DESeq2	~Descr_Genotype	N11	Descr_Genotype	Rank	Tcl
Anp32b	502.402	-0.163729	-0.142713	-0.139737	-0.146301	-1.12018	-1.10398	-1.1017	-1.10673	-0.15708	0.140588	-1.1646	0.244181	0.469178	ACATATGT;GCTATCGA;GACGTAAG	ACATCTAG;GTTGGTAG;AGCGCTCG;AGGCCTGA	Descr_Genotype_Rank_vs_Tcl_N11	9.12029	8.98726	Sum	59,0	DESeq2	~Descr_Genotype	N11	Descr_Genotype	Rank	Tcl
Anp32e	274.763	-0.361005	-0.337558	-0.325063	-0.326178	-1.28432	-1.26362	-1.25272	-1.25369	-0.356249	0.133413	-2.70592	0.0068116	0.0411291	ACATATGT;GCTATCGA;GACGTAAG	ACATCTAG;GTTGGTAG;AGCGCTCG;AGGCCTGA	Descr_Genotype_Rank_vs_Tcl_N11	8.26593	7.91203	Sum	59,0	DESeq2	~Descr_Genotype	N11	Descr_Genotype	Rank	Tcl
Antxr2	12.5959	-1.0943	-0.612784	-0.712656	-0.535168	-2.1351	-1.52921	-1.63882	-1.44911	-1.07799	0.441463	-2.47881	0.013182	0.0664253	ACATATGT;GCTATCGA;GACGTAAG	ACATCTAG;GTTGGTAG;AGCGCTCG;AGGCCTGA	Descr_Genotype_Rank_vs_Tcl_N11	4.3075	3.25208	Sum	59,0	DESeq2	~Descr_Genotype	N11	Descr_Genotype	Rank	Tcl
Anxa1	40.6483	0.0727129	-0.0842877	0.0370642	0.0445451	1.05169	-1.06016	1.02602	1.03136	0.0394438	0.325461	0.223415	0.823212	0.917595	ACATATGT;GCTATCGA;GACGTAAG	ACATCTAG;GTTGGTAG;AGCGCTCG;AGGCCTGA	Descr_Genotype_Rank_vs_Tcl_N11	4.83514	4.8498	Sum	59,0	DESeq2	~Descr_Genotype	N11	Descr_Genotype	Rank	Tcl
Anxa2	142.292	-0.734496	-0.264111	-0.124023	-0.174481	-1.66382	-1.2009	-1.08977	-1.12856	-0.73242	0.761573	-0.964447			ACATATGT;GCTATCGA;GACGTAAG	ACATCTAG;GTTGGTAG;AGCGCTCG;AGGCCTGA	Descr_Genotype_Rank_vs_Tcl_N11	6.47692	6.7094	Sum	59,0	DESeq2	~Descr_Genotype	N11	Descr_Genotype	Rank	Tcl
Anxa3	4.25282	0.71336	0.0320415	0.0940961	0.138653	1.63962	1.02246	1.0674	1.10088	0.704573	0.87168	0.818374	0.413143	0.632836	ACATATGT;GCTATCGA;GACGTAAG	ACATCTAG;GTTGGTAG;AGCGCTCG;AGGCCTGA	Descr_Genotype_Rank_vs_Tcl_N11	1.72829	2.09456	Sum	59,0	DESeq2	~Descr_Genotype	N11	Descr_Genotype	Rank	Tcl
Anxa4	27.6493	-0.217518	-0.0884699	-0.0939084	-0.115242	-1.16273	-1.06324	-1.06726	-1.08316	-0.179202	0.386953	-0.562129	0.574028	0.758873	ACATATGT;GCTATCGA;GACGTAAG	ACATCTAG;GTTGGTAG;AGCGCTCG;AGGCCTGA	Descr_Genotype_Rank_vs_Tcl_N11	4.90951	4.8143	Sum	59,0	DESeq2	~Descr_Genotype	N11	Descr_Genotype	Rank	Tcl
Anxa5	157.886	-0.661454	-0.537135	-0.560895	-0.516902	-1.58168	-1.45109	-1.47518	-1.43088	-0.651722	0.218673	-3.02486	0.00248748	0.0195349	ACATATGT;GCTATCGA;GACGTAAG	ACATCTAG;GTTGGTAG;AGCGCTCG;AGGCCTGA	Descr_Genotype_Rank_vs_Tcl_N11	7.69934	7.04849	Sum	59,0	DESeq2	~Descr_Genotype	N11	Descr_Genotype	Rank	Tcl
Anxa6	154.015	0.143217	0.125832	0.108174	0.116714	1.10437	1.09114	1.07786	1.08426	0.164882	0.19429	0.737131	0.461043	0.671705	ACATATGT;GCTATCGA;GACGTAAG	ACATCTAG;GTTGGTAG;AGCGCTCG;AGGCCTGA	Descr_Genotype_Rank_vs_Tcl_N11	7.12367	7.32189	Sum	59,0	DESeq2	~Descr_Genotype	N11	Descr_Genotype	Rank	Tcl
Anxa7	107.917	0.0743914	0.0686761	0.0558472	0.0603355	1.05292	1.04875	1.03947	1.04271	0.0733073	0.196743	0.378116	0.705345	0.847908	ACATATGT;GCTATCGA;GACGTAAG	ACATCTAG;GTTGGTAG;AGCGCTCG;AGGCCTGA	Descr_Genotype_Rank_vs_Tcl_N11	6.75355	6.81128	Sum	59,0	DESeq2	~Descr_Genotype	N11	Descr_Genotype	Rank	Tcl
Anxa9	3.74331	-1.17068	-0.265563	-0.181235	-0.248315	-2.25118	-1.2021	-1.13385	-1.18782	-1.06137	0.839292	-1.39484	0.163063	0.365195	ACATATGT;GCTATCGA;GACGTAAG	ACATCTAG;GTTGGTAG;AGCGCTCG;AGGCCTGA	Descr_Genotype_Rank_vs_Tcl_N11	2.25208	1.85123	Sum	59,0	DESeq2	~Descr_Genotype	N11	Descr_Genotype	Rank	Tcl
Aopep	37.7485	0.221497	0.13479	0.128462	0.14695	1.16594	1.09793	1.09313	1.10723	0.182245	0.291407	0.760096	0.447197	0.660179	ACATATGT;GCTATCGA;GACGTAAG	ACATCTAG;GTTGGTAG;AGCGCTCG;AGGCCTGA	Descr_Genotype_Rank_vs_Tcl_N11	5.04461	5.25608	Sum	59,0	DESeq2	~Descr_Genotype	N11	Descr_Genotype	Rank	Tcl
Ap1ar	58.7031	0.341615	0.302993	0.252404	0.263037	1.26717	1.2337	1.19119	1.2	0.340303	0.2235	1.52848	0.126394	0.311762	ACATATGT;GCTATCGA;GACGTAAG	ACATCTAG;GTTGGTAG;AGCGCTCG;AGGCCTGA	Descr_Genotype_Rank_vs_Tcl_N11	5.76818	6.14243	Sum	59,0	DESeq2	~Descr_Genotype	N11	Descr_Genotype	Rank	Tcl
Ap1b1	47.5632	0.385734	0.310872	0.284075	0.292219	1.30652	1.24046	1.21763	1.22452	0.382962	0.231569	1.66574	0.0957658	0.258997	ACATATGT;GCTATCGA;GACGTAAG	ACATCTAG;GTTGGTAG;AGCGCTCG;AGGCCTGA	Descr_Genotype_Rank_vs_Tcl_N11	5.34374	5.71132	Sum	59,0	DESeq2	~Descr_Genotype	N11	Descr_Genotype	Rank	Tcl
Ap1g1	39.1869	0.0329029	0.0400732	0.0209625	0.0236694	1.02307	1.02817	1.01464	1.01654	0.0489982	0.254971	0.129046	0.897321	0.955659	ACATATGT;GCTATCGA;GACGTAAG	ACATCTAG;GTTGGTAG;AGCGCTCG;AGGCCTGA	Descr_Genotype_Rank_vs_Tcl_N11	5.31604	5.36567	Sum	59,0	DESeq2	~Descr_Genotype	N11	Descr_Genotype	Rank	Tcl
Ap1g2	42.8249	0.24215	0.169949	0.160209	0.176152	1.18275	1.12502	1.11745	1.12987	0.245639	0.250146	0.968036	0.333026	0.560684	ACATATGT;GCTATCGA;GACGTAAG	ACATCTAG;GTTGGTAG;AGCGCTCG;AGGCCTGA	Descr_Genotype_Rank_vs_Tcl_N11	5.22875	5.46695	Sum	59,0	DESeq2	~Descr_Genotype	N11	Descr_Genotype	Rank	Tcl
Ap1m1	224.858	-0.272193	-0.252605	-0.239182	-0.244178	-1.20764	-1.19136	-1.18032	-1.18442	-0.260652	0.138114	-1.97079	0.0487479	0.164885	ACATATGT;GCTATCGA;GACGTAAG	ACATCTAG;GTTGGTAG;AGCGCTCG;AGGCCTGA	Descr_Genotype_Rank_vs_Tcl_N11	7.92163	7.67008	Sum	59,0	DESeq2	~Descr_Genotype	N11	Descr_Genotype	Rank	Tcl
Ap1m2	17.3666	0.33854	0.278674	0.153022	0.180266	1.26448	1.21308	1.1119	1.13309	0.361961	0.385441	0.878318	0.379771	0.602494	ACATATGT;GCTATCGA;GACGTAAG	ACATCTAG;GTTGGTAG;AGCGCTCG;AGGCCTGA	Descr_Genotype_Rank_vs_Tcl_N11	4.09849	4.46185	Sum	59,0	DESeq2	~Descr_Genotype	N11	Descr_Genotype	Rank	Tcl
Ap1s1	120.382	-0.571335	-0.514753	-0.520277	-0.501682	-1.4859	-1.42875	-1.43423	-1.41586	-0.570625	0.153181	-3.72981	0.000191622	0.0029505	ACATATGT;GCTATCGA;GACGTAAG	ACATCTAG;GTTGGTAG;AGCGCTCG;AGGCCTGA	Descr_Genotype_Rank_vs_Tcl_N11	7.26534	6.6952	Sum	59,0	DESeq2	~Descr_Genotype	N11	Descr_Genotype	Rank	Tcl
Ap1s2	29.5364	-0.0567795	-0.0618489	-0.0271247	-0.0333713	-1.04014	-1.0438	-1.01898	-1.0234	-0.0504152	0.343015	-0.165531	0.868526	0.942436	ACATATGT;GCTATCGA;GACGTAAG	ACATCTAG;GTTGGTAG;AGCGCTCG;AGGCCTGA	Descr_Genotype_Rank_vs_Tcl_N11	4.79616	4.67603	Sum	59,0	DESeq2	~Descr_Genotype	N11	Descr_Genotype	Rank	Tcl
Ap1s3	15.1292	-0.131845	-0.13084	-0.0524508	-0.0669395	-1.09569	-1.09493	-1.03703	-1.04749	-0.110636	0.404549	-0.325906	0.744495	0.873053	ACATATGT;GCTATCGA;GACGTAAG	ACATCTAG;GTTGGTAG;AGCGCTCG;AGGCCTGA	Descr_Genotype_Rank_vs_Tcl_N11	3.86086	3.71931	Sum	59,0	DESeq2	~Descr_Genotype	N11	Descr_Genotype	Rank	Tcl
Ap2a1	74.2563	-0.0786734	-0.0785205	-0.0558487	-0.0620777	-1.05605	-1.05593	-1.03947	-1.04397	-0.0679503	0.210834	-0.373154	0.709034	0.850189	ACATATGT;GCTATCGA;GACGTAAG	ACATCTAG;GTTGGTAG;AGCGCTCG;AGGCCTGA	Descr_Genotype_Rank_vs_Tcl_N11	6.1661	6.12208	Sum	59,0	DESeq2	~Descr_Genotype	N11	Descr_Genotype	Rank	Tcl
Ap2a2	67.3871	0.32704	0.241179	0.236543	0.248431	1.25444	1.18196	1.17817	1.18791	0.336511	0.230007	1.42187	0.155065	0.353066	ACATATGT;GCTATCGA;GACGTAAG	ACATCTAG;GTTGGTAG;AGCGCTCG;AGGCCTGA	Descr_Genotype_Rank_vs_Tcl_N11	5.75491	6.11509	Sum	59,0	DESeq2	~Descr_Genotype	N11	Descr_Genotype	Rank	Tcl
Ap2b1	155.247	0.556153	0.486538	0.483709	0.463036	1.47034	1.40108	1.39833	1.37844	0.555147	0.184317	3.01737	0.0025498	0.0199141	ACATATGT;GCTATCGA;GACGTAAG	ACATCTAG;GTTGGTAG;AGCGCTCG;AGGCCTGA	Descr_Genotype_Rank_vs_Tcl_N11	6.98276	7.51306	Sum	59,0	DESeq2	~Descr_Genotype	N11	Descr_Genotype	Rank	Tcl
Ap2m1	151.156	-0.338509	-0.304116	-0.292333	-0.296196	-1.26445	-1.23466	-1.22462	-1.2279	-0.334377	0.154306	-2.19375	0.0282536	0.114467	ACATATGT;GCTATCGA;GACGTAAG	ACATCTAG;GTTGGTAG;AGCGCTCG;AGGCCTGA	Descr_Genotype_Rank_vs_Tcl_N11	7.44884	7.11802	Sum	59,0	DESeq2	~Descr_Genotype	N11	Descr_Genotype	Rank	Tcl
Ap2s1	198.891	-0.188924	-0.173292	-0.163297	-0.169528	-1.13991	-1.12763	-1.11984	-1.12469	-0.192344	0.137798	-1.37102	0.17037	0.375948	ACATATGT;GCTATCGA;GACGTAAG	ACATCTAG;GTTGGTAG;AGCGCTCG;AGGCCTGA	Descr_Genotype_Rank_vs_Tcl_N11	7.7473	7.55942	Sum	59,0	DESeq2	~Descr_Genotype	N11	Descr_Genotype	Rank	Tcl
Ap3b1	103.028	0.25836	0.215256	0.201187	0.211253	1.19612	1.16091	1.14964	1.15769	0.278752	0.192718	1.34061	0.180047	0.388954	ACATATGT;GCTATCGA;GACGTAAG	ACATCTAG;GTTGGTAG;AGCGCTCG;AGGCCTGA	Descr_Genotype_Rank_vs_Tcl_N11	6.47318	6.76178	Sum	59,0	DESeq2	~Descr_Genotype	N11	Descr_Genotype	Rank	Tcl
Ap3d1	83.497	0.533681	0.406667	0.429256	0.413367	1.44762	1.32562	1.34654	1.33179	0.530143	0.22171	2.40711	0.0160794	0.0768292	ACATATGT;GCTATCGA;GACGTAAG	ACATCTAG;GTTGGTAG;AGCGCTCG;AGGCCTGA	Descr_Genotype_Rank_vs_Tcl_N11	5.95353	6.46591	Sum	59,0	DESeq2	~Descr_Genotype	N11	Descr_Genotype	Rank	Tcl
Ap3m1	26.6951	0.0435033	0.0336048	0.0244742	0.0285656	1.03061	1.02357	1.01711	1.02	0.0879281	0.295611	0.147164	0.883003	0.949793	ACATATGT;GCTATCGA;GACGTAAG	ACATCTAG;GTTGGTAG;AGCGCTCG;AGGCCTGA	Descr_Genotype_Rank_vs_Tcl_N11	4.67538	4.79991	Sum	59,0	DESeq2	~Descr_Genotype	N11	Descr_Genotype	Rank	Tcl
Ap3m2	14.0233	1.11798	0.565674	0.731441	0.536354	2.17043	1.48008	1.6603	1.4503	1.12664	0.451124	2.47821	0.0132042	0.0664779	ACATATGT;GCTATCGA;GACGTAAG	ACATCTAG;GTTGGTAG;AGCGCTCG;AGGCCTGA	Descr_Genotype_Rank_vs_Tcl_N11	3.14694	4.15641	Sum	59,0	DESeq2	~Descr_Genotype	N11	Descr_Genotype	Rank	Tcl
Ap3s1	4.38464	1.27667	0.298785	0.227425	0.282274	2.42279	1.23011	1.17074	1.21611	1.45763	0.822746	1.55171	0.120731	0.302881	ACATATGT;GCTATCGA;GACGTAAG	ACATCTAG;GTTGGTAG;AGCGCTCG;AGGCCTGA	Descr_Genotype_Rank_vs_Tcl_N11	1.29147	2.61015	Sum	59,0	DESeq2	~Descr_Genotype	N11	Descr_Genotype	Rank	Tcl
Ap3s2	64.5638	-0.557378	-0.458695	-0.471719	-0.453462	-1.47159	-1.3743	-1.38676	-1.36932	-0.563933	0.196812	-2.83203	0.00462535	0.0311916	ACATATGT;GCTATCGA;GACGTAAG	ACATCTAG;GTTGGTAG;AGCGCTCG;AGGCCTGA	Descr_Genotype_Rank_vs_Tcl_N11	6.45321	5.8959	Sum	59,0	DESeq2	~Descr_Genotype	N11	Descr_Genotype	Rank	Tcl
Ap4b1	12.4165	0.481209	0.284754	0.163197	0.202088	1.39591	1.2182	1.11977	1.15036	0.447662	0.487384	0.987331	0.32348	0.55142	ACATATGT;GCTATCGA;GACGTAAG	ACATCTAG;GTTGGTAG;AGCGCTCG;AGGCCTGA	Descr_Genotype_Rank_vs_Tcl_N11	3.42496	3.87373	Sum	59,0	DESeq2	~Descr_Genotype	N11	Descr_Genotype	Rank	Tcl
Ap4e1	8.6904	0.727524	0.248138	0.175132	0.223105	1.65579	1.18767	1.12907	1.16724	0.792957	0.633814	1.14785	0.25103	0.476244	ACATATGT;GCTATCGA;GACGTAAG	ACATCTAG;GTTGGTAG;AGCGCTCG;AGGCCTGA	Descr_Genotype_Rank_vs_Tcl_N11	2.2935	3.30462	Sum	59,0	DESeq2	~Descr_Genotype	N11	Descr_Genotype	Rank	Tcl
Ap4m1	31.1323	0.236647	0.12364	0.133367	0.153277	1.17825	1.08948	1.09685	1.11209	0.202867	0.301902	0.783854	0.433126	0.649288	ACATATGT;GCTATCGA;GACGTAAG	ACATCTAG;GTTGGTAG;AGCGCTCG;AGGCCTGA	Descr_Genotype_Rank_vs_Tcl_N11	4.73479	4.94308	Sum	59,0	DESeq2	~Descr_Genotype	N11	Descr_Genotype	Rank	Tcl
Ap4s1	84.84	0.0830593	0.082461	0.0645279	0.0695183	1.05926	1.05882	1.04574	1.04937	0.0895648	0.179836	0.461861	0.644181	0.807307	ACATATGT;GCTATCGA;GACGTAAG	ACATCTAG;GTTGGTAG;AGCGCTCG;AGGCCTGA	Descr_Genotype_Rank_vs_Tcl_N11	6.43395	6.5122	Sum	59,0	DESeq2	~Descr_Genotype	N11	Descr_Genotype	Rank	Tcl
Ap5b1	5.88928	-0.196147	-0.0517774	-0.0399716	-0.0575975	-1.14563	-1.03654	-1.02809	-1.04073	-0.190722	0.647181	-0.303078	0.76183	0.883159	ACATATGT;GCTATCGA;GACGTAAG	ACATCTAG;GTTGGTAG;AGCGCTCG;AGGCCTGA	Descr_Genotype_Rank_vs_Tcl_N11	2.81049	2.43822	Sum	59,0	DESeq2	~Descr_Genotype	N11	Descr_Genotype	Rank	Tcl
Ap5m1	26.4106	0.2969	0.213838	0.168694	0.189654	1.2285	1.15977	1.12404	1.14049	0.261571	0.308127	0.963565	0.335264	0.563224	ACATATGT;GCTATCGA;GACGTAAG	ACATCTAG;GTTGGTAG;AGCGCTCG;AGGCCTGA	Descr_Genotype_Rank_vs_Tcl_N11	4.62677	4.87961	Sum	59,0	DESeq2	~Descr_Genotype	N11	Descr_Genotype	Rank	Tcl
Ap5s1	24.6552	0.102474	0.102804	0.0527543	0.0628412	1.07361	1.07386	1.03724	1.04452	0.0582395	0.325061	0.315244	0.752576	0.877361	ACATATGT;GCTATCGA;GACGTAAG	ACATCTAG;GTTGGTAG;AGCGCTCG;AGGCCTGA	Descr_Genotype_Rank_vs_Tcl_N11	4.64902	4.77847	Sum	59,0	DESeq2	~Descr_Genotype	N11	Descr_Genotype	Rank	Tcl
Ap5z1	21.2355	0.525451	0.431884	0.31822	0.324491	1.43938	1.34899	1.24679	1.25222	0.55548	0.324297	1.62028	0.105173	0.275444	ACATATGT;GCTATCGA;GACGTAAG	ACATCTAG;GTTGGTAG;AGCGCTCG;AGGCCTGA	Descr_Genotype_Rank_vs_Tcl_N11	4.33012	4.8718	Sum	59,0	DESeq2	~Descr_Genotype	N11	Descr_Genotype	Rank	Tcl
Apaf1	14.3564	-0.259479	-0.11783	-0.0853735	-0.111445	-1.19705	-1.0851	-1.06096	-1.08031	-0.275754	0.475825	-0.545324	0.585531	0.765642	ACATATGT;GCTATCGA;GACGTAAG	ACATCTAG;GTTGGTAG;AGCGCTCG;AGGCCTGA	Descr_Genotype_Rank_vs_Tcl_N11	4.0654	3.76561	Sum	59,0	DESeq2	~Descr_Genotype	N11	Descr_Genotype	Rank	Tcl
Apba3	25.4138	0.163219	0.105272	0.0824796	0.0981122	1.11978	1.0757	1.05884	1.07037	0.151265	0.333666	0.489169	0.624722	0.795054	ACATATGT;GCTATCGA;GACGTAAG	ACATCTAG;GTTGGTAG;AGCGCTCG;AGGCCTGA	Descr_Genotype_Rank_vs_Tcl_N11	4.6291	4.74704	Sum	59,0	DESeq2	~Descr_Genotype	N11	Descr_Genotype	Rank	Tcl
Apbb1ip	141.233	0.517669	0.435868	0.440584	0.426078	1.43164	1.35272	1.35715	1.34358	0.536111	0.190297	2.72033	0.00652173	0.0396616	ACATATGT;GCTATCGA;GACGTAAG	ACATCTAG;GTTGGTAG;AGCGCTCG;AGGCCTGA	Descr_Genotype_Rank_vs_Tcl_N11	6.75038	7.30616	Sum	59,0	DESeq2	~Descr_Genotype	N11	Descr_Genotype	Rank	Tcl
Apbb3	14.7747	0.00910359	-0.0357505	0.00387355	0.00453155	1.00633	-1.02509	1.00269	1.00315	-0.0382265	0.412691	0.0220591	0.982401	0.991906	ACATATGT;GCTATCGA;GACGTAAG	ACATCTAG;GTTGGTAG;AGCGCTCG;AGGCCTGA	Descr_Genotype_Rank_vs_Tcl_N11	3.87575	3.85219	Sum	59,0	DESeq2	~Descr_Genotype	N11	Descr_Genotype	Rank	Tcl
Apc	37.6292	0.264787	0.175305	0.135579	0.158336	1.20146	1.1292	1.09853	1.116	0.27092	0.336205	0.787577	0.430944	0.647558	ACATATGT;GCTATCGA;GACGTAAG	ACATCTAG;GTTGGTAG;AGCGCTCG;AGGCCTGA	Descr_Genotype_Rank_vs_Tcl_N11	5.09664	5.35267	Sum	59,0	DESeq2	~Descr_Genotype	N11	Descr_Genotype	Rank	Tcl
Apeh	62.4412	0.0822833	0.0647758	0.0589133	0.0649534	1.05869	1.04592	1.04168	1.04605	0.0954312	0.210625	0.390663	0.696046	0.842292	ACATATGT;GCTATCGA;GACGTAAG	ACATCTAG;GTTGGTAG;AGCGCTCG;AGGCCTGA	Descr_Genotype_Rank_vs_Tcl_N11	5.88672	5.9835	Sum	59,0	DESeq2	~Descr_Genotype	N11	Descr_Genotype	Rank	Tcl
Apex1	172.359	-0.594811	-0.538345	-0.550202	-0.529187	-1.51027	-1.45231	-1.46429	-1.44312	-0.595677	0.144924	-4.10429	4.05564e-05	0.000881421	ACATATGT;GCTATCGA;GACGTAAG	ACATCTAG;GTTGGTAG;AGCGCTCG;AGGCCTGA	Descr_Genotype_Rank_vs_Tcl_N11	7.82373	7.22817	Sum	59,0	DESeq2	~Descr_Genotype	N11	Descr_Genotype	Rank	Tcl
Apex2	16.5723	-0.0468053	-0.0539825	-0.0198401	-0.0252204	-1.03297	-1.03813	-1.01385	-1.01764	-0.0759328	0.379497	-0.123335	0.901842	0.957325	ACATATGT;GCTATCGA;GACGTAAG	ACATCTAG;GTTGGTAG;AGCGCTCG;AGGCCTGA	Descr_Genotype_Rank_vs_Tcl_N11	4.09299	4.01544	Sum	59,0	DESeq2	~Descr_Genotype	N11	Descr_Genotype	Rank	Tcl
Aph1a	8.04931	0.220305	0.0630485	0.0617135	0.0818845	1.16498	1.04467	1.0437	1.0584	0.293676	0.538617	0.409021	0.682525	0.83349	ACATATGT;GCTATCGA;GACGTAAG	ACATCTAG;GTTGGTAG;AGCGCTCG;AGGCCTGA	Descr_Genotype_Rank_vs_Tcl_N11	2.83279	3.16973	Sum	59,0	DESeq2	~Descr_Genotype	N11	Descr_Genotype	Rank	Tcl
Api5	56.7567	-0.337329	-0.28806	-0.249086	-0.260501	-1.26342	-1.221	-1.18845	-1.1979	-0.339694	0.222046	-1.51918	0.128716	0.315071	ACATATGT;GCTATCGA;GACGTAAG	ACATCTAG;GTTGGTAG;AGCGCTCG;AGGCCTGA	Descr_Genotype_Rank_vs_Tcl_N11	5.95438	5.60845	Sum	59,0	DESeq2	~Descr_Genotype	N11	Descr_Genotype	Rank	Tcl
Apip	99.5245	0.00744204	0.0368923	0.00549834	0.00594638	1.00517	1.0259	1.00382	1.00413	-0.00516853	0.204445	0.0364012	0.970962	0.988331	ACATATGT;GCTATCGA;GACGTAAG	ACATCTAG;GTTGGTAG;AGCGCTCG;AGGCCTGA	Descr_Genotype_Rank_vs_Tcl_N11	6.7798	6.79254	Sum	59,0	DESeq2	~Descr_Genotype	N11	Descr_Genotype	Rank	Tcl
Aplf	9.99065	0.234416	0.0955473	0.0713223	0.0932637	1.17643	1.06847	1.05068	1.06678	0.263453	0.508764	0.460756	0.644974	0.807784	ACATATGT;GCTATCGA;GACGTAAG	ACATCTAG;GTTGGTAG;AGCGCTCG;AGGCCTGA	Descr_Genotype_Rank_vs_Tcl_N11	3.22881	3.45708	Sum	59,0	DESeq2	~Descr_Genotype	N11	Descr_Genotype	Rank	Tcl
Aplp2	48.5783	0.259047	0.22152	0.165607	0.183214	1.19669	1.16596	1.12164	1.13541	0.232131	0.263072	0.984698	0.324773	0.552552	ACATATGT;GCTATCGA;GACGTAAG	ACATCTAG;GTTGGTAG;AGCGCTCG;AGGCCTGA	Descr_Genotype_Rank_vs_Tcl_N11	5.55871	5.81213	Sum	59,0	DESeq2	~Descr_Genotype	N11	Descr_Genotype	Rank	Tcl
Apmap	36.1352	0.00499794	-0.0422113	0.0043514	0.00353159	1.00347	-1.02969	1.00302	1.00245	0.00178011	0.263111	0.0189956	0.984845	0.993101	ACATATGT;GCTATCGA;GACGTAAG	ACATCTAG;GTTGGTAG;AGCGCTCG;AGGCCTGA	Descr_Genotype_Rank_vs_Tcl_N11	5.03226	5.02433	Sum	59,0	DESeq2	~Descr_Genotype	N11	Descr_Genotype	Rank	Tcl
Apobec1	69.4454	0.102941	0.116024	0.0724936	0.0799801	1.07396	1.08374	1.05153	1.057	0.121636	0.218544	0.471032	0.637618	0.803097	ACATATGT;GCTATCGA;GACGTAAG	ACATCTAG;GTTGGTAG;AGCGCTCG;AGGCCTGA	Descr_Genotype_Rank_vs_Tcl_N11	6.19649	6.31309	Sum	59,0	DESeq2	~Descr_Genotype	N11	Descr_Genotype	Rank	Tcl
Apobec2	6.41187	-1.6781	-0.641097	-0.651992	-0.486465	-3.20006	-1.55951	-1.57134	-1.40101	-1.59249	0.725253	-2.31381	0.020678	0.0917332	ACATATGT;GCTATCGA;GACGTAAG	ACATCTAG;GTTGGTAG;AGCGCTCG;AGGCCTGA	Descr_Genotype_Rank_vs_Tcl_N11	3.24471	1.70453	Sum	59,0	DESeq2	~Descr_Genotype	N11	Descr_Genotype	Rank	Tcl
Apobec3	866.528	-0.210376	-0.19299	-0.192786	-0.196546	-1.15699	-1.14313	-1.14297	-1.14595	-0.208552	0.108042	-1.94717	0.0515141	0.170906	ACATATGT;GCTATCGA;GACGTAAG	ACATCTAG;GTTGGTAG;AGCGCTCG;AGGCCTGA	Descr_Genotype_Rank_vs_Tcl_N11	9.98579	9.77595	Sum	59,0	DESeq2	~Descr_Genotype	N11	Descr_Genotype	Rank	Tcl
Apobr	7.50956	-1.22402	-0.556935	-0.466529	-0.420538	-2.33596	-1.47114	-1.38178	-1.33843	-1.15681	0.603086	-2.02959	0.0423984	0.151254	ACATATGT;GCTATCGA;GACGTAAG	ACATCTAG;GTTGGTAG;AGCGCTCG;AGGCCTGA	Descr_Genotype_Rank_vs_Tcl_N11	3.33762	2.36477	Sum	59,0	DESeq2	~Descr_Genotype	N11	Descr_Genotype	Rank	Tcl
Apoe	3030.36	0.962616	0.851381	0.85321	0.73031	1.94884	1.80423	1.80652	1.659	0.962269	0.241742	3.98199	6.83408e-05	0.00133602	ACATATGT;GCTATCGA;GACGTAAG	ACATCTAG;GTTGGTAG;AGCGCTCG;AGGCCTGA	Descr_Genotype_Rank_vs_Tcl_N11	11.2122	12.2445	Sum	59,0	DESeq2	~Descr_Genotype	N11	Descr_Genotype	Rank	Tcl
Apol10b	4.12993	-1.59409	-0.370579	-0.44288	-0.432205	-3.01905	-1.29287	-1.35932	-1.34929	-1.51731	0.746107	-2.13655	0.0326347	0.126332	ACATATGT;GCTATCGA;GACGTAAG	ACATCTAG;GTTGGTAG;AGCGCTCG;AGGCCTGA	Descr_Genotype_Rank_vs_Tcl_N11	3.27771	1.93373	Sum	59,0	DESeq2	~Descr_Genotype	N11	Descr_Genotype	Rank	Tcl
Apol11b	5.43363	2.41249	0.489428	0.177009	0.331164	5.32391	1.40389	1.13054	1.25803	2.4238	1.21071	1.99263	0.0463022	0.159707	ACATATGT;GCTATCGA;GACGTAAG	ACATCTAG;GTTGGTAG;AGCGCTCG;AGGCCTGA	Descr_Genotype_Rank_vs_Tcl_N11	1.50008	2.5569	Sum	59,0	DESeq2	~Descr_Genotype	N11	Descr_Genotype	Rank	Tcl
Apool	56.9196	-0.321787	-0.243166	-0.225104	-0.239846	-1.24988	-1.18359	-1.16886	-1.18087	-0.337388	0.23904	-1.34617	0.178248	0.386835	ACATATGT;GCTATCGA;GACGTAAG	ACATCTAG;GTTGGTAG;AGCGCTCG;AGGCCTGA	Descr_Genotype_Rank_vs_Tcl_N11	6.08497	5.76607	Sum	59,0	DESeq2	~Descr_Genotype	N11	Descr_Genotype	Rank	Tcl
Apopt1	53.1449	-0.538783	-0.413652	-0.426822	-0.41227	-1.45275	-1.33205	-1.34427	-1.33078	-0.561636	0.227729	-2.3659	0.0179864	0.0830628	ACATATGT;GCTATCGA;GACGTAAG	ACATCTAG;GTTGGTAG;AGCGCTCG;AGGCCTGA	Descr_Genotype_Rank_vs_Tcl_N11	6.16381	5.59771	Sum	59,0	DESeq2	~Descr_Genotype	N11	Descr_Genotype	Rank	Tcl
App	23.5019	0.687924	0.384847	0.402664	0.386553	1.61096	1.30572	1.32195	1.30727	0.660887	0.366893	1.875	0.0607926	0.191579	ACATATGT;GCTATCGA;GACGTAAG	ACATCTAG;GTTGGTAG;AGCGCTCG;AGGCCTGA	Descr_Genotype_Rank_vs_Tcl_N11	4.05259	4.72663	Sum	59,0	DESeq2	~Descr_Genotype	N11	Descr_Genotype	Rank	Tcl
Appbp2	66.9967	-0.0314785	-0.0179088	-0.0207062	-0.0237398	-1.02206	-1.01249	-1.01446	-1.01659	-0.0341016	0.232924	-0.135144	0.892498	0.954189	ACATATGT;GCTATCGA;GACGTAAG	ACATCTAG;GTTGGTAG;AGCGCTCG;AGGCCTGA	Descr_Genotype_Rank_vs_Tcl_N11	6.11757	6.09796	Sum	59,0	DESeq2	~Descr_Genotype	N11	Descr_Genotype	Rank	Tcl
Appl1	92.0722	0.478024	0.406974	0.357194	0.354696	1.39283	1.3259	1.28093	1.27872	0.462266	0.242001	1.9753	0.0482343	0.163976	ACATATGT;GCTATCGA;GACGTAAG	ACATCTAG;GTTGGTAG;AGCGCTCG;AGGCCTGA	Descr_Genotype_Rank_vs_Tcl_N11	6.36829	6.79049	Sum	59,0	DESeq2	~Descr_Genotype	N11	Descr_Genotype	Rank	Tcl
Appl2	13.6786	0.664327	0.360627	0.30638	0.320847	1.58483	1.28398	1.2366	1.24906	0.686406	0.430457	1.5433	0.122757	0.305962	ACATATGT;GCTATCGA;GACGTAAG	ACATCTAG;GTTGGTAG;AGCGCTCG;AGGCCTGA	Descr_Genotype_Rank_vs_Tcl_N11	3.41067	4.06571	Sum	59,0	DESeq2	~Descr_Genotype	N11	Descr_Genotype	Rank	Tcl
Aprt	273.343	-0.79515	-0.697702	-0.742445	-0.688361	-1.73526	-1.62192	-1.67301	-1.61145	-0.797228	0.164842	-4.82369	1.40923e-06	5.96715e-05	ACATATGT;GCTATCGA;GACGTAAG	ACATCTAG;GTTGGTAG;AGCGCTCG;AGGCCTGA	Descr_Genotype_Rank_vs_Tcl_N11	8.61892	7.82856	Sum	59,0	DESeq2	~Descr_Genotype	N11	Descr_Genotype	Rank	Tcl
Aptx	32.326	-0.199295	-0.105744	-0.114666	-0.132406	-1.14814	-1.07605	-1.08272	-1.09612	-0.226567	0.290731	-0.685497	0.49303	0.697712	ACATATGT;GCTATCGA;GACGTAAG	ACATCTAG;GTTGGTAG;AGCGCTCG;AGGCCTGA	Descr_Genotype_Rank_vs_Tcl_N11	5.30181	5.06582	Sum	59,0	DESeq2	~Descr_Genotype	N11	Descr_Genotype	Rank	Tcl
Aqr	90.4803	0.586518	0.462566	0.456296	0.431779	1.50162	1.37799	1.37201	1.3489	0.598725	0.246694	2.37751	0.0174299	0.0813299	ACATATGT;GCTATCGA;GACGTAAG	ACATCTAG;GTTGGTAG;AGCGCTCG;AGGCCTGA	Descr_Genotype_Rank_vs_Tcl_N11	6.15163	6.71789	Sum	59,0	DESeq2	~Descr_Genotype	N11	Descr_Genotype	Rank	Tcl
Araf	80.1261	0.0299188	0.0366732	0.0217488	0.0237779	1.02095	1.02575	1.01519	1.01662	0.0184248	0.207183	0.144408	0.885178	0.950288	ACATATGT;GCTATCGA;GACGTAAG	ACATCTAG;GTTGGTAG;AGCGCTCG;AGGCCTGA	Descr_Genotype_Rank_vs_Tcl_N11	6.38733	6.39415	Sum	59,0	DESeq2	~Descr_Genotype	N11	Descr_Genotype	Rank	Tcl
Arap1	58.7526	0.44622	0.320022	0.334276	0.335395	1.36247	1.24835	1.26074	1.26172	0.442004	0.235665	1.89345	0.0582986	0.186044	ACATATGT;GCTATCGA;GACGTAAG	ACATCTAG;GTTGGTAG;AGCGCTCG;AGGCCTGA	Descr_Genotype_Rank_vs_Tcl_N11	5.3813	5.83014	Sum	59,0	DESeq2	~Descr_Genotype	N11	Descr_Genotype	Rank	Tcl
Arap2	74.9678	0.516847	0.372382	0.395773	0.385083	1.43082	1.29449	1.31565	1.30594	0.534399	0.240355	2.15035	0.0315278	0.123329	ACATATGT;GCTATCGA;GACGTAAG	ACATCTAG;GTTGGTAG;AGCGCTCG;AGGCCTGA	Descr_Genotype_Rank_vs_Tcl_N11	5.69878	6.25951	Sum	59,0	DESeq2	~Descr_Genotype	N11	Descr_Genotype	Rank	Tcl
Arcn1	103.651	0.0903265	0.0727663	0.0696166	0.074691	1.06461	1.05173	1.04944	1.05314	0.110575	0.186465	0.484416	0.628091	0.797446	ACATATGT;GCTATCGA;GACGTAAG	ACATCTAG;GTTGGTAG;AGCGCTCG;AGGCCTGA	Descr_Genotype_Rank_vs_Tcl_N11	6.58169	6.71453	Sum	59,0	DESeq2	~Descr_Genotype	N11	Descr_Genotype	Rank	Tcl
Arel1	21.5583	-0.0112986	-0.024496	-0.00496962	-0.00649555	-1.00786	-1.01712	-1.00345	-1.00451	-0.0058401	0.3523	-0.032071	0.974415	0.989441	ACATATGT;GCTATCGA;GACGTAAG	ACATCTAG;GTTGGTAG;AGCGCTCG;AGGCCTGA	Descr_Genotype_Rank_vs_Tcl_N11	4.43022	4.37182	Sum	59,0	DESeq2	~Descr_Genotype	N11	Descr_Genotype	Rank	Tcl
Arf1	356.372	-0.413356	-0.388166	-0.380155	-0.377684	-1.33178	-1.30873	-1.30148	-1.29925	-0.418293	0.125604	-3.29095	0.000998503	0.0100587	ACATATGT;GCTATCGA;GACGTAAG	ACATCTAG;GTTGGTAG;AGCGCTCG;AGGCCTGA	Descr_Genotype_Rank_vs_Tcl_N11	8.69003	8.27115	Sum	59,0	DESeq2	~Descr_Genotype	N11	Descr_Genotype	Rank	Tcl
Arf2	29.3463	0.906349	0.425953	0.609154	0.499966	1.8743	1.34346	1.52536	1.41418	0.903382	0.380907	2.37945	0.0173386	0.0811042	ACATATGT;GCTATCGA;GACGTAAG	ACATCTAG;GTTGGTAG;AGCGCTCG;AGGCCTGA	Descr_Genotype_Rank_vs_Tcl_N11	4.04315	4.76187	Sum	59,0	DESeq2	~Descr_Genotype	N11	Descr_Genotype	Rank	Tcl
Arf3	47.9676	-0.526747	-0.377012	-0.405241	-0.39366	-1.44068	-1.29865	-1.32431	-1.31372	-0.53759	0.238988	-2.20407	0.0275193	0.112334	ACATATGT;GCTATCGA;GACGTAAG	ACATCTAG;GTTGGTAG;AGCGCTCG;AGGCCTGA	Descr_Genotype_Rank_vs_Tcl_N11	6.105	5.55479	Sum	59,0	DESeq2	~Descr_Genotype	N11	Descr_Genotype	Rank	Tcl
Arf4	387.443	0.2134	0.199137	0.175114	0.18336	1.15942	1.14801	1.12905	1.13553	0.207537	0.165012	1.29324	0.195928	0.411282	ACATATGT;GCTATCGA;GACGTAAG	ACATCTAG;GTTGGTAG;AGCGCTCG;AGGCCTGA	Descr_Genotype_Rank_vs_Tcl_N11	8.53747	8.73535	Sum	59,0	DESeq2	~Descr_Genotype	N11	Descr_Genotype	Rank	Tcl
Arf5	381.262	-0.10779	-0.100471	-0.0950346	-0.0983987	-1.07758	-1.07212	-1.06809	-1.07058	-0.103286	0.125773	-0.857018	0.391435	0.613621	ACATATGT;GCTATCGA;GACGTAAG	ACATCTAG;GTTGGTAG;AGCGCTCG;AGGCCTGA	Descr_Genotype_Rank_vs_Tcl_N11	8.63767	8.53543	Sum	59,0	DESeq2	~Descr_Genotype	N11	Descr_Genotype	Rank	Tcl
Arf6	947.994	0.0849506	0.0827071	0.0677585	0.0724196	1.06065	1.059	1.04809	1.05148	0.0847412	0.169464	0.50129	0.616167	0.788038	ACATATGT;GCTATCGA;GACGTAAG	ACATCTAG;GTTGGTAG;AGCGCTCG;AGGCCTGA	Descr_Genotype_Rank_vs_Tcl_N11	9.89321	9.9475	Sum	59,0	DESeq2	~Descr_Genotype	N11	Descr_Genotype	Rank	Tcl
Arfgap1	49.0682	0.056113	0.0372855	0.0369103	0.0410301	1.03966	1.02618	1.02591	1.02885	0.0642335	0.247464	0.226752	0.820617	0.916168	ACATATGT;GCTATCGA;GACGTAAG	ACATCTAG;GTTGGTAG;AGCGCTCG;AGGCCTGA	Descr_Genotype_Rank_vs_Tcl_N11	5.57739	5.62437	Sum	59,0	DESeq2	~Descr_Genotype	N11	Descr_Genotype	Rank	Tcl
Arfgap2	22.9912	0.43435	0.274175	0.231085	0.254413	1.3513	1.2093	1.17372	1.19285	0.373512	0.345983	1.25541	0.209331	0.426786	ACATATGT;GCTATCGA;GACGTAAG	ACATCTAG;GTTGGTAG;AGCGCTCG;AGGCCTGA	Descr_Genotype_Rank_vs_Tcl_N11	4.30414	4.62004	Sum	59,0	DESeq2	~Descr_Genotype	N11	Descr_Genotype	Rank	Tcl
Arfgap3	27.2769	-0.160291	-0.159431	-0.0712496	-0.0881808	-1.11751	-1.11685	-1.05063	-1.06303	-0.137065	0.370991	-0.432061	0.665697	0.823119	ACATATGT;GCTATCGA;GACGTAAG	ACATCTAG;GTTGGTAG;AGCGCTCG;AGGCCTGA	Descr_Genotype_Rank_vs_Tcl_N11	4.5045	4.54517	Sum	59,0	DESeq2	~Descr_Genotype	N11	Descr_Genotype	Rank	Tcl
Arfgef1	92.8107	0.723787	0.601118	0.634993	0.577936	1.65151	1.51689	1.55293	1.49271	0.718421	0.20865	3.46891	0.000522573	0.00623571	ACATATGT;GCTATCGA;GACGTAAG	ACATCTAG;GTTGGTAG;AGCGCTCG;AGGCCTGA	Descr_Genotype_Rank_vs_Tcl_N11	6.08225	6.79203	Sum	59,0	DESeq2	~Descr_Genotype	N11	Descr_Genotype	Rank	Tcl
Arfgef2	25.4757	-0.573554	-0.356376	-0.358834	-0.356611	-1.48819	-1.28021	-1.28239	-1.28041	-0.541281	0.321935	-1.78158	0.0748174	0.221043	ACATATGT;GCTATCGA;GACGTAAG	ACATCTAG;GTTGGTAG;AGCGCTCG;AGGCCTGA	Descr_Genotype_Rank_vs_Tcl_N11	5.10981	4.55446	Sum	59,0	DESeq2	~Descr_Genotype	N11	Descr_Genotype	Rank	Tcl
Arfip1	19.6037	0.307652	0.186985	0.144046	0.171057	1.23769	1.13838	1.105	1.12588	0.30554	0.367104	0.83805	0.402002	0.622788	ACATATGT;GCTATCGA;GACGTAAG	ACATCTAG;GTTGGTAG;AGCGCTCG;AGGCCTGA	Descr_Genotype_Rank_vs_Tcl_N11	4.15554	4.41349	Sum	59,0	DESeq2	~Descr_Genotype	N11	Descr_Genotype	Rank	Tcl
Arfip2	34.0144	-0.167418	-0.139284	-0.09948	-0.11442	-1.12305	-1.10136	-1.07139	-1.08254	-0.162739	0.278194	-0.601804	0.547305	0.739207	ACATATGT;GCTATCGA;GACGTAAG	ACATCTAG;GTTGGTAG;AGCGCTCG;AGGCCTGA	Descr_Genotype_Rank_vs_Tcl_N11	5.17716	5.01314	Sum	59,0	DESeq2	~Descr_Genotype	N11	Descr_Genotype	Rank	Tcl
Arfrp1	86.4789	-0.0977413	-0.0897338	-0.071731	-0.0788089	-1.0701	-1.06417	-1.05098	-1.05615	-0.103203	0.199819	-0.48915	0.624735	0.795054	ACATATGT;GCTATCGA;GACGTAAG	ACATCTAG;GTTGGTAG;AGCGCTCG;AGGCCTGA	Descr_Genotype_Rank_vs_Tcl_N11	6.46115	6.35418	Sum	59,0	DESeq2	~Descr_Genotype	N11	Descr_Genotype	Rank	Tcl
Arglu1	449.621	0.291992	0.253297	0.252323	0.257955	1.22433	1.19193	1.19112	1.19578	0.296751	0.148175	1.97058	0.0487719	0.164918	ACATATGT;GCTATCGA;GACGTAAG	ACATCTAG;GTTGGTAG;AGCGCTCG;AGGCCTGA	Descr_Genotype_Rank_vs_Tcl_N11	8.51292	8.8055	Sum	59,0	DESeq2	~Descr_Genotype	N11	Descr_Genotype	Rank	Tcl
Arhgap1	33.1351	0.128289	0.106672	0.0717769	0.0838881	1.093	1.07674	1.05101	1.05987	0.15583	0.297512	0.431205	0.666319	0.823232	ACATATGT;GCTATCGA;GACGTAAG	ACATCTAG;GTTGGTAG;AGCGCTCG;AGGCCTGA	Descr_Genotype_Rank_vs_Tcl_N11	4.97316	5.14557	Sum	59,0	DESeq2	~Descr_Genotype	N11	Descr_Genotype	Rank	Tcl
Arhgap10	7.55293	1.08615	0.524741	0.437145	0.400628	2.12307	1.43868	1.35392	1.32008	1.04552	0.562491	1.93096	0.0534879	0.175377	ACATATGT;GCTATCGA;GACGTAAG	ACATCTAG;GTTGGTAG;AGCGCTCG;AGGCCTGA	Descr_Genotype_Rank_vs_Tcl_N11	2.57534	3.48218	Sum	59,0	DESeq2	~Descr_Genotype	N11	Descr_Genotype	Rank	Tcl
Arhgap11a	22.6862	-0.0417386	-0.105477	-0.0187863	-0.0234568	-1.02935	-1.07585	-1.01311	-1.01639	-0.0108152	0.361853	-0.115347	0.90817	0.959119	ACATATGT;GCTATCGA;GACGTAAG	ACATCTAG;GTTGGTAG;AGCGCTCG;AGGCCTGA	Descr_Genotype_Rank_vs_Tcl_N11	4.32468	4.27051	Sum	59,0	DESeq2	~Descr_Genotype	N11	Descr_Genotype	Rank	Tcl
Arhgap12	20.2278	0.447431	0.254897	0.246188	0.266259	1.36361	1.19325	1.18607	1.20269	0.451985	0.339372	1.31841	0.187366	0.399232	ACATATGT;GCTATCGA;GACGTAAG	ACATCTAG;GTTGGTAG;AGCGCTCG;AGGCCTGA	Descr_Genotype_Rank_vs_Tcl_N11	4.0226	4.44431	Sum	59,0	DESeq2	~Descr_Genotype	N11	Descr_Genotype	Rank	Tcl
Arhgap15	136.442	0.762752	0.626063	0.690516	0.630596	1.69672	1.54335	1.61386	1.5482	0.752023	0.190827	3.99708	6.41291e-05	0.00127187	ACATATGT;GCTATCGA;GACGTAAG	ACATCTAG;GTTGGTAG;AGCGCTCG;AGGCCTGA	Descr_Genotype_Rank_vs_Tcl_N11	6.46864	7.23685	Sum	59,0	DESeq2	~Descr_Genotype	N11	Descr_Genotype	Rank	Tcl
Arhgap17	106.578	0.422494	0.357012	0.345808	0.345575	1.34024	1.28077	1.27086	1.27066	0.411956	0.1931	2.18795	0.0286734	0.115467	ACATATGT;GCTATCGA;GACGTAAG	ACATCTAG;GTTGGTAG;AGCGCTCG;AGGCCTGA	Descr_Genotype_Rank_vs_Tcl_N11	6.47709	6.87521	Sum	59,0	DESeq2	~Descr_Genotype	N11	Descr_Genotype	Rank	Tcl
Arhgap18	15.972	0.333007	0.114777	0.144883	0.173082	1.25964	1.08281	1.10564	1.12746	0.329055	0.39556	0.841863	0.399865	0.621439	ACATATGT;GCTATCGA;GACGTAAG	ACATCTAG;GTTGGTAG;AGCGCTCG;AGGCCTGA	Descr_Genotype_Rank_vs_Tcl_N11	3.65016	4.00366	Sum	59,0	DESeq2	~Descr_Genotype	N11	Descr_Genotype	Rank	Tcl
Arhgap19	10.0451	-0.512121	-0.36232	-0.161203	-0.202174	-1.42615	-1.28549	-1.11822	-1.15043	-0.500252	0.51468	-0.995029	0.319722	0.548292	ACATATGT;GCTATCGA;GACGTAAG	ACATCTAG;GTTGGTAG;AGCGCTCG;AGGCCTGA	Descr_Genotype_Rank_vs_Tcl_N11	3.41137	2.95917	Sum	59,0	DESeq2	~Descr_Genotype	N11	Descr_Genotype	Rank	Tcl
Arhgap20	6.24276	-1.52885	-0.380802	-0.340389	-0.389223	-2.88556	-1.30207	-1.2661	-1.30969	-1.52132	0.769736	-1.9862	0.0470106	0.161215	ACATATGT;GCTATCGA;GACGTAAG	ACATCTAG;GTTGGTAG;AGCGCTCG;AGGCCTGA	Descr_Genotype_Rank_vs_Tcl_N11	3.48669	2.43012	Sum	59,0	DESeq2	~Descr_Genotype	N11	Descr_Genotype	Rank	Tcl
Arhgap21	13.6589	0.789345	0.417085	0.354768	0.355773	1.72829	1.33523	1.27878	1.27967	0.815976	0.462817	1.70552	0.0880974	0.245754	ACATATGT;GCTATCGA;GACGTAAG	ACATCTAG;GTTGGTAG;AGCGCTCG;AGGCCTGA	Descr_Genotype_Rank_vs_Tcl_N11	3.29996	4.10985	Sum	59,0	DESeq2	~Descr_Genotype	N11	Descr_Genotype	Rank	Tcl
Arhgap24	35.9513	0.640399	0.554476	0.467265	0.434694	1.55876	1.46863	1.38249	1.35162	0.620096	0.284472	2.25119	0.0243737	0.103787	ACATATGT;GCTATCGA;GACGTAAG	ACATCTAG;GTTGGTAG;AGCGCTCG;AGGCCTGA	Descr_Genotype_Rank_vs_Tcl_N11	5.07551	5.66327	Sum	59,0	DESeq2	~Descr_Genotype	N11	Descr_Genotype	Rank	Tcl
Arhgap25	175.915	0.277123	0.250298	0.233521	0.240076	1.21178	1.18945	1.1757	1.18106	0.276224	0.160246	1.72936	0.0837452	0.238856	ACATATGT;GCTATCGA;GACGTAAG	ACATCTAG;GTTGGTAG;AGCGCTCG;AGGCCTGA	Descr_Genotype_Rank_vs_Tcl_N11	7.31195	7.58549	Sum	59,0	DESeq2	~Descr_Genotype	N11	Descr_Genotype	Rank	Tcl
Arhgap27	31.6191	-0.157756	-0.159034	-0.0840384	-0.0995751	-1.11555	-1.11654	-1.05998	-1.07146	-0.164886	0.312823	-0.504297	0.614052	0.786397	ACATATGT;GCTATCGA;GACGTAAG	ACATCTAG;GTTGGTAG;AGCGCTCG;AGGCCTGA	Descr_Genotype_Rank_vs_Tcl_N11	4.89704	4.6778	Sum	59,0	DESeq2	~Descr_Genotype	N11	Descr_Genotype	Rank	Tcl
Arhgap27os3	20.4297	0.786071	0.429821	0.420806	0.396871	1.72437	1.34707	1.33868	1.31665	0.7736	0.414456	1.89663	0.0578763	0.185144	ACATATGT;GCTATCGA;GACGTAAG	ACATCTAG;GTTGGTAG;AGCGCTCG;AGGCCTGA	Descr_Genotype_Rank_vs_Tcl_N11	3.88382	4.53037	Sum	59,0	DESeq2	~Descr_Genotype	N11	Descr_Genotype	Rank	Tcl
Arhgap30	240.72	0.478395	0.421383	0.427459	0.418632	1.39319	1.33921	1.34486	1.33666	0.489734	0.154771	3.09099	0.00199491	0.0166702	ACATATGT;GCTATCGA;GACGTAAG	ACATCTAG;GTTGGTAG;AGCGCTCG;AGGCCTGA	Descr_Genotype_Rank_vs_Tcl_N11	7.50281	8.01364	Sum	59,0	DESeq2	~Descr_Genotype	N11	Descr_Genotype	Rank	Tcl
Arhgap31	4.66223	-1.04455	-0.497252	-0.146733	-0.214868	-2.06272	-1.41152	-1.10706	-1.1606	-1.07854	0.850358	-1.22836	0.219311	0.438744	ACATATGT;GCTATCGA;GACGTAAG	ACATCTAG;GTTGGTAG;AGCGCTCG;AGGCCTGA	Descr_Genotype_Rank_vs_Tcl_N11	2.23101	1.35703	Sum	59,0	DESeq2	~Descr_Genotype	N11	Descr_Genotype	Rank	Tcl
Arhgap33	4.9875	0.602339	0.240297	0.114014	0.157059	1.51818	1.18124	1.08224	1.11501	0.696072	0.71052	0.847744	0.39658	0.618526	ACATATGT;GCTATCGA;GACGTAAG	ACATCTAG;GTTGGTAG;AGCGCTCG;AGGCCTGA	Descr_Genotype_Rank_vs_Tcl_N11	2.16496	2.68931	Sum	59,0	DESeq2	~Descr_Genotype	N11	Descr_Genotype	Rank	Tcl
Arhgap35	8.88945	0.613109	0.171651	0.178908	0.220145	1.52955	1.12635	1.13203	1.16485	0.719644	0.558412	1.09795	0.272226	0.500411	ACATATGT;GCTATCGA;GACGTAAG	ACATCTAG;GTTGGTAG;AGCGCTCG;AGGCCTGA	Descr_Genotype_Rank_vs_Tcl_N11	2.49733	3.24081	Sum	59,0	DESeq2	~Descr_Genotype	N11	Descr_Genotype	Rank	Tcl
Arhgap39	5.09282	-0.681689	-0.34917	-0.115178	-0.163894	-1.60402	-1.27383	-1.08311	-1.12031	-0.739636	0.753975	-0.904127	0.365928	0.588597	ACATATGT;GCTATCGA;GACGTAAG	ACATCTAG;GTTGGTAG;AGCGCTCG;AGGCCTGA	Descr_Genotype_Rank_vs_Tcl_N11	2.39469	2.01297	Sum	59,0	DESeq2	~Descr_Genotype	N11	Descr_Genotype	Rank	Tcl
Arhgap4	97.1285	0.206236	0.181249	0.161643	0.171342	1.15367	1.13387	1.11856	1.12611	0.199887	0.18404	1.12061	0.262455	0.488973	ACATATGT;GCTATCGA;GACGTAAG	ACATCTAG;GTTGGTAG;AGCGCTCG;AGGCCTGA	Descr_Genotype_Rank_vs_Tcl_N11	6.48551	6.69273	Sum	59,0	DESeq2	~Descr_Genotype	N11	Descr_Genotype	Rank	Tcl
Arhgap45	338.726	0.719506	0.625781	0.66657	0.623833	1.64662	1.54305	1.5873	1.54096	0.728988	0.162587	4.42536	9.62824e-06	0.000276344	ACATATGT;GCTATCGA;GACGTAAG	ACATCTAG;GTTGGTAG;AGCGCTCG;AGGCCTGA	Descr_Genotype_Rank_vs_Tcl_N11	7.80988	8.55682	Sum	59,0	DESeq2	~Descr_Genotype	N11	Descr_Genotype	Rank	Tcl
Arhgap5	14.036	0.302799	-0.0409703	0.0776353	0.104472	1.23354	-1.02881	1.05529	1.0751	0.360535	0.572559	0.528851	0.596909	0.773609	ACATATGT;GCTATCGA;GACGTAAG	ACATCTAG;GTTGGTAG;AGCGCTCG;AGGCCTGA	Descr_Genotype_Rank_vs_Tcl_N11	3.0611	3.49339	Sum	59,0	DESeq2	~Descr_Genotype	N11	Descr_Genotype	Rank	Tcl
Arhgap6	11.0056	0.668692	0.0626174	0.202967	0.242376	1.58963	1.04436	1.15106	1.18294	0.598578	0.555272	1.20426	0.228489	0.449781	ACATATGT;GCTATCGA;GACGTAAG	ACATCTAG;GTTGGTAG;AGCGCTCG;AGGCCTGA	Descr_Genotype_Rank_vs_Tcl_N11	2.70497	3.27553	Sum	59,0	DESeq2	~Descr_Genotype	N11	Descr_Genotype	Rank	Tcl
Arhgap9	173.8	-0.741079	-0.619486	-0.633979	-0.567897	-1.67142	-1.53633	-1.55184	-1.48236	-0.747214	0.229709	-3.22617	0.0012546	0.011964	ACATATGT;GCTATCGA;GACGTAAG	ACATCTAG;GTTGGTAG;AGCGCTCG;AGGCCTGA	Descr_Genotype_Rank_vs_Tcl_N11	7.70604	6.99646	Sum	59,0	DESeq2	~Descr_Genotype	N11	Descr_Genotype	Rank	Tcl
Arhgdia	916.137	0.0210085	0.0218172	0.0194366	0.0199057	1.01467	1.01524	1.01356	1.01389	0.023466	0.0957649	0.219376	0.826357	0.919753	ACATATGT;GCTATCGA;GACGTAAG	ACATCTAG;GTTGGTAG;AGCGCTCG;AGGCCTGA	Descr_Genotype_Rank_vs_Tcl_N11	9.8585	9.88394	Sum	59,0	DESeq2	~Descr_Genotype	N11	Descr_Genotype	Rank	Tcl
Arhgdib	2142.7	-0.453598	-0.397446	-0.400612	-0.393529	-1.36945	-1.31717	-1.32007	-1.3136	-0.453304	0.159934	-2.83615	0.00456606	0.0308978	ACATATGT;GCTATCGA;GACGTAAG	ACATCTAG;GTTGGTAG;AGCGCTCG;AGGCCTGA	Descr_Genotype_Rank_vs_Tcl_N11	11.3534	10.9125	Sum	59,0	DESeq2	~Descr_Genotype	N11	Descr_Genotype	Rank	Tcl
Arhgef1	310.437	0.936905	0.805373	0.883358	0.803502	1.91442	1.7476	1.84466	1.74533	0.949911	0.174741	5.36169	8.24479e-08	5.99756e-06	ACATATGT;GCTATCGA;GACGTAAG	ACATCTAG;GTTGGTAG;AGCGCTCG;AGGCCTGA	Descr_Genotype_Rank_vs_Tcl_N11	7.55012	8.52108	Sum	59,0	DESeq2	~Descr_Genotype	N11	Descr_Genotype	Rank	Tcl
Arhgef10	6.61717	0.464928	0.309118	0.127166	0.165036	1.38025	1.23895	1.09215	1.12119	0.51319	0.561304	0.828301	0.4075	0.627621	ACATATGT;GCTATCGA;GACGTAAG	ACATCTAG;GTTGGTAG;AGCGCTCG;AGGCCTGA	Descr_Genotype_Rank_vs_Tcl_N11	2.79056	3.2513	Sum	59,0	DESeq2	~Descr_Genotype	N11	Descr_Genotype	Rank	Tcl
Arhgef11	8.49467	0.1148	0.197588	0.0383763	0.0493558	1.08282	1.14678	1.02696	1.0348	0.174401	0.474834	0.241769	0.80896	0.911354	ACATATGT;GCTATCGA;GACGTAAG	ACATCTAG;GTTGGTAG;AGCGCTCG;AGGCCTGA	Descr_Genotype_Rank_vs_Tcl_N11	3.28995	3.5393	Sum	59,0	DESeq2	~Descr_Genotype	N11	Descr_Genotype	Rank	Tcl
Arhgef12	31.467	0.448427	0.430937	0.297348	0.306506	1.36455	1.34811	1.22888	1.23671	0.421127	0.27935	1.60525	0.108439	0.280547	ACATATGT;GCTATCGA;GACGTAAG	ACATCTAG;GTTGGTAG;AGCGCTCG;AGGCCTGA	Descr_Genotype_Rank_vs_Tcl_N11	5.04982	5.47442	Sum	59,0	DESeq2	~Descr_Genotype	N11	Descr_Genotype	Rank	Tcl
Arhgef18	59.982	1.25927	0.818575	1.14254	0.932049	2.39374	1.76366	2.2077	1.90798	1.30001	0.280297	4.49261	7.03556e-06	0.000219944	ACATATGT;GCTATCGA;GACGTAAG	ACATCTAG;GTTGGTAG;AGCGCTCG;AGGCCTGA	Descr_Genotype_Rank_vs_Tcl_N11	4.63467	5.92591	Sum	59,0	DESeq2	~Descr_Genotype	N11	Descr_Genotype	Rank	Tcl
Arhgef2	62.844	-0.205574	-0.154827	-0.137476	-0.15223	-1.15315	-1.11329	-1.09998	-1.11129	-0.196347	0.241767	-0.850301	0.395158	0.617665	ACATATGT;GCTATCGA;GACGTAAG	ACATCTAG;GTTGGTAG;AGCGCTCG;AGGCCTGA	Descr_Genotype_Rank_vs_Tcl_N11	6.11894	5.93365	Sum	59,0	DESeq2	~Descr_Genotype	N11	Descr_Genotype	Rank	Tcl
Arhgef3	81.6503	0.257263	0.200295	0.191289	0.203639	1.19521	1.14893	1.14178	1.1516	0.237082	0.209508	1.22794	0.219471	0.438942	ACATATGT;GCTATCGA;GACGTAAG	ACATCTAG;GTTGGTAG;AGCGCTCG;AGGCCTGA	Descr_Genotype_Rank_vs_Tcl_N11	6.12281	6.36043	Sum	59,0	DESeq2	~Descr_Genotype	N11	Descr_Genotype	Rank	Tcl
Arhgef39	6.94878	0.0716098	-0.0680175	0.0168993	0.0236122	1.05089	-1.04828	1.01178	1.0165	0.0183666	0.592231	0.120915	0.903758	0.9576	ACATATGT;GCTATCGA;GACGTAAG	ACATCTAG;GTTGGTAG;AGCGCTCG;AGGCCTGA	Descr_Genotype_Rank_vs_Tcl_N11	2.74583	2.68005	Sum	59,0	DESeq2	~Descr_Genotype	N11	Descr_Genotype	Rank	Tcl
Arhgef6	78.2751	0.257811	0.224027	0.19884	0.209567	1.19566	1.16799	1.14778	1.15634	0.284273	0.195827	1.31652	0.187998	0.400261	ACATATGT;GCTATCGA;GACGTAAG	ACATCTAG;GTTGGTAG;AGCGCTCG;AGGCCTGA	Descr_Genotype_Rank_vs_Tcl_N11	6.11679	6.41958	Sum	59,0	DESeq2	~Descr_Genotype	N11	Descr_Genotype	Rank	Tcl
Arhgef7	27.5253	0.0691276	0.0408963	0.0382563	0.0448807	1.04908	1.02875	1.02687	1.0316	0.0741406	0.300539	0.230012	0.818082	0.915452	ACATATGT;GCTATCGA;GACGTAAG	ACATCTAG;GTTGGTAG;AGCGCTCG;AGGCCTGA	Descr_Genotype_Rank_vs_Tcl_N11	4.73455	4.8061	Sum	59,0	DESeq2	~Descr_Genotype	N11	Descr_Genotype	Rank	Tcl
Arid1a	116.945	0.672582	0.546281	0.582039	0.536218	1.59392	1.46032	1.49696	1.45017	0.690501	0.208653	3.22345	0.00126655	0.0120476	ACATATGT;GCTATCGA;GACGTAAG	ACATCTAG;GTTGGTAG;AGCGCTCG;AGGCCTGA	Descr_Genotype_Rank_vs_Tcl_N11	6.36128	7.05278	Sum	59,0	DESeq2	~Descr_Genotype	N11	Descr_Genotype	Rank	Tcl
Arid1b	87.1621	0.478372	0.367213	0.360772	0.357529	1.39317	1.28986	1.28411	1.28123	0.463678	0.23858	2.00508	0.0449544	0.156919	ACATATGT;GCTATCGA;GACGTAAG	ACATCTAG;GTTGGTAG;AGCGCTCG;AGGCCTGA	Descr_Genotype_Rank_vs_Tcl_N11	6.10437	6.57084	Sum	59,0	DESeq2	~Descr_Genotype	N11	Descr_Genotype	Rank	Tcl
Arid2	49.3654	-0.237283	-0.156282	-0.166846	-0.181851	-1.17877	-1.11441	-1.1226	-1.13434	-0.235265	0.225453	-1.05247	0.292585	0.521403	ACATATGT;GCTATCGA;GACGTAAG	ACATCTAG;GTTGGTAG;AGCGCTCG;AGGCCTGA	Descr_Genotype_Rank_vs_Tcl_N11	5.95265	5.71404	Sum	59,0	DESeq2	~Descr_Genotype	N11	Descr_Genotype	Rank	Tcl
Arid3a	77.8527	-1.23227	-0.957414	-1.15555	-1.008	-2.34937	-1.94183	-2.22769	-2.01112	-1.21337	0.22666	-5.43667	5.4285e-08	4.17335e-06	ACATATGT;GCTATCGA;GACGTAAG	ACATCTAG;GTTGGTAG;AGCGCTCG;AGGCCTGA	Descr_Genotype_Rank_vs_Tcl_N11	7.16761	5.98153	Sum	59,0	DESeq2	~Descr_Genotype	N11	Descr_Genotype	Rank	Tcl
Arid3b	51.0614	-0.0768457	-0.0619583	-0.0529838	-0.0592765	-1.05471	-1.04388	-1.03741	-1.04194	-0.0811114	0.222059	-0.34606	0.729298	0.862656	ACATATGT;GCTATCGA;GACGTAAG	ACATCTAG;GTTGGTAG;AGCGCTCG;AGGCCTGA	Descr_Genotype_Rank_vs_Tcl_N11	5.75916	5.67782	Sum	59,0	DESeq2	~Descr_Genotype	N11	Descr_Genotype	Rank	Tcl
Arid4a	234.464	0.526977	0.425339	0.430922	0.415454	1.44091	1.34289	1.3481	1.33372	0.533257	0.212825	2.4761	0.0132826	0.0666854	ACATATGT;GCTATCGA;GACGTAAG	ACATCTAG;GTTGGTAG;AGCGCTCG;AGGCCTGA	Descr_Genotype_Rank_vs_Tcl_N11	7.48149	8.02556	Sum	59,0	DESeq2	~Descr_Genotype	N11	Descr_Genotype	Rank	Tcl
Arid4b	259.059	0.849726	0.716125	0.787942	0.716991	1.80216	1.64276	1.72661	1.64375	0.850632	0.18137	4.68505	2.79892e-06	0.000103798	ACATATGT;GCTATCGA;GACGTAAG	ACATCTAG;GTTGGTAG;AGCGCTCG;AGGCCTGA	Descr_Genotype_Rank_vs_Tcl_N11	7.34065	8.19328	Sum	59,0	DESeq2	~Descr_Genotype	N11	Descr_Genotype	Rank	Tcl
Arid5a	108.495	0.136161	0.0591403	0.0681887	0.0817513	1.09898	1.04184	1.0484	1.0583	0.12173	0.334107	0.407538	0.683613	0.833885	ACATATGT;GCTATCGA;GACGTAAG	ACATCTAG;GTTGGTAG;AGCGCTCG;AGGCCTGA	Descr_Genotype_Rank_vs_Tcl_N11	6.48215	6.59878	Sum	59,0	DESeq2	~Descr_Genotype	N11	Descr_Genotype	Rank	Tcl
Arid5b	112.816	2.23074	1.73318	2.18592	2.17127	4.69375	3.3246	4.55017	4.50421	2.20367	0.225925	9.87382	5.40642e-23	1.44808e-19	ACATATGT;GCTATCGA;GACGTAAG	ACATCTAG;GTTGGTAG;AGCGCTCG;AGGCCTGA	Descr_Genotype_Rank_vs_Tcl_N11	5.14183	7.30265	Sum	59,0	DESeq2	~Descr_Genotype	N11	Descr_Genotype	Rank	Tcl
Arih1	72.9197	0.220489	0.162615	0.157538	0.170426	1.16513	1.11931	1.11538	1.12539	0.236022	0.221261	0.996508	0.319003	0.547745	ACATATGT;GCTATCGA;GACGTAAG	ACATCTAG;GTTGGTAG;AGCGCTCG;AGGCCTGA	Descr_Genotype_Rank_vs_Tcl_N11	5.97848	6.21426	Sum	59,0	DESeq2	~Descr_Genotype	N11	Descr_Genotype	Rank	Tcl
Arih2	54.3135	1.0572	0.632182	0.833117	0.63776	2.08089	1.54991	1.78153	1.55591	1.06077	0.350555	3.01579	0.0025631	0.0199904	ACATATGT;GCTATCGA;GACGTAAG	ACATCTAG;GTTGGTAG;AGCGCTCG;AGGCCTGA	Descr_Genotype_Rank_vs_Tcl_N11	4.99729	5.89249	Sum	59,0	DESeq2	~Descr_Genotype	N11	Descr_Genotype	Rank	Tcl
Arl1	120.758	-0.122288	-0.103443	-0.0940399	-0.101962	-1.08846	-1.07433	-1.06735	-1.07323	-0.137514	0.181968	-0.672027	0.501567	0.704341	ACATATGT;GCTATCGA;GACGTAAG	ACATCTAG;GTTGGTAG;AGCGCTCG;AGGCCTGA	Descr_Genotype_Rank_vs_Tcl_N11	7.01413	6.88416	Sum	59,0	DESeq2	~Descr_Genotype	N11	Descr_Genotype	Rank	Tcl
Arl10	8.5911	-0.449751	-0.157881	-0.139509	-0.179245	-1.3658	-1.11565	-1.10153	-1.13229	-0.484739	0.509751	-0.882296	0.377617	0.600336	ACATATGT;GCTATCGA;GACGTAAG	ACATCTAG;GTTGGTAG;AGCGCTCG;AGGCCTGA	Descr_Genotype_Rank_vs_Tcl_N11	3.53387	3.12916	Sum	59,0	DESeq2	~Descr_Genotype	N11	Descr_Genotype	Rank	Tcl
Arl13b	46.9293	0.63301	0.44745	0.49974	0.46189	1.5508	1.36363	1.41396	1.37734	0.655679	0.251419	2.51775	0.0118108	0.0613404	ACATATGT;GCTATCGA;GACGTAAG	ACATCTAG;GTTGGTAG;AGCGCTCG;AGGCCTGA	Descr_Genotype_Rank_vs_Tcl_N11	4.96787	5.60839	Sum	59,0	DESeq2	~Descr_Genotype	N11	Descr_Genotype	Rank	Tcl
Arl14ep	30.2869	-0.00214295	0.00907244	-0.000820012	-0.00136194	-1.00149	1.00631	-1.00057	-1.00094	-0.0264373	0.309713	-0.00691915	0.994479	0.997468	ACATATGT;GCTATCGA;GACGTAAG	ACATCTAG;GTTGGTAG;AGCGCTCG;AGGCCTGA	Descr_Genotype_Rank_vs_Tcl_N11	5.00077	4.9584	Sum	59,0	DESeq2	~Descr_Genotype	N11	Descr_Genotype	Rank	Tcl
Arl16	47.255	-0.252072	-0.21033	-0.165853	-0.182895	-1.19092	-1.15695	-1.12183	-1.13516	-0.280761	0.251372	-1.00279	0.315964	0.544587	ACATATGT;GCTATCGA;GACGTAAG	ACATCTAG;GTTGGTAG;AGCGCTCG;AGGCCTGA	Descr_Genotype_Rank_vs_Tcl_N11	5.6607	5.40725	Sum	59,0	DESeq2	~Descr_Genotype	N11	Descr_Genotype	Rank	Tcl
Arl2	57.4146	-0.573336	-0.425436	-0.445387	-0.42411	-1.48796	-1.34298	-1.36168	-1.34174	-0.575291	0.244286	-2.34699	0.0189257	0.0861833	ACATATGT;GCTATCGA;GACGTAAG	ACATCTAG;GTTGGTAG;AGCGCTCG;AGGCCTGA	Descr_Genotype_Rank_vs_Tcl_N11	6.3111	5.71951	Sum	59,0	DESeq2	~Descr_Genotype	N11	Descr_Genotype	Rank	Tcl
Arl2bp	102.262	0.0726649	0.0500096	0.0564719	0.0608703	1.05166	1.03527	1.03992	1.04309	0.0787145	0.179359	0.405137	0.685377	0.834755	ACATATGT;GCTATCGA;GACGTAAG	ACATCTAG;GTTGGTAG;AGCGCTCG;AGGCCTGA	Descr_Genotype_Rank_vs_Tcl_N11	6.54627	6.60095	Sum	59,0	DESeq2	~Descr_Genotype	N11	Descr_Genotype	Rank	Tcl
Arl3	72.949	0.139388	0.125756	0.0957536	0.106015	1.10144	1.09108	1.06862	1.07625	0.156892	0.228956	0.6088	0.542657	0.736151	ACATATGT;GCTATCGA;GACGTAAG	ACATCTAG;GTTGGTAG;AGCGCTCG;AGGCCTGA	Descr_Genotype_Rank_vs_Tcl_N11	6.11986	6.32557	Sum	59,0	DESeq2	~Descr_Genotype	N11	Descr_Genotype	Rank	Tcl
Arl4a	78.9515	2.02828	1.34587	1.93225	1.89434	4.07917	2.54183	3.8165	3.71751	2.04918	0.304784	6.65479	2.83696e-11	5.27768e-09	ACATATGT;GCTATCGA;GACGTAAG	ACATCTAG;GTTGGTAG;AGCGCTCG;AGGCCTGA	Descr_Genotype_Rank_vs_Tcl_N11	4.72907	6.7301	Sum	59,0	DESeq2	~Descr_Genotype	N11	Descr_Genotype	Rank	Tcl
Arl4c	22.0748	0.501068	0.104295	0.205715	0.240088	1.41526	1.07497	1.15326	1.18106	0.452739	0.431316	1.16172	0.245349	0.470288	ACATATGT;GCTATCGA;GACGTAAG	ACATCTAG;GTTGGTAG;AGCGCTCG;AGGCCTGA	Descr_Genotype_Rank_vs_Tcl_N11	3.75646	4.28187	Sum	59,0	DESeq2	~Descr_Genotype	N11	Descr_Genotype	Rank	Tcl
Arl5a	47.2193	-0.260695	-0.197841	-0.18148	-0.196146	-1.19806	-1.14698	-1.13405	-1.14563	-0.267735	0.234378	-1.11228	0.266016	0.493171	ACATATGT;GCTATCGA;GACGTAAG	ACATCTAG;GTTGGTAG;AGCGCTCG;AGGCCTGA	Descr_Genotype_Rank_vs_Tcl_N11	5.79274	5.51397	Sum	59,0	DESeq2	~Descr_Genotype	N11	Descr_Genotype	Rank	Tcl
Arl5b	20.1335	1.82352	0.718506	1.3999	0.817714	3.53943	1.64548	2.63882	1.76261	1.83245	0.576313	3.16411	0.00155558	0.0140324	ACATATGT;GCTATCGA;GACGTAAG	ACATCTAG;GTTGGTAG;AGCGCTCG;AGGCCTGA	Descr_Genotype_Rank_vs_Tcl_N11	3.15441	4.41653	Sum	59,0	DESeq2	~Descr_Genotype	N11	Descr_Genotype	Rank	Tcl
Arl5c	190.068	-0.732283	-0.663132	-0.674607	-0.627866	-1.66127	-1.58352	-1.59616	-1.54528	-0.738527	0.169503	-4.32017	1.55907e-05	0.000403015	ACATATGT;GCTATCGA;GACGTAAG	ACATCTAG;GTTGGTAG;AGCGCTCG;AGGCCTGA	Descr_Genotype_Rank_vs_Tcl_N11	7.85231	7.11902	Sum	59,0	DESeq2	~Descr_Genotype	N11	Descr_Genotype	Rank	Tcl
Arl6	7.63514	-0.442852	-0.161675	-0.0920389	-0.129532	-1.35929	-1.11859	-1.06588	-1.09394	-0.511123	0.651233	-0.680021	0.496491	0.699638	ACATATGT;GCTATCGA;GACGTAAG	ACATCTAG;GTTGGTAG;AGCGCTCG;AGGCCTGA	Descr_Genotype_Rank_vs_Tcl_N11	3.11011	2.88481	Sum	59,0	DESeq2	~Descr_Genotype	N11	Descr_Genotype	Rank	Tcl
Arl6ip1	810.146	-0.189187	-0.172363	-0.170394	-0.175451	-1.14012	-1.1269	-1.12537	-1.12932	-0.192798	0.113949	-1.66028	0.0968588	0.26102	ACATATGT;GCTATCGA;GACGTAAG	ACATCTAG;GTTGGTAG;AGCGCTCG;AGGCCTGA	Descr_Genotype_Rank_vs_Tcl_N11	9.82306	9.63664	Sum	59,0	DESeq2	~Descr_Genotype	N11	Descr_Genotype	Rank	Tcl
Arl6ip4	144.003	-0.269951	-0.235571	-0.232003	-0.23828	-1.20577	-1.17737	-1.17446	-1.17959	-0.272916	0.148676	-1.8157	0.0694157	0.209693	ACATATGT;GCTATCGA;GACGTAAG	ACATCTAG;GTTGGTAG;AGCGCTCG;AGGCCTGA	Descr_Genotype_Rank_vs_Tcl_N11	7.42674	7.15362	Sum	59,0	DESeq2	~Descr_Genotype	N11	Descr_Genotype	Rank	Tcl
Arl6ip5	151.576	0.190989	0.170125	0.156215	0.164204	1.14155	1.12516	1.11436	1.12055	0.191007	0.164622	1.16017	0.245982	0.470621	ACATATGT;GCTATCGA;GACGTAAG	ACATCTAG;GTTGGTAG;AGCGCTCG;AGGCCTGA	Descr_Genotype_Rank_vs_Tcl_N11	7.12881	7.30463	Sum	59,0	DESeq2	~Descr_Genotype	N11	Descr_Genotype	Rank	Tcl
Arl6ip6	49.2577	0.277885	0.234464	0.191275	0.206361	1.21242	1.17647	1.14177	1.15377	0.262442	0.240626	1.15484	0.248155	0.472549	ACATATGT;GCTATCGA;GACGTAAG	ACATCTAG;GTTGGTAG;AGCGCTCG;AGGCCTGA	Descr_Genotype_Rank_vs_Tcl_N11	5.55431	5.79849	Sum	59,0	DESeq2	~Descr_Genotype	N11	Descr_Genotype	Rank	Tcl
Arl8a	95.9449	0.154986	0.123986	0.111745	0.12219	1.11341	1.08974	1.08053	1.08839	0.166448	0.211333	0.733373	0.463331	0.673004	ACATATGT;GCTATCGA;GACGTAAG	ACATCTAG;GTTGGTAG;AGCGCTCG;AGGCCTGA	Descr_Genotype_Rank_vs_Tcl_N11	6.46964	6.61848	Sum	59,0	DESeq2	~Descr_Genotype	N11	Descr_Genotype	Rank	Tcl
Arl8b	64.9497	-0.263487	-0.207447	-0.192783	-0.206325	-1.20038	-1.15464	-1.14297	-1.15375	-0.268408	0.214943	-1.22584	0.220258	0.440051	ACATATGT;GCTATCGA;GACGTAAG	ACATCTAG;GTTGGTAG;AGCGCTCG;AGGCCTGA	Descr_Genotype_Rank_vs_Tcl_N11	6.22366	5.97006	Sum	59,0	DESeq2	~Descr_Genotype	N11	Descr_Genotype	Rank	Tcl
Armc1	87.9352	-0.425756	-0.355013	-0.337633	-0.33871	-1.34328	-1.279	-1.26368	-1.26463	-0.412855	0.207576	-2.05108	0.0402593	0.14559	ACATATGT;GCTATCGA;GACGTAAG	ACATCTAG;GTTGGTAG;AGCGCTCG;AGGCCTGA	Descr_Genotype_Rank_vs_Tcl_N11	6.69544	6.28878	Sum	59,0	DESeq2	~Descr_Genotype	N11	Descr_Genotype	Rank	Tcl
Armc10	57.434	0.552392	0.416283	0.438414	0.419897	1.46651	1.33448	1.35511	1.33783	0.541717	0.231064	2.39064	0.016819	0.0792616	ACATATGT;GCTATCGA;GACGTAAG	ACATCTAG;GTTGGTAG;AGCGCTCG;AGGCCTGA	Descr_Genotype_Rank_vs_Tcl_N11	5.39985	5.93384	Sum	59,0	DESeq2	~Descr_Genotype	N11	Descr_Genotype	Rank	Tcl
Armc3	28.6695	-0.484207	-0.301965	-0.276439	-0.293984	-1.39882	-1.23282	-1.2112	-1.22602	-0.505109	0.331154	-1.46218	0.143692	0.337281	ACATATGT;GCTATCGA;GACGTAAG	ACATCTAG;GTTGGTAG;AGCGCTCG;AGGCCTGA	Descr_Genotype_Rank_vs_Tcl_N11	5.12129	4.70261	Sum	59,0	DESeq2	~Descr_Genotype	N11	Descr_Genotype	Rank	Tcl
Armc5	19.8863	0.15838	0.0233799	0.0700314	0.086223	1.11603	1.01634	1.04974	1.06159	0.179626	0.375374	0.421927	0.673078	0.828157	ACATATGT;GCTATCGA;GACGTAAG	ACATCTAG;GTTGGTAG;AGCGCTCG;AGGCCTGA	Descr_Genotype_Rank_vs_Tcl_N11	4.03311	4.1723	Sum	59,0	DESeq2	~Descr_Genotype	N11	Descr_Genotype	Rank	Tcl
Armc6	19.9802	-0.413434	-0.256864	-0.206235	-0.232654	-1.33185	-1.19488	-1.15367	-1.17499	-0.395098	0.362734	-1.13977	0.254382	0.479602	ACATATGT;GCTATCGA;GACGTAAG	ACATCTAG;GTTGGTAG;AGCGCTCG;AGGCCTGA	Descr_Genotype_Rank_vs_Tcl_N11	4.59039	4.19663	Sum	59,0	DESeq2	~Descr_Genotype	N11	Descr_Genotype	Rank	Tcl
Armc7	25.514	0.145832	0.0361604	0.0702483	0.084603	1.10637	1.02538	1.0499	1.0604	0.200385	0.348632	0.418297	0.67573	0.83016	ACATATGT;GCTATCGA;GACGTAAG	ACATCTAG;GTTGGTAG;AGCGCTCG;AGGCCTGA	Descr_Genotype_Rank_vs_Tcl_N11	4.3819	4.59085	Sum	59,0	DESeq2	~Descr_Genotype	N11	Descr_Genotype	Rank	Tcl
Armc8	33.0629	0.488271	0.333294	0.321226	0.326099	1.40276	1.25989	1.24939	1.25362	0.497989	0.289926	1.68412	0.0921582	0.252978	ACATATGT;GCTATCGA;GACGTAAG	ACATCTAG;GTTGGTAG;AGCGCTCG;AGGCCTGA	Descr_Genotype_Rank_vs_Tcl_N11	4.71165	5.18941	Sum	59,0	DESeq2	~Descr_Genotype	N11	Descr_Genotype	Rank	Tcl
Armc9	4.17594	-0.313641	-0.121245	-0.055919	-0.0812329	-1.24284	-1.08767	-1.03952	-1.05792	-0.348971	0.709919	-0.441798	0.658635	0.818372	ACATATGT;GCTATCGA;GACGTAAG	ACATCTAG;GTTGGTAG;AGCGCTCG;AGGCCTGA	Descr_Genotype_Rank_vs_Tcl_N11	2.46678	2.2137	Sum	59,0	DESeq2	~Descr_Genotype	N11	Descr_Genotype	Rank	Tcl
Armcx2	8.60058	1.03613	0.203696	0.293526	0.32479	2.05072	1.15165	1.22563	1.25248	1.09525	0.634294	1.63352	0.10236	0.27045	ACATATGT;GCTATCGA;GACGTAAG	ACATCTAG;GTTGGTAG;AGCGCTCG;AGGCCTGA	Descr_Genotype_Rank_vs_Tcl_N11	2.11234	3.17352	Sum	59,0	DESeq2	~Descr_Genotype	N11	Descr_Genotype	Rank	Tcl
Armcx3	4.65067	1.02886	-0.129208	0.11534	0.169948	2.04042	-1.09369	1.08323	1.12502	0.891496	0.979483	1.05042	0.293527	0.522418	ACATATGT;GCTATCGA;GACGTAAG	ACATCTAG;GTTGGTAG;AGCGCTCG;AGGCCTGA	Descr_Genotype_Rank_vs_Tcl_N11	1.34	1.84149	Sum	59,0	DESeq2	~Descr_Genotype	N11	Descr_Genotype	Rank	Tcl
Armcx5	20.4691	1.24253	0.671559	0.995034	0.699555	2.36613	1.59279	1.99313	1.624	1.22639	0.395324	3.14307	0.00167184	0.0147758	ACATATGT;GCTATCGA;GACGTAAG	ACATCTAG;GTTGGTAG;AGCGCTCG;AGGCCTGA	Descr_Genotype_Rank_vs_Tcl_N11	3.5193	4.59476	Sum	59,0	DESeq2	~Descr_Genotype	N11	Descr_Genotype	Rank	Tcl
Armh3	9.43434	1.42453	0.574989	0.738828	0.504331	2.68427	1.48967	1.66882	1.41847	1.46961	0.607431	2.34517	0.0190184	0.0864697	ACATATGT;GCTATCGA;GACGTAAG	ACATCTAG;GTTGGTAG;AGCGCTCG;AGGCCTGA	Descr_Genotype_Rank_vs_Tcl_N11	2.22027	3.67882	Sum	59,0	DESeq2	~Descr_Genotype	N11	Descr_Genotype	Rank	Tcl
Armt1	48.87	-0.150362	-0.107811	-0.105529	-0.116751	-1.10985	-1.07759	-1.07589	-1.08429	-0.156951	0.218908	-0.686876	0.492161	0.697059	ACATATGT;GCTATCGA;GACGTAAG	ACATCTAG;GTTGGTAG;AGCGCTCG;AGGCCTGA	Descr_Genotype_Rank_vs_Tcl_N11	5.79456	5.62181	Sum	59,0	DESeq2	~Descr_Genotype	N11	Descr_Genotype	Rank	Tcl
Arnt	26.6134	0.291514	0.217177	0.155752	0.177808	1.22392	1.16246	1.114	1.13116	0.340857	0.327895	0.889044	0.373979	0.597828	ACATATGT;GCTATCGA;GACGTAAG	ACATCTAG;GTTGGTAG;AGCGCTCG;AGGCCTGA	Descr_Genotype_Rank_vs_Tcl_N11	4.52748	4.92213	Sum	59,0	DESeq2	~Descr_Genotype	N11	Descr_Genotype	Rank	Tcl
Arntl	77.0811	0.0491516	0.0293147	0.0342414	0.0380323	1.03466	1.02053	1.02402	1.02671	0.0512219	0.220519	0.22289	0.823621	0.917758	ACATATGT;GCTATCGA;GACGTAAG	ACATCTAG;GTTGGTAG;AGCGCTCG;AGGCCTGA	Descr_Genotype_Rank_vs_Tcl_N11	6.18528	6.22802	Sum	59,0	DESeq2	~Descr_Genotype	N11	Descr_Genotype	Rank	Tcl
Arpc1a	109.962	-0.504302	-0.443746	-0.450925	-0.439518	-1.41844	-1.36013	-1.36692	-1.35615	-0.505275	0.157409	-3.20376	0.00135645	0.0127005	ACATATGT;GCTATCGA;GACGTAAG	ACATCTAG;GTTGGTAG;AGCGCTCG;AGGCCTGA	Descr_Genotype_Rank_vs_Tcl_N11	7.15854	6.66139	Sum	59,0	DESeq2	~Descr_Genotype	N11	Descr_Genotype	Rank	Tcl
Arpc1b	1303.27	0.360929	0.33974	0.337083	0.336487	1.28425	1.26553	1.2632	1.26268	0.361849	0.110003	3.28109	0.00103407	0.0102845	ACATATGT;GCTATCGA;GACGTAAG	ACATCTAG;GTTGGTAG;AGCGCTCG;AGGCCTGA	Descr_Genotype_Rank_vs_Tcl_N11	10.0872	10.4561	Sum	59,0	DESeq2	~Descr_Genotype	N11	Descr_Genotype	Rank	Tcl
Arpc2	1569.09	-0.038049	-0.0350703	-0.0327783	-0.0351828	-1.02672	-1.02461	-1.02298	-1.02469	-0.0387218	0.116162	-0.327553	0.74325	0.872404	ACATATGT;GCTATCGA;GACGTAAG	ACATCTAG;GTTGGTAG;AGCGCTCG;AGGCCTGA	Descr_Genotype_Rank_vs_Tcl_N11	10.6334	10.5967	Sum	59,0	DESeq2	~Descr_Genotype	N11	Descr_Genotype	Rank	Tcl
Arpc3	914.562	-0.40534	-0.372489	-0.371741	-0.369963	-1.3244	-1.29458	-1.29391	-1.29232	-0.40551	0.126359	-3.20785	0.0013373	0.0125626	ACATATGT;GCTATCGA;GACGTAAG	ACATCTAG;GTTGGTAG;AGCGCTCG;AGGCCTGA	Descr_Genotype_Rank_vs_Tcl_N11	10.1292	9.72391	Sum	59,0	DESeq2	~Descr_Genotype	N11	Descr_Genotype	Rank	Tcl
Arpc4	354.923	-0.561904	-0.498919	-0.507682	-0.491253	-1.47622	-1.41315	-1.42176	-1.40566	-0.569605	0.155841	-3.60563	0.000311401	0.00419191	ACATATGT;GCTATCGA;GACGTAAG	ACATCTAG;GTTGGTAG;AGCGCTCG;AGGCCTGA	Descr_Genotype_Rank_vs_Tcl_N11	8.81853	8.28163	Sum	59,0	DESeq2	~Descr_Genotype	N11	Descr_Genotype	Rank	Tcl
Arpc5	688.284	-0.43314	-0.381869	-0.3841	-0.380381	-1.35017	-1.30303	-1.30505	-1.30169	-0.435221	0.152351	-2.84304	0.0044686	0.030438	ACATATGT;GCTATCGA;GACGTAAG	ACATCTAG;GTTGGTAG;AGCGCTCG;AGGCCTGA	Descr_Genotype_Rank_vs_Tcl_N11	9.72223	9.2969	Sum	59,0	DESeq2	~Descr_Genotype	N11	Descr_Genotype	Rank	Tcl
Arpc5l	678.357	-0.552192	-0.519339	-0.524681	-0.512519	-1.46631	-1.4333	-1.43862	-1.42654	-0.554381	0.114225	-4.83425	1.3365e-06	5.73692e-05	ACATATGT;GCTATCGA;GACGTAAG	ACATCTAG;GTTGGTAG;AGCGCTCG;AGGCCTGA	Descr_Genotype_Rank_vs_Tcl_N11	9.72169	9.1691	Sum	59,0	DESeq2	~Descr_Genotype	N11	Descr_Genotype	Rank	Tcl
Arpp19	688.821	-0.310754	-0.287497	-0.286925	-0.289318	-1.24036	-1.22052	-1.22004	-1.22206	-0.31393	0.111002	-2.79953	0.00511773	0.0333005	ACATATGT;GCTATCGA;GACGTAAG	ACATCTAG;GTTGGTAG;AGCGCTCG;AGGCCTGA	Descr_Genotype_Rank_vs_Tcl_N11	9.70763	9.39988	Sum	59,0	DESeq2	~Descr_Genotype	N11	Descr_Genotype	Rank	Tcl
Arpp21	4.83558	-0.126618	-0.161429	-0.0194165	-0.0290279	-1.09173	-1.11839	-1.01355	-1.02032	-0.0724944	0.772139	-0.163983	0.869745	0.94277	ACATATGT;GCTATCGA;GACGTAAG	ACATCTAG;GTTGGTAG;AGCGCTCG;AGGCCTGA	Descr_Genotype_Rank_vs_Tcl_N11	2.14745	2.10291	Sum	59,0	DESeq2	~Descr_Genotype	N11	Descr_Genotype	Rank	Tcl
Arrb1	13.9709	0.853867	0.435821	0.336002	0.347799	1.80734	1.35268	1.26225	1.27262	0.92226	0.508533	1.67908	0.0931367	0.254847	ACATATGT;GCTATCGA;GACGTAAG	ACATCTAG;GTTGGTAG;AGCGCTCG;AGGCCTGA	Descr_Genotype_Rank_vs_Tcl_N11	3.16663	4.04617	Sum	59,0	DESeq2	~Descr_Genotype	N11	Descr_Genotype	Rank	Tcl
Arrb2	82.6902	-0.131502	-0.126859	-0.0971097	-0.105978	-1.09543	-1.09191	-1.06963	-1.07622	-0.118463	0.200107	-0.657158	0.511079	0.711448	ACATATGT;GCTATCGA;GACGTAAG	ACATCTAG;GTTGGTAG;AGCGCTCG;AGGCCTGA	Descr_Genotype_Rank_vs_Tcl_N11	6.34661	6.23338	Sum	59,0	DESeq2	~Descr_Genotype	N11	Descr_Genotype	Rank	Tcl
Arrdc1	92.4577	0.126862	0.0915296	0.0904117	0.099657	1.09192	1.0655	1.06467	1.07152	0.127781	0.213106	0.595302	0.551641	0.742413	ACATATGT;GCTATCGA;GACGTAAG	ACATCTAG;GTTGGTAG;AGCGCTCG;AGGCCTGA	Descr_Genotype_Rank_vs_Tcl_N11	6.3811	6.52092	Sum	59,0	DESeq2	~Descr_Genotype	N11	Descr_Genotype	Rank	Tcl
Arrdc2	19.7038	0.690643	0.374314	0.407554	0.387329	1.614	1.29622	1.32644	1.30797	0.687321	0.367767	1.87794	0.0603898	0.19068	ACATATGT;GCTATCGA;GACGTAAG	ACATCTAG;GTTGGTAG;AGCGCTCG;AGGCCTGA	Descr_Genotype_Rank_vs_Tcl_N11	3.81845	4.42828	Sum	59,0	DESeq2	~Descr_Genotype	N11	Descr_Genotype	Rank	Tcl
Arrdc3	45.9665	0.385395	0.216204	0.158458	0.190568	1.30622	1.16167	1.11609	1.14121	0.365979	0.416892	0.924447	0.355253	0.579326	ACATATGT;GCTATCGA;GACGTAAG	ACATCTAG;GTTGGTAG;AGCGCTCG;AGGCCTGA	Descr_Genotype_Rank_vs_Tcl_N11	5.24936	5.3566	Sum	59,0	DESeq2	~Descr_Genotype	N11	Descr_Genotype	Rank	Tcl
Arrdc4	4.56765	0.229065	-0.0727199	0.035102	0.0515149	1.17208	-1.0517	1.02463	1.03635	0.269001	0.782974	0.292558	0.76986	0.887752	ACATATGT;GCTATCGA;GACGTAAG	ACATCTAG;GTTGGTAG;AGCGCTCG;AGGCCTGA	Descr_Genotype_Rank_vs_Tcl_N11	1.78787	2.28222	Sum	59,0	DESeq2	~Descr_Genotype	N11	Descr_Genotype	Rank	Tcl
Arsa	10.5933	-0.241902	-0.194973	-0.0831915	-0.107597	-1.18255	-1.1447	-1.05936	-1.07743	-0.251068	0.460777	-0.524988	0.599591	0.775051	ACATATGT;GCTATCGA;GACGTAAG	ACATCTAG;GTTGGTAG;AGCGCTCG;AGGCCTGA	Descr_Genotype_Rank_vs_Tcl_N11	3.50591	3.30342	Sum	59,0	DESeq2	~Descr_Genotype	N11	Descr_Genotype	Rank	Tcl
Arsb	10.4593	-0.550773	-0.305281	-0.194802	-0.23227	-1.46487	-1.23566	-1.14457	-1.17468	-0.47611	0.486511	-1.13209	0.257598	0.483192	ACATATGT;GCTATCGA;GACGTAAG	ACATCTAG;GTTGGTAG;AGCGCTCG;AGGCCTGA	Descr_Genotype_Rank_vs_Tcl_N11	3.39362	3.18653	Sum	59,0	DESeq2	~Descr_Genotype	N11	Descr_Genotype	Rank	Tcl
Arsk	11.661	0.861723	0.441641	0.306634	0.333395	1.81721	1.35815	1.23682	1.25997	0.827963	0.531395	1.62163	0.104883	0.275131	ACATATGT;GCTATCGA;GACGTAAG	ACATCTAG;GTTGGTAG;AGCGCTCG;AGGCCTGA	Descr_Genotype_Rank_vs_Tcl_N11	3.16275	3.86485	Sum	59,0	DESeq2	~Descr_Genotype	N11	Descr_Genotype	Rank	Tcl
Art3	16.2649	-0.183416	0.0709597	-0.0360186	-0.0525571	-1.13557	1.05042	-1.02528	-1.0371	-0.23568	0.658938	-0.278351	0.780743	0.894305	ACATATGT;GCTATCGA;GACGTAAG	ACATCTAG;GTTGGTAG;AGCGCTCG;AGGCCTGA	Descr_Genotype_Rank_vs_Tcl_N11	3.73138	4.23603	Sum	59,0	DESeq2	~Descr_Genotype	N11	Descr_Genotype	Rank	Tcl
Arv1	9.51936	-1.01933	-0.562699	-0.479338	-0.424849	-2.02697	-1.47703	-1.3941	-1.34243	-1.08375	0.505327	-2.01716	0.0436783	0.153638	ACATATGT;GCTATCGA;GACGTAAG	ACATCTAG;GTTGGTAG;AGCGCTCG;AGGCCTGA	Descr_Genotype_Rank_vs_Tcl_N11	3.75707	2.70322	Sum	59,0	DESeq2	~Descr_Genotype	N11	Descr_Genotype	Rank	Tcl
As3mt	75.8941	-0.56601	-0.42459	-0.46687	-0.444806	-1.48042	-1.34219	-1.38211	-1.36113	-0.560895	0.214766	-2.63547	0.00840204	0.0477283	ACATATGT;GCTATCGA;GACGTAAG	ACATCTAG;GTTGGTAG;AGCGCTCG;AGGCCTGA	Descr_Genotype_Rank_vs_Tcl_N11	6.81335	6.23238	Sum	59,0	DESeq2	~Descr_Genotype	N11	Descr_Genotype	Rank	Tcl
Asah1	60.3498	-0.0817666	-0.0726325	-0.0580443	-0.064651	-1.05831	-1.05163	-1.04105	-1.04583	-0.101206	0.209802	-0.389732	0.696735	0.842736	ACATATGT;GCTATCGA;GACGTAAG	ACATCTAG;GTTGGTAG;AGCGCTCG;AGGCCTGA	Descr_Genotype_Rank_vs_Tcl_N11	5.93635	5.85246	Sum	59,0	DESeq2	~Descr_Genotype	N11	Descr_Genotype	Rank	Tcl
Asah2	4.95367	-0.452209	-0.136876	-0.100794	-0.138846	-1.36813	-1.09952	-1.07236	-1.10102	-0.479905	0.628158	-0.719896	0.471589	0.679078	ACATATGT;GCTATCGA;GACGTAAG	ACATCTAG;GTTGGTAG;AGCGCTCG;AGGCCTGA	Descr_Genotype_Rank_vs_Tcl_N11	2.89443	2.48101	Sum	59,0	DESeq2	~Descr_Genotype	N11	Descr_Genotype	Rank	Tcl
Asap1	111.749	0.0691669	0.0665162	0.0524526	0.057064	1.04911	1.04718	1.03703	1.04035	0.0832694	0.187681	0.368534	0.712475	0.852321	ACATATGT;GCTATCGA;GACGTAAG	ACATCTAG;GTTGGTAG;AGCGCTCG;AGGCCTGA	Descr_Genotype_Rank_vs_Tcl_N11	6.79281	6.88659	Sum	59,0	DESeq2	~Descr_Genotype	N11	Descr_Genotype	Rank	Tcl
Asap2	5.69688	1.09182	0.577252	0.295224	0.332898	2.13142	1.492	1.22708	1.25954	0.986997	0.650148	1.67933	0.0930874	0.254847	ACATATGT;GCTATCGA;GACGTAAG	ACATCTAG;GTTGGTAG;AGCGCTCG;AGGCCTGA	Descr_Genotype_Rank_vs_Tcl_N11	2.22089	3.199	Sum	59,0	DESeq2	~Descr_Genotype	N11	Descr_Genotype	Rank	Tcl
Asb1	8.49125	0.39779	0.0537917	0.110267	0.144091	1.31749	1.03799	1.07943	1.10503	0.415323	0.551444	0.721361	0.470687	0.678526	ACATATGT;GCTATCGA;GACGTAAG	ACATCTAG;GTTGGTAG;AGCGCTCG;AGGCCTGA	Descr_Genotype_Rank_vs_Tcl_N11	2.76832	3.08662	Sum	59,0	DESeq2	~Descr_Genotype	N11	Descr_Genotype	Rank	Tcl
Asb13	18.9111	0.32426	0.135423	0.14146	0.170438	1.25202	1.09841	1.10302	1.1254	0.239479	0.390796	0.829743	0.406684	0.62713	ACATATGT;GCTATCGA;GACGTAAG	ACATCTAG;GTTGGTAG;AGCGCTCG;AGGCCTGA	Descr_Genotype_Rank_vs_Tcl_N11	3.94324	4.23868	Sum	59,0	DESeq2	~Descr_Genotype	N11	Descr_Genotype	Rank	Tcl
Asb2	19.3987	0.352211	0.207851	0.0933873	0.12482	1.27652	1.15497	1.06687	1.09037	0.416009	0.560843	0.628003	0.530002	0.726113	ACATATGT;GCTATCGA;GACGTAAG	ACATCTAG;GTTGGTAG;AGCGCTCG;AGGCCTGA	Descr_Genotype_Rank_vs_Tcl_N11	3.59358	4.12752	Sum	59,0	DESeq2	~Descr_Genotype	N11	Descr_Genotype	Rank	Tcl
Asb3	45.6072	0.124905	0.0965584	0.083196	0.0933739	1.09044	1.06922	1.05936	1.06686	0.112122	0.237169	0.526651	0.598436	0.774359	ACATATGT;GCTATCGA;GACGTAAG	ACATCTAG;GTTGGTAG;AGCGCTCG;AGGCCTGA	Descr_Genotype_Rank_vs_Tcl_N11	5.4455	5.55123	Sum	59,0	DESeq2	~Descr_Genotype	N11	Descr_Genotype	Rank	Tcl
Asb6	40.1386	0.0856801	0.0407649	0.0511165	0.0590435	1.06119	1.02866	1.03607	1.04177	0.0830201	0.274398	0.312247	0.754853	0.879302	ACATATGT;GCTATCGA;GACGTAAG	ACATCTAG;GTTGGTAG;AGCGCTCG;AGGCCTGA	Descr_Genotype_Rank_vs_Tcl_N11	5.22044	5.30172	Sum	59,0	DESeq2	~Descr_Genotype	N11	Descr_Genotype	Rank	Tcl
Asb7	11.8371	0.187473	0.115716	0.067015	0.0853999	1.13877	1.08351	1.04755	1.06098	0.23868	0.450406	0.416232	0.67724	0.831026	ACATATGT;GCTATCGA;GACGTAAG	ACATCTAG;GTTGGTAG;AGCGCTCG;AGGCCTGA	Descr_Genotype_Rank_vs_Tcl_N11	3.47556	3.73996	Sum	59,0	DESeq2	~Descr_Genotype	N11	Descr_Genotype	Rank	Tcl
Asb8	39.2464	-0.926418	-0.710001	-0.796808	-0.670265	-1.90055	-1.6358	-1.73725	-1.59137	-0.920733	0.262796	-3.52523	0.000423112	0.0053379	ACATATGT;GCTATCGA;GACGTAAG	ACATCTAG;GTTGGTAG;AGCGCTCG;AGGCCTGA	Descr_Genotype_Rank_vs_Tcl_N11	5.84944	4.89522	Sum	59,0	DESeq2	~Descr_Genotype	N11	Descr_Genotype	Rank	Tcl
Ascc1	157.813	-0.612949	-0.490512	-0.513451	-0.481264	-1.52938	-1.40494	-1.42746	-1.39597	-0.606017	0.215695	-2.84174	0.00448686	0.0304891	ACATATGT;GCTATCGA;GACGTAAG	ACATCTAG;GTTGGTAG;AGCGCTCG;AGGCCTGA	Descr_Genotype_Rank_vs_Tcl_N11	7.69313	7.13298	Sum	59,0	DESeq2	~Descr_Genotype	N11	Descr_Genotype	Rank	Tcl
Ascc2	23.7839	0.0390596	0.101768	0.0218526	0.0255477	1.02744	1.07309	1.01526	1.01787	0.0321079	0.297307	0.131378	0.895476	0.955423	ACATATGT;GCTATCGA;GACGTAAG	ACATCTAG;GTTGGTAG;AGCGCTCG;AGGCCTGA	Descr_Genotype_Rank_vs_Tcl_N11	4.82568	4.86062	Sum	59,0	DESeq2	~Descr_Genotype	N11	Descr_Genotype	Rank	Tcl
Ascc3	59.8127	0.951306	0.628448	0.792397	0.646241	1.93362	1.5459	1.73195	1.56508	0.948013	0.29276	3.24944	0.00115633	0.011197	ACATATGT;GCTATCGA;GACGTAAG	ACATCTAG;GTTGGTAG;AGCGCTCG;AGGCCTGA	Descr_Genotype_Rank_vs_Tcl_N11	5.17211	6.04676	Sum	59,0	DESeq2	~Descr_Genotype	N11	Descr_Genotype	Rank	Tcl
Asf1a	126.566	0.041858	0.0433237	0.0342121	0.0363414	1.02944	1.03049	1.024	1.02551	0.0427087	0.158676	0.263796	0.791937	0.900741	ACATATGT;GCTATCGA;GACGTAAG	ACATCTAG;GTTGGTAG;AGCGCTCG;AGGCCTGA	Descr_Genotype_Rank_vs_Tcl_N11	6.99243	7.03971	Sum	59,0	DESeq2	~Descr_Genotype	N11	Descr_Genotype	Rank	Tcl
Asf1b	69.2731	-0.719619	-0.590222	-0.604065	-0.543787	-1.64675	-1.50548	-1.51999	-1.45779	-0.69797	0.236134	-3.0475	0.00230751	0.0184276	ACATATGT;GCTATCGA;GACGTAAG	ACATCTAG;GTTGGTAG;AGCGCTCG;AGGCCTGA	Descr_Genotype_Rank_vs_Tcl_N11	6.44226	5.75196	Sum	59,0	DESeq2	~Descr_Genotype	N11	Descr_Genotype	Rank	Tcl
Ash1l	131.594	0.769956	0.591415	0.656766	0.582343	1.70522	1.50672	1.57654	1.49728	0.775402	0.236715	3.25267	0.00114326	0.011102	ACATATGT;GCTATCGA;GACGTAAG	ACATCTAG;GTTGGTAG;AGCGCTCG;AGGCCTGA	Descr_Genotype_Rank_vs_Tcl_N11	6.47314	7.24606	Sum	59,0	DESeq2	~Descr_Genotype	N11	Descr_Genotype	Rank	Tcl
Ash2l	60.1211	-0.228769	-0.156799	-0.15443	-0.169984	-1.17184	-1.11481	-1.11298	-1.12505	-0.222602	0.240223	-0.952322	0.340934	0.568289	ACATATGT;GCTATCGA;GACGTAAG	ACATCTAG;GTTGGTAG;AGCGCTCG;AGGCCTGA	Descr_Genotype_Rank_vs_Tcl_N11	6.14369	5.89422	Sum	59,0	DESeq2	~Descr_Genotype	N11	Descr_Genotype	Rank	Tcl
Asl	31.6286	0.230736	0.191272	0.137213	0.155701	1.17343	1.14177	1.09978	1.11396	0.164329	0.283975	0.812521	0.416493	0.634752	ACATATGT;GCTATCGA;GACGTAAG	ACATCTAG;GTTGGTAG;AGCGCTCG;AGGCCTGA	Descr_Genotype_Rank_vs_Tcl_N11	4.94217	5.15863	Sum	59,0	DESeq2	~Descr_Genotype	N11	Descr_Genotype	Rank	Tcl
Asna1	122.386	-0.38034	-0.330552	-0.311264	-0.315623	-1.30165	-1.25749	-1.24079	-1.24455	-0.380317	0.185129	-2.05446	0.0399317	0.144821	ACATATGT;GCTATCGA;GACGTAAG	ACATCTAG;GTTGGTAG;AGCGCTCG;AGGCCTGA	Descr_Genotype_Rank_vs_Tcl_N11	7.16006	6.77614	Sum	59,0	DESeq2	~Descr_Genotype	N11	Descr_Genotype	Rank	Tcl
Asns	31.9713	0.00932279	-0.146503	0.00531127	0.00584446	1.00648	-1.10688	1.00369	1.00406	0.00293114	0.315588	0.029541	0.976433	0.990486	ACATATGT;GCTATCGA;GACGTAAG	ACATCTAG;GTTGGTAG;AGCGCTCG;AGGCCTGA	Descr_Genotype_Rank_vs_Tcl_N11	4.49183	4.4784	Sum	59,0	DESeq2	~Descr_Genotype	N11	Descr_Genotype	Rank	Tcl
Asnsd1	103.645	-0.0766397	-0.049189	-0.0591851	-0.0641639	-1.05456	-1.03468	-1.04188	-1.04548	-0.0866527	0.179672	-0.426554	0.669704	0.825886	ACATATGT;GCTATCGA;GACGTAAG	ACATCTAG;GTTGGTAG;AGCGCTCG;AGGCCTGA	Descr_Genotype_Rank_vs_Tcl_N11	6.86232	6.78023	Sum	59,0	DESeq2	~Descr_Genotype	N11	Descr_Genotype	Rank	Tcl
Asph	17.6079	-2.94619	-1.37213	-2.76505	-2.64636	-7.70711	-2.58852	-6.7977	-6.26087	-2.94863	0.50572	-5.82573	5.6864e-09	5.87087e-07	ACATATGT;GCTATCGA;GACGTAAG	ACATCTAG;GTTGGTAG;AGCGCTCG;AGGCCTGA	Descr_Genotype_Rank_vs_Tcl_N11	5.69241	2.97404	Sum	59,0	DESeq2	~Descr_Genotype	N11	Descr_Genotype	Rank	Tcl
Aspm	18.5764	-0.849284	-0.522591	-0.507114	-0.444645	-1.80161	-1.43653	-1.4212	-1.36098	-0.844036	0.400974	-2.11805	0.0341707	0.130216	ACATATGT;GCTATCGA;GACGTAAG	ACATCTAG;GTTGGTAG;AGCGCTCG;AGGCCTGA	Descr_Genotype_Rank_vs_Tcl_N11	4.68664	3.88761	Sum	59,0	DESeq2	~Descr_Genotype	N11	Descr_Genotype	Rank	Tcl
Aspscr1	56.294	-0.160256	-0.134909	-0.110431	-0.122179	-1.11749	-1.09802	-1.07955	-1.08838	-0.133567	0.227831	-0.7034	0.481807	0.687741	ACATATGT;GCTATCGA;GACGTAAG	ACATCTAG;GTTGGTAG;AGCGCTCG;AGGCCTGA	Descr_Genotype_Rank_vs_Tcl_N11	5.83388	5.73391	Sum	59,0	DESeq2	~Descr_Genotype	N11	Descr_Genotype	Rank	Tcl
Asrgl1	59.2328	0.281883	0.196817	0.193061	0.207977	1.21578	1.14617	1.14319	1.15507	0.2799	0.243683	1.15676	0.247369	0.471943	ACATATGT;GCTATCGA;GACGTAAG	ACATCTAG;GTTGGTAG;AGCGCTCG;AGGCCTGA	Descr_Genotype_Rank_vs_Tcl_N11	5.55913	5.82976	Sum	59,0	DESeq2	~Descr_Genotype	N11	Descr_Genotype	Rank	Tcl
Ass1	110.665	-1.31312	-0.557635	-0.927689	-0.619732	-2.48478	-1.47185	-1.90223	-1.53659	-1.30791	0.47503	-2.76429	0.00570473	0.0359651	ACATATGT;GCTATCGA;GACGTAAG	ACATCTAG;GTTGGTAG;AGCGCTCG;AGGCCTGA	Descr_Genotype_Rank_vs_Tcl_N11	7.50358	6.39182	Sum	59,0	DESeq2	~Descr_Genotype	N11	Descr_Genotype	Rank	Tcl
Aste1	24.0916	0.433473	0.18491	0.186673	0.218165	1.35048	1.13675	1.13814	1.16325	0.429282	0.409861	1.05761	0.290234	0.519895	ACATATGT;GCTATCGA;GACGTAAG	ACATCTAG;GTTGGTAG;AGCGCTCG;AGGCCTGA	Descr_Genotype_Rank_vs_Tcl_N11	4.20025	4.46426	Sum	59,0	DESeq2	~Descr_Genotype	N11	Descr_Genotype	Rank	Tcl
Asxl1	36.6087	0.267996	0.17135	0.16428	0.182506	1.20413	1.12611	1.12061	1.13485	0.313294	0.280052	0.956954	0.33859	0.566047	ACATATGT;GCTATCGA;GACGTAAG	ACATCTAG;GTTGGTAG;AGCGCTCG;AGGCCTGA	Descr_Genotype_Rank_vs_Tcl_N11	4.86267	5.2548	Sum	59,0	DESeq2	~Descr_Genotype	N11	Descr_Genotype	Rank	Tcl
Asxl2	96.3324	0.43162	0.366264	0.343742	0.343406	1.34875	1.28901	1.26904	1.26875	0.421572	0.207561	2.07949	0.0375727	0.138794	ACATATGT;GCTATCGA;GACGTAAG	ACATCTAG;GTTGGTAG;AGCGCTCG;AGGCCTGA	Descr_Genotype_Rank_vs_Tcl_N11	6.38697	6.78306	Sum	59,0	DESeq2	~Descr_Genotype	N11	Descr_Genotype	Rank	Tcl
Atad1	44.5116	-0.154857	-0.129884	-0.105114	-0.11743	-1.11331	-1.09421	-1.07558	-1.0848	-0.157202	0.230405	-0.672105	0.501517	0.704341	ACATATGT;GCTATCGA;GACGTAAG	ACATCTAG;GTTGGTAG;AGCGCTCG;AGGCCTGA	Descr_Genotype_Rank_vs_Tcl_N11	5.56294	5.40522	Sum	59,0	DESeq2	~Descr_Genotype	N11	Descr_Genotype	Rank	Tcl
Atad2	76.2877	-0.219773	-0.161581	-0.164922	-0.176805	-1.16455	-1.11851	-1.12111	-1.13038	-0.219584	0.201149	-1.09259	0.274575	0.50256	ACATATGT;GCTATCGA;GACGTAAG	ACATCTAG;GTTGGTAG;AGCGCTCG;AGGCCTGA	Descr_Genotype_Rank_vs_Tcl_N11	6.53085	6.28777	Sum	59,0	DESeq2	~Descr_Genotype	N11	Descr_Genotype	Rank	Tcl
Atad2b	65.2197	0.71583	0.524426	0.605442	0.545003	1.64243	1.43836	1.52144	1.45902	0.732811	0.232415	3.07996	0.00207029	0.0170863	ACATATGT;GCTATCGA;GACGTAAG	ACATCTAG;GTTGGTAG;AGCGCTCG;AGGCCTGA	Descr_Genotype_Rank_vs_Tcl_N11	5.34913	6.07547	Sum	59,0	DESeq2	~Descr_Genotype	N11	Descr_Genotype	Rank	Tcl
Atad3a	96.3313	-0.145737	-0.108596	-0.10695	-0.116754	-1.1063	-1.07818	-1.07695	-1.08429	-0.147468	0.203188	-0.717252	0.473219	0.680432	ACATATGT;GCTATCGA;GACGTAAG	ACATCTAG;GTTGGTAG;AGCGCTCG;AGGCCTGA	Descr_Genotype_Rank_vs_Tcl_N11	6.74785	6.6114	Sum	59,0	DESeq2	~Descr_Genotype	N11	Descr_Genotype	Rank	Tcl
Atad3aos	5.64775	-0.557824	-0.129641	-0.136567	-0.182181	-1.47205	-1.09402	-1.09929	-1.1346	-0.595797	0.600763	-0.928527	0.353134	0.577137	ACATATGT;GCTATCGA;GACGTAAG	ACATCTAG;GTTGGTAG;AGCGCTCG;AGGCCTGA	Descr_Genotype_Rank_vs_Tcl_N11	3.11029	2.64319	Sum	59,0	DESeq2	~Descr_Genotype	N11	Descr_Genotype	Rank	Tcl
Atad5	24.4419	-0.0913916	-0.0518654	-0.0429137	-0.0527906	-1.0654	-1.0366	-1.03019	-1.03727	-0.0794195	0.350363	-0.260848	0.79421	0.902307	ACATATGT;GCTATCGA;GACGTAAG	ACATCTAG;GTTGGTAG;AGCGCTCG;AGGCCTGA	Descr_Genotype_Rank_vs_Tcl_N11	4.65897	4.59887	Sum	59,0	DESeq2	~Descr_Genotype	N11	Descr_Genotype	Rank	Tcl
Atat1	45.3519	-0.521376	-0.396762	-0.328071	-0.334579	-1.43532	-1.31655	-1.25533	-1.26101	-0.507326	0.30769	-1.69448	0.0901732	0.249521	ACATATGT;GCTATCGA;GACGTAAG	ACATCTAG;GTTGGTAG;AGCGCTCG;AGGCCTGA	Descr_Genotype_Rank_vs_Tcl_N11	5.6098	5.08301	Sum	59,0	DESeq2	~Descr_Genotype	N11	Descr_Genotype	Rank	Tcl
Atcayos	8.9621	-1.9753	-0.783301	-1.59193	-0.967426	-3.93209	-1.72106	-3.01453	-1.95535	-2.01511	0.579433	-3.40901	0.000651983	0.00731821	ACATATGT;GCTATCGA;GACGTAAG	ACATCTAG;GTTGGTAG;AGCGCTCG;AGGCCTGA	Descr_Genotype_Rank_vs_Tcl_N11	4.41568	2.39995	Sum	59,0	DESeq2	~Descr_Genotype	N11	Descr_Genotype	Rank	Tcl
Ate1	51.5594	0.103371	0.0745267	0.0658327	0.0747308	1.07428	1.05302	1.04669	1.05316	0.0654455	0.252753	0.408981	0.682554	0.83349	ACATATGT;GCTATCGA;GACGTAAG	ACATCTAG;GTTGGTAG;AGCGCTCG;AGGCCTGA	Descr_Genotype_Rank_vs_Tcl_N11	5.5853	5.7131	Sum	59,0	DESeq2	~Descr_Genotype	N11	Descr_Genotype	Rank	Tcl
Atf1	43.9511	-0.31195	-0.24139	-0.225818	-0.23902	-1.24138	-1.18213	-1.16944	-1.18019	-0.332399	0.225783	-1.38164	0.167083	0.371313	ACATATGT;GCTATCGA;GACGTAAG	ACATCTAG;GTTGGTAG;AGCGCTCG;AGGCCTGA	Descr_Genotype_Rank_vs_Tcl_N11	5.73552	5.39665	Sum	59,0	DESeq2	~Descr_Genotype	N11	Descr_Genotype	Rank	Tcl
Atf2	36.566	0.609016	0.462034	0.461512	0.432911	1.52522	1.37748	1.37698	1.34995	0.591603	0.263206	2.31384	0.0206766	0.0917332	ACATATGT;GCTATCGA;GACGTAAG	ACATCTAG;GTTGGTAG;AGCGCTCG;AGGCCTGA	Descr_Genotype_Rank_vs_Tcl_N11	4.87814	5.4509	Sum	59,0	DESeq2	~Descr_Genotype	N11	Descr_Genotype	Rank	Tcl
Atf3	567.086	2.36543	0.368349	1.41676	0.702688	5.15308	1.29087	2.66984	1.62753	2.36644	0.833292	2.83866			ACATATGT;GCTATCGA;GACGTAAG	ACATCTAG;GTTGGTAG;AGCGCTCG;AGGCCTGA	Descr_Genotype_Rank_vs_Tcl_N11	6.47662	7.68918	Sum	59,0	DESeq2	~Descr_Genotype	N11	Descr_Genotype	Rank	Tcl
Atf4	577.19	0.247804	0.14152	0.138282	0.161634	1.1874	1.10307	1.10059	1.11855	0.246207	0.298892	0.829074	0.407063	0.627265	ACATATGT;GCTATCGA;GACGTAAG	ACATCTAG;GTTGGTAG;AGCGCTCG;AGGCCTGA	Descr_Genotype_Rank_vs_Tcl_N11	8.8085	8.88841	Sum	59,0	DESeq2	~Descr_Genotype	N11	Descr_Genotype	Rank	Tcl
Atf5	17.3988	-1.12467	-0.779065	-0.770516	-0.564511	-2.18051	-1.71602	-1.70588	-1.47889	-1.13701	0.432622	-2.59965	0.00933188	0.0515069	ACATATGT;GCTATCGA;GACGTAAG	ACATCTAG;GTTGGTAG;AGCGCTCG;AGGCCTGA	Descr_Genotype_Rank_vs_Tcl_N11	4.25632	3.21322	Sum	59,0	DESeq2	~Descr_Genotype	N11	Descr_Genotype	Rank	Tcl
Atf6	65.8555	0.0497328	0.0381036	0.0345919	0.0383419	1.03507	1.02676	1.02427	1.02693	0.0542157	0.222304	0.223715	0.822979	0.917502	ACATATGT;GCTATCGA;GACGTAAG	ACATCTAG;GTTGGTAG;AGCGCTCG;AGGCCTGA	Descr_Genotype_Rank_vs_Tcl_N11	6.0009	6.06368	Sum	59,0	DESeq2	~Descr_Genotype	N11	Descr_Genotype	Rank	Tcl
Atf6b	83.843	0.228648	0.171239	0.165284	0.178322	1.17174	1.12603	1.12139	1.13157	0.233431	0.216867	1.05432	0.291736	0.520864	ACATATGT;GCTATCGA;GACGTAAG	ACATCTAG;GTTGGTAG;AGCGCTCG;AGGCCTGA	Descr_Genotype_Rank_vs_Tcl_N11	6.15057	6.40459	Sum	59,0	DESeq2	~Descr_Genotype	N11	Descr_Genotype	Rank	Tcl
Atf7	42.0652	0.598307	0.453973	0.431262	0.409232	1.51394	1.36981	1.34841	1.32798	0.595243	0.280491	2.13307	0.0329194	0.126924	ACATATGT;GCTATCGA;GACGTAAG	ACATCTAG;GTTGGTAG;AGCGCTCG;AGGCCTGA	Descr_Genotype_Rank_vs_Tcl_N11	5.07701	5.6617	Sum	59,0	DESeq2	~Descr_Genotype	N11	Descr_Genotype	Rank	Tcl
Atf7ip	97.6583	0.980518	0.773386	0.873815	0.738986	1.97317	1.70928	1.8325	1.669	1.00822	0.245887	3.98768	6.67227e-05	0.00130998	ACATATGT;GCTATCGA;GACGTAAG	ACATCTAG;GTTGGTAG;AGCGCTCG;AGGCCTGA	Descr_Genotype_Rank_vs_Tcl_N11	5.95732	7.00308	Sum	59,0	DESeq2	~Descr_Genotype	N11	Descr_Genotype	Rank	Tcl
Atg10	29.5559	0.0329862	0.0580652	0.0165277	0.0197273	1.02313	1.04107	1.01152	1.01377	-0.00310399	0.335647	0.0982763	0.921713	0.965001	ACATATGT;GCTATCGA;GACGTAAG	ACATCTAG;GTTGGTAG;AGCGCTCG;AGGCCTGA	Descr_Genotype_Rank_vs_Tcl_N11	4.99398	5.02455	Sum	59,0	DESeq2	~Descr_Genotype	N11	Descr_Genotype	Rank	Tcl
Atg101	80.6545	-0.809258	-0.659557	-0.714669	-0.635079	-1.75231	-1.5796	-1.64111	-1.55302	-0.816325	0.21934	-3.68951	0.000224684	0.00328978	ACATATGT;GCTATCGA;GACGTAAG	ACATCTAG;GTTGGTAG;AGCGCTCG;AGGCCTGA	Descr_Genotype_Rank_vs_Tcl_N11	6.84282	6.01059	Sum	59,0	DESeq2	~Descr_Genotype	N11	Descr_Genotype	Rank	Tcl
Atg12	68.1489	0.224681	0.196223	0.159721	0.17308	1.16852	1.14569	1.11707	1.12746	0.203655	0.222925	1.00788	0.313514	0.542216	ACATATGT;GCTATCGA;GACGTAAG	ACATCTAG;GTTGGTAG;AGCGCTCG;AGGCCTGA	Descr_Genotype_Rank_vs_Tcl_N11	6.0451	6.2068	Sum	59,0	DESeq2	~Descr_Genotype	N11	Descr_Genotype	Rank	Tcl
Atg13	26.7616	-0.17574	-0.145811	-0.0959115	-0.112303	-1.12954	-1.10635	-1.06874	-1.08095	-0.185106	0.307561	-0.571399	0.567729	0.753872	ACATATGT;GCTATCGA;GACGTAAG	ACATCTAG;GTTGGTAG;AGCGCTCG;AGGCCTGA	Descr_Genotype_Rank_vs_Tcl_N11	4.81423	4.62742	Sum	59,0	DESeq2	~Descr_Genotype	N11	Descr_Genotype	Rank	Tcl
Atg14	25.1786	1.1525	0.661383	0.877503	0.640036	2.22299	1.5816	1.83719	1.55837	1.06259	0.392526	2.93611	0.00332355	0.0242544	ACATATGT;GCTATCGA;GACGTAAG	ACATCTAG;GTTGGTAG;AGCGCTCG;AGGCCTGA	Descr_Genotype_Rank_vs_Tcl_N11	3.89482	4.95239	Sum	59,0	DESeq2	~Descr_Genotype	N11	Descr_Genotype	Rank	Tcl
Atg16l1	27.8131	0.428846	0.307871	0.269164	0.282673	1.34616	1.23788	1.20511	1.21645	0.426656	0.295231	1.45258	0.146342	0.341033	ACATATGT;GCTATCGA;GACGTAAG	ACATCTAG;GTTGGTAG;AGCGCTCG;AGGCCTGA	Descr_Genotype_Rank_vs_Tcl_N11	4.58423	5.00034	Sum	59,0	DESeq2	~Descr_Genotype	N11	Descr_Genotype	Rank	Tcl
Atg16l2	84.5982	0.835518	0.697225	0.76219	0.684758	1.7845	1.62138	1.69606	1.60743	0.848399	0.197274	4.23532	2.28224e-05	0.000559371	ACATATGT;GCTATCGA;GACGTAAG	ACATCTAG;GTTGGTAG;AGCGCTCG;AGGCCTGA	Descr_Genotype_Rank_vs_Tcl_N11	5.82484	6.66753	Sum	59,0	DESeq2	~Descr_Genotype	N11	Descr_Genotype	Rank	Tcl
Atg2a	17.6225	0.687115	0.329587	0.364324	0.358589	1.61006	1.25665	1.28728	1.28217	0.721264	0.398129	1.72586	0.0843725	0.239848	ACATATGT;GCTATCGA;GACGTAAG	ACATCTAG;GTTGGTAG;AGCGCTCG;AGGCCTGA	Descr_Genotype_Rank_vs_Tcl_N11	3.57144	4.2294	Sum	59,0	DESeq2	~Descr_Genotype	N11	Descr_Genotype	Rank	Tcl
Atg2b	14.2209	-0.0981563	-0.0219883	-0.0391794	-0.049925	-1.0704	-1.01536	-1.02753	-1.03521	-0.124485	0.403728	-0.243125	0.807909	0.910784	ACATATGT;GCTATCGA;GACGTAAG	ACATCTAG;GTTGGTAG;AGCGCTCG;AGGCCTGA	Descr_Genotype_Rank_vs_Tcl_N11	4.06961	3.88352	Sum	59,0	DESeq2	~Descr_Genotype	N11	Descr_Genotype	Rank	Tcl
Atg3	123.996	0.145263	0.128596	0.11745	0.124373	1.10593	1.09323	1.08482	1.09003	0.128585	0.166999	0.869843	0.384386	0.606762	ACATATGT;GCTATCGA;GACGTAAG	ACATCTAG;GTTGGTAG;AGCGCTCG;AGGCCTGA	Descr_Genotype_Rank_vs_Tcl_N11	6.8817	7.01652	Sum	59,0	DESeq2	~Descr_Genotype	N11	Descr_Genotype	Rank	Tcl
Atg4a	21.1949	-0.173747	-0.0656113	-0.0838896	-0.101605	-1.12798	-1.04653	-1.05987	-1.07297	-0.18375	0.345333	-0.503129	0.614874	0.786946	ACATATGT;GCTATCGA;GACGTAAG	ACATCTAG;GTTGGTAG;AGCGCTCG;AGGCCTGA	Descr_Genotype_Rank_vs_Tcl_N11	4.67428	4.45436	Sum	59,0	DESeq2	~Descr_Genotype	N11	Descr_Genotype	Rank	Tcl
Atg4b	65.0196	-0.500071	-0.416947	-0.392225	-0.38381	-1.41428	-1.3351	-1.31242	-1.30478	-0.513225	0.225938	-2.21331	0.0268764	0.110907	ACATATGT;GCTATCGA;GACGTAAG	ACATCTAG;GTTGGTAG;AGCGCTCG;AGGCCTGA	Descr_Genotype_Rank_vs_Tcl_N11	6.25411	5.72478	Sum	59,0	DESeq2	~Descr_Genotype	N11	Descr_Genotype	Rank	Tcl
Atg4c	3.84556	2.94834	0.584969	1.78603	0.520011	7.71861	1.50001	3.44864	1.43397	2.84068	1.16075	2.54003	0.0110844	0.0585595	ACATATGT;GCTATCGA;GACGTAAG	ACATCTAG;GTTGGTAG;AGCGCTCG;AGGCCTGA	Descr_Genotype_Rank_vs_Tcl_N11	0.765601	2.72632	Sum	59,0	DESeq2	~Descr_Genotype	N11	Descr_Genotype	Rank	Tcl
Atg4d	48.9625	-0.4415	-0.387637	-0.307534	-0.3154	-1.35802	-1.30825	-1.23759	-1.24436	-0.474552	0.259373	-1.70218	0.0887216	0.246647	ACATATGT;GCTATCGA;GACGTAAG	ACATCTAG;GTTGGTAG;AGCGCTCG;AGGCCTGA	Descr_Genotype_Rank_vs_Tcl_N11	5.68636	5.21515	Sum	59,0	DESeq2	~Descr_Genotype	N11	Descr_Genotype	Rank	Tcl
Atg5	104.392	0.0329372	0.0138376	0.0242202	0.0254969	1.02309	1.00964	1.01693	1.01783	0.00474741	0.220304	0.149508	0.881153	0.948702	ACATATGT;GCTATCGA;GACGTAAG	ACATCTAG;GTTGGTAG;AGCGCTCG;AGGCCTGA	Descr_Genotype_Rank_vs_Tcl_N11	6.58837	6.66141	Sum	59,0	DESeq2	~Descr_Genotype	N11	Descr_Genotype	Rank	Tcl
Atg7	50.3544	0.874956	0.639848	0.72491	0.609235	1.83395	1.55816	1.6528	1.52545	0.880292	0.27848	3.14189	0.0016786	0.014786	ACATATGT;GCTATCGA;GACGTAAG	ACATCTAG;GTTGGTAG;AGCGCTCG;AGGCCTGA	Descr_Genotype_Rank_vs_Tcl_N11	5.11595	5.93874	Sum	59,0	DESeq2	~Descr_Genotype	N11	Descr_Genotype	Rank	Tcl
Atic	85.5229	-0.278467	-0.210106	-0.211275	-0.22293	-1.21291	-1.15677	-1.15771	-1.1671	-0.271025	0.203805	-1.36634	0.171832	0.378084	ACATATGT;GCTATCGA;GACGTAAG	ACATCTAG;GTTGGTAG;AGCGCTCG;AGGCCTGA	Descr_Genotype_Rank_vs_Tcl_N11	6.70972	6.4382	Sum	59,0	DESeq2	~Descr_Genotype	N11	Descr_Genotype	Rank	Tcl
Atl1	6.77097	0.437096	0.191373	0.107148	0.143687	1.35388	1.14185	1.0771	1.10472	0.358109	0.596027	0.733349	0.463346	0.673004	ACATATGT;GCTATCGA;GACGTAAG	ACATCTAG;GTTGGTAG;AGCGCTCG;AGGCCTGA	Descr_Genotype_Rank_vs_Tcl_N11	2.63534	3.01956	Sum	59,0	DESeq2	~Descr_Genotype	N11	Descr_Genotype	Rank	Tcl
Atl2	40.0153	-0.878491	-0.623992	-0.721026	-0.605575	-1.83845	-1.54113	-1.64835	-1.52159	-0.903018	0.283169	-3.10235	0.00191991	0.0162107	ACATATGT;GCTATCGA;GACGTAAG	ACATCTAG;GTTGGTAG;AGCGCTCG;AGGCCTGA	Descr_Genotype_Rank_vs_Tcl_N11	5.90614	5.02142	Sum	59,0	DESeq2	~Descr_Genotype	N11	Descr_Genotype	Rank	Tcl
Atl3	39.9066	0.642886	0.444299	0.462656	0.431174	1.56145	1.36065	1.37808	1.34833	0.629218	0.289846	2.21802	0.0265532	0.110134	ACATATGT;GCTATCGA;GACGTAAG	ACATCTAG;GTTGGTAG;AGCGCTCG;AGGCCTGA	Descr_Genotype_Rank_vs_Tcl_N11	4.90564	5.50433	Sum	59,0	DESeq2	~Descr_Genotype	N11	Descr_Genotype	Rank	Tcl
Atm	40.6041	0.416949	0.324813	0.245303	0.264271	1.3351	1.2525	1.18534	1.20103	0.418536	0.312163	1.33568	0.181655	0.391086	ACATATGT;GCTATCGA;GACGTAAG	ACATCTAG;GTTGGTAG;AGCGCTCG;AGGCCTGA	Descr_Genotype_Rank_vs_Tcl_N11	5.22285	5.59946	Sum	59,0	DESeq2	~Descr_Genotype	N11	Descr_Genotype	Rank	Tcl
Atmin	22.3554	-0.117556	-0.0122923	-0.0574973	-0.0700459	-1.0849	-1.00856	-1.04066	-1.04975	-0.120944	0.337293	-0.348527	0.727445	0.861646	ACATATGT;GCTATCGA;GACGTAAG	ACATCTAG;GTTGGTAG;AGCGCTCG;AGGCCTGA	Descr_Genotype_Rank_vs_Tcl_N11	4.73381	4.65758	Sum	59,0	DESeq2	~Descr_Genotype	N11	Descr_Genotype	Rank	Tcl
Atn1	8.10203	-0.328801	-0.0927306	-0.108668	-0.139639	-1.25597	-1.06639	-1.07823	-1.10163	-0.32774	0.481096	-0.683442	0.494328	0.698456	ACATATGT;GCTATCGA;GACGTAAG	ACATCTAG;GTTGGTAG;AGCGCTCG;AGGCCTGA	Descr_Genotype_Rank_vs_Tcl_N11	3.48908	3.21095	Sum	59,0	DESeq2	~Descr_Genotype	N11	Descr_Genotype	Rank	Tcl
Atox1	322.195	-0.539169	-0.489137	-0.499036	-0.48546	-1.45313	-1.4036	-1.41327	-1.40003	-0.539754	0.136514	-3.94955	7.82984e-05	0.00147842	ACATATGT;GCTATCGA;GACGTAAG	ACATCTAG;GTTGGTAG;AGCGCTCG;AGGCCTGA	Descr_Genotype_Rank_vs_Tcl_N11	8.71607	8.17127	Sum	59,0	DESeq2	~Descr_Genotype	N11	Descr_Genotype	Rank	Tcl
Atp10d	28.5312	0.507819	0.248277	0.27717	0.295174	1.4219	1.18779	1.21182	1.22703	0.465099	0.349915	1.45126	0.146707	0.341363	ACATATGT;GCTATCGA;GACGTAAG	ACATCTAG;GTTGGTAG;AGCGCTCG;AGGCCTGA	Descr_Genotype_Rank_vs_Tcl_N11	4.28792	4.78049	Sum	59,0	DESeq2	~Descr_Genotype	N11	Descr_Genotype	Rank	Tcl
Atp11b	54.723	0.774056	0.566642	0.61963	0.539557	1.71007	1.48107	1.53648	1.45353	0.795137	0.27505	2.81424	0.00488924	0.0323895	ACATATGT;GCTATCGA;GACGTAAG	ACATCTAG;GTTGGTAG;AGCGCTCG;AGGCCTGA	Descr_Genotype_Rank_vs_Tcl_N11	5.25757	6.05451	Sum	59,0	DESeq2	~Descr_Genotype	N11	Descr_Genotype	Rank	Tcl
Atp11c	20.32	1.06439	0.583466	0.785664	0.588173	2.09128	1.49844	1.72389	1.50334	1.06207	0.388179	2.74201	0.00610651	0.0378671	ACATATGT;GCTATCGA;GACGTAAG	ACATCTAG;GTTGGTAG;AGCGCTCG;AGGCCTGA	Descr_Genotype_Rank_vs_Tcl_N11	3.62679	4.64659	Sum	59,0	DESeq2	~Descr_Genotype	N11	Descr_Genotype	Rank	Tcl
Atp13a1	43.9786	-0.00933884	0.00565717	-0.00520012	-0.00669997	-1.00649	1.00393	-1.00361	-1.00465	0.0011519	0.256202	-0.0364511	0.970923	0.988331	ACATATGT;GCTATCGA;GACGTAAG	ACATCTAG;GTTGGTAG;AGCGCTCG;AGGCCTGA	Descr_Genotype_Rank_vs_Tcl_N11	5.53791	5.52086	Sum	59,0	DESeq2	~Descr_Genotype	N11	Descr_Genotype	Rank	Tcl
Atp13a2	69.3666	-0.100566	-0.0758454	-0.0679669	-0.0765238	-1.07219	-1.05398	-1.04824	-1.05447	-0.105101	0.228685	-0.439759	0.660112	0.81922	ACATATGT;GCTATCGA;GACGTAAG	ACATCTAG;GTTGGTAG;AGCGCTCG;AGGCCTGA	Descr_Genotype_Rank_vs_Tcl_N11	6.17959	6.10665	Sum	59,0	DESeq2	~Descr_Genotype	N11	Descr_Genotype	Rank	Tcl
Atp13a3	37.2187	0.416166	0.305163	0.27743	0.288317	1.33438	1.23556	1.21203	1.22121	0.424874	0.273108	1.52381	0.127555	0.313244	ACATATGT;GCTATCGA;GACGTAAG	ACATCTAG;GTTGGTAG;AGCGCTCG;AGGCCTGA	Descr_Genotype_Rank_vs_Tcl_N11	4.98793	5.40285	Sum	59,0	DESeq2	~Descr_Genotype	N11	Descr_Genotype	Rank	Tcl
Atp1a1	111.485	0.158345	0.15336	0.127136	0.134226	1.11601	1.11216	1.09212	1.0975	0.171573	0.172764	0.916538	0.359385	0.582952	ACATATGT;GCTATCGA;GACGTAAG	ACATCTAG;GTTGGTAG;AGCGCTCG;AGGCCTGA	Descr_Genotype_Rank_vs_Tcl_N11	6.79563	6.97815	Sum	59,0	DESeq2	~Descr_Genotype	N11	Descr_Genotype	Rank	Tcl
Atp1b1	135.679	-0.147343	-0.117727	-0.106004	-0.116315	-1.10753	-1.08502	-1.07624	-1.08396	-0.148047	0.210668	-0.699405	0.484299	0.68991	ACATATGT;GCTATCGA;GACGTAAG	ACATCTAG;GTTGGTAG;AGCGCTCG;AGGCCTGA	Descr_Genotype_Rank_vs_Tcl_N11	7.14013	7.06329	Sum	59,0	DESeq2	~Descr_Genotype	N11	Descr_Genotype	Rank	Tcl
Atp1b3	247.859	-0.144885	-0.128952	-0.125509	-0.130715	-1.10564	-1.0935	-1.09089	-1.09484	-0.153977	0.13408	-1.08058	0.279884	0.50875	ACATATGT;GCTATCGA;GACGTAAG	ACATCTAG;GTTGGTAG;AGCGCTCG;AGGCCTGA	Descr_Genotype_Rank_vs_Tcl_N11	8.09635	7.9364	Sum	59,0	DESeq2	~Descr_Genotype	N11	Descr_Genotype	Rank	Tcl
Atp23	24.2919	-0.326366	-0.191146	-0.168947	-0.194483	-1.25385	-1.14167	-1.12424	-1.14431	-0.310702	0.337965	-0.965681	0.334204	0.562025	ACATATGT;GCTATCGA;GACGTAAG	ACATCTAG;GTTGGTAG;AGCGCTCG;AGGCCTGA	Descr_Genotype_Rank_vs_Tcl_N11	4.8986	4.5482	Sum	59,0	DESeq2	~Descr_Genotype	N11	Descr_Genotype	Rank	Tcl
Atp2a2	54.3638	0.0876414	0.0603142	0.0593821	0.066331	1.06263	1.04269	1.04202	1.04705	0.0938238	0.231257	0.378978	0.704704	0.847677	ACATATGT;GCTATCGA;GACGTAAG	ACATCTAG;GTTGGTAG;AGCGCTCG;AGGCCTGA	Descr_Genotype_Rank_vs_Tcl_N11	5.67864	5.76769	Sum	59,0	DESeq2	~Descr_Genotype	N11	Descr_Genotype	Rank	Tcl
Atp2a3	137.399	-0.207991	-0.157062	-0.167236	-0.176567	-1.15508	-1.11501	-1.12291	-1.13019	-0.199807	0.172004	-1.20922	0.226577	0.447785	ACATATGT;GCTATCGA;GACGTAAG	ACATCTAG;GTTGGTAG;AGCGCTCG;AGGCCTGA	Descr_Genotype_Rank_vs_Tcl_N11	7.39885	7.19429	Sum	59,0	DESeq2	~Descr_Genotype	N11	Descr_Genotype	Rank	Tcl
Atp2b1	236.466	0.6883	0.525134	0.587741	0.536944	1.61138	1.43907	1.50289	1.4509	0.69551	0.219937	3.12952	0.0017509	0.0152488	ACATATGT;GCTATCGA;GACGTAAG	ACATCTAG;GTTGGTAG;AGCGCTCG;AGGCCTGA	Descr_Genotype_Rank_vs_Tcl_N11	7.24665	7.9177	Sum	59,0	DESeq2	~Descr_Genotype	N11	Descr_Genotype	Rank	Tcl
Atp2b4	4.59643	-0.279687	-0.0906473	-0.0395886	-0.0591827	-1.21393	-1.06485	-1.02782	-1.04188	-0.231021	0.816631	-0.342488	0.731983	0.864275	ACATATGT;GCTATCGA;GACGTAAG	ACATCTAG;GTTGGTAG;AGCGCTCG;AGGCCTGA	Descr_Genotype_Rank_vs_Tcl_N11	2.26633	1.92614	Sum	59,0	DESeq2	~Descr_Genotype	N11	Descr_Genotype	Rank	Tcl
Atp2c1	55.7391	0.149451	0.120632	0.0966221	0.108855	1.10915	1.08721	1.06927	1.07837	0.119454	0.249367	0.599323	0.548958	0.740215	ACATATGT;GCTATCGA;GACGTAAG	ACATCTAG;GTTGGTAG;AGCGCTCG;AGGCCTGA	Descr_Genotype_Rank_vs_Tcl_N11	5.73537	5.86306	Sum	59,0	DESeq2	~Descr_Genotype	N11	Descr_Genotype	Rank	Tcl
Atp5a1	766.075	-0.631994	-0.60412	-0.609854	-0.598578	-1.54971	-1.52005	-1.5261	-1.51422	-0.634233	0.0974153	-6.48763	8.71998e-11	1.39902e-08	ACATATGT;GCTATCGA;GACGTAAG	ACATCTAG;GTTGGTAG;AGCGCTCG;AGGCCTGA	Descr_Genotype_Rank_vs_Tcl_N11	9.96995	9.33575	Sum	59,0	DESeq2	~Descr_Genotype	N11	Descr_Genotype	Rank	Tcl
Atp5b	1166.07	-0.64228	-0.614872	-0.624221	-0.610839	-1.56079	-1.53142	-1.54138	-1.52715	-0.642497	0.0936039	-6.86168	6.80533e-12	1.54454e-09	ACATATGT;GCTATCGA;GACGTAAG	ACATCTAG;GTTGGTAG;AGCGCTCG;AGGCCTGA	Descr_Genotype_Rank_vs_Tcl_N11	10.6049	9.9631	Sum	59,0	DESeq2	~Descr_Genotype	N11	Descr_Genotype	Rank	Tcl
Atp5c1	618.929	-0.527784	-0.483796	-0.493703	-0.482301	-1.44171	-1.39842	-1.40805	-1.39697	-0.529627	0.125961	-4.19004	2.78905e-05	0.000655283	ACATATGT;GCTATCGA;GACGTAAG	ACATCTAG;GTTGGTAG;AGCGCTCG;AGGCCTGA	Descr_Genotype_Rank_vs_Tcl_N11	9.66487	9.14349	Sum	59,0	DESeq2	~Descr_Genotype	N11	Descr_Genotype	Rank	Tcl
Atp5d	1314.76	-0.371985	-0.349994	-0.346925	-0.346714	-1.29413	-1.27455	-1.27185	-1.27166	-0.3715	0.110215	-3.37508	0.00073795	0.00806202	ACATATGT;GCTATCGA;GACGTAAG	ACATCTAG;GTTGGTAG;AGCGCTCG;AGGCCTGA	Descr_Genotype_Rank_vs_Tcl_N11	10.6123	10.2366	Sum	59,0	DESeq2	~Descr_Genotype	N11	Descr_Genotype	Rank	Tcl
Atp5e	1411.71	-0.894557	-0.800186	-0.854428	-0.796558	-1.85904	-1.74133	-1.80804	-1.73695	-0.896146	0.149297	-5.9918	2.07532e-09	2.35508e-07	ACATATGT;GCTATCGA;GACGTAAG	ACATCTAG;GTTGGTAG;AGCGCTCG;AGGCCTGA	Descr_Genotype_Rank_vs_Tcl_N11	11.0465	10.1743	Sum	59,0	DESeq2	~Descr_Genotype	N11	Descr_Genotype	Rank	Tcl
Atp5g1	234.737	-0.637879	-0.572665	-0.588848	-0.560874	-1.55604	-1.48727	-1.50405	-1.47516	-0.633564	0.152882	-4.17236	3.01457e-05	0.000699577	ACATATGT;GCTATCGA;GACGTAAG	ACATCTAG;GTTGGTAG;AGCGCTCG;AGGCCTGA	Descr_Genotype_Rank_vs_Tcl_N11	8.2792	7.64624	Sum	59,0	DESeq2	~Descr_Genotype	N11	Descr_Genotype	Rank	Tcl
Atp5g2	13.2614	-1.16768	-0.605421	-0.819171	-0.584955	-2.24651	-1.52142	-1.76439	-1.49999	-1.15719	0.436711	-2.67381	0.00749943	0.0439131	ACATATGT;GCTATCGA;GACGTAAG	ACATCTAG;GTTGGTAG;AGCGCTCG;AGGCCTGA	Descr_Genotype_Rank_vs_Tcl_N11	4.53922	3.45117	Sum	59,0	DESeq2	~Descr_Genotype	N11	Descr_Genotype	Rank	Tcl
Atp5g3	717.297	-0.638698	-0.59969	-0.611684	-0.593282	-1.55692	-1.51539	-1.52804	-1.50867	-0.639074	0.114134	-5.59602	2.19326e-08	1.89994e-06	ACATATGT;GCTATCGA;GACGTAAG	ACATCTAG;GTTGGTAG;AGCGCTCG;AGGCCTGA	Descr_Genotype_Rank_vs_Tcl_N11	9.88934	9.25105	Sum	59,0	DESeq2	~Descr_Genotype	N11	Descr_Genotype	Rank	Tcl
Atp5h	576.275	-0.462376	-0.408991	-0.408172	-0.402172	-1.37781	-1.32776	-1.327	-1.3215	-0.464371	0.15842	-2.91867	0.00351532	0.025296	ACATATGT;GCTATCGA;GACGTAAG	ACATCTAG;GTTGGTAG;AGCGCTCG;AGGCCTGA	Descr_Genotype_Rank_vs_Tcl_N11	9.45675	8.99972	Sum	59,0	DESeq2	~Descr_Genotype	N11	Descr_Genotype	Rank	Tcl
Atp5j	338.523	-0.487521	-0.451856	-0.454984	-0.447524	-1.40203	-1.3678	-1.37077	-1.3637	-0.482634	0.122438	-3.98178	6.84021e-05	0.00133602	ACATATGT;GCTATCGA;GACGTAAG	ACATCTAG;GTTGGTAG;AGCGCTCG;AGGCCTGA	Descr_Genotype_Rank_vs_Tcl_N11	8.73494	8.24334	Sum	59,0	DESeq2	~Descr_Genotype	N11	Descr_Genotype	Rank	Tcl
Atp5j2	718.216	-0.537604	-0.496215	-0.507178	-0.495935	-1.45156	-1.41051	-1.42127	-1.41023	-0.538065	0.118934	-4.52017	6.17912e-06	0.000198642	ACATATGT;GCTATCGA;GACGTAAG	ACATCTAG;GTTGGTAG;AGCGCTCG;AGGCCTGA	Descr_Genotype_Rank_vs_Tcl_N11	9.9108	9.36947	Sum	59,0	DESeq2	~Descr_Genotype	N11	Descr_Genotype	Rank	Tcl
Atp5k	625.046	-0.61933	-0.576118	-0.590747	-0.573313	-1.53616	-1.49083	-1.50603	-1.48794	-0.620145	0.116727	-5.30578	1.12189e-07	7.79799e-06	ACATATGT;GCTATCGA;GACGTAAG	ACATCTAG;GTTGGTAG;AGCGCTCG;AGGCCTGA	Descr_Genotype_Rank_vs_Tcl_N11	9.73043	9.1068	Sum	59,0	DESeq2	~Descr_Genotype	N11	Descr_Genotype	Rank	Tcl
Atp5l	17.349	-0.499804	-0.313165	-0.239389	-0.26575	-1.41402	-1.24243	-1.18049	-1.20226	-0.504644	0.387422	-1.29008	0.197024	0.41268	ACATATGT;GCTATCGA;GACGTAAG	ACATCTAG;GTTGGTAG;AGCGCTCG;AGGCCTGA	Descr_Genotype_Rank_vs_Tcl_N11	4.43294	3.87178	Sum	59,0	DESeq2	~Descr_Genotype	N11	Descr_Genotype	Rank	Tcl
Atp5md	111.66	-0.750681	-0.650064	-0.688358	-0.636136	-1.68259	-1.56924	-1.61145	-1.55416	-0.76919	0.176685	-4.24871	2.15008e-05	0.000532731	ACATATGT;GCTATCGA;GACGTAAG	ACATCTAG;GTTGGTAG;AGCGCTCG;AGGCCTGA	Descr_Genotype_Rank_vs_Tcl_N11	7.27467	6.53523	Sum	59,0	DESeq2	~Descr_Genotype	N11	Descr_Genotype	Rank	Tcl
Atp5mpl	652.399	-0.661367	-0.603934	-0.62398	-0.598104	-1.58158	-1.51986	-1.54112	-1.51373	-0.665038	0.134386	-4.92139	8.59333e-07	4.08021e-05	ACATATGT;GCTATCGA;GACGTAAG	ACATCTAG;GTTGGTAG;AGCGCTCG;AGGCCTGA	Descr_Genotype_Rank_vs_Tcl_N11	9.78874	9.13306	Sum	59,0	DESeq2	~Descr_Genotype	N11	Descr_Genotype	Rank	Tcl
Atp5pb	736.054	-0.59593	-0.553178	-0.566788	-0.55107	-1.51145	-1.46731	-1.48122	-1.46517	-0.596978	0.117395	-5.07628	3.84897e-07	2.18391e-05	ACATATGT;GCTATCGA;GACGTAAG	ACATCTAG;GTTGGTAG;AGCGCTCG;AGGCCTGA	Descr_Genotype_Rank_vs_Tcl_N11	9.94985	9.3588	Sum	59,0	DESeq2	~Descr_Genotype	N11	Descr_Genotype	Rank	Tcl
Atp6ap1	132.238	0.0712126	0.0474471	0.0567645	0.0598185	1.0506	1.03343	1.04013	1.04233	0.0566205	0.177823	0.400468	0.688812	0.837078	ACATATGT;GCTATCGA;GACGTAAG	ACATCTAG;GTTGGTAG;AGCGCTCG;AGGCCTGA	Descr_Genotype_Rank_vs_Tcl_N11	6.87615	6.93996	Sum	59,0	DESeq2	~Descr_Genotype	N11	Descr_Genotype	Rank	Tcl
Atp6ap2	105.114	-0.279897	-0.256738	-0.216695	-0.227745	-1.21411	-1.19477	-1.16207	-1.171	-0.30163	0.195362	-1.43271	0.15194	0.348856	ACATATGT;GCTATCGA;GACGTAAG	ACATCTAG;GTTGGTAG;AGCGCTCG;AGGCCTGA	Descr_Genotype_Rank_vs_Tcl_N11	6.7602	6.48639	Sum	59,0	DESeq2	~Descr_Genotype	N11	Descr_Genotype	Rank	Tcl
Atp6v0a1	52.6631	0.347573	0.245741	0.224935	0.241335	1.27242	1.1857	1.16872	1.18209	0.334156	0.271729	1.27911	0.200857	0.417229	ACATATGT;GCTATCGA;GACGTAAG	ACATCTAG;GTTGGTAG;AGCGCTCG;AGGCCTGA	Descr_Genotype_Rank_vs_Tcl_N11	5.46979	5.78126	Sum	59,0	DESeq2	~Descr_Genotype	N11	Descr_Genotype	Rank	Tcl
Atp6v0a2	42.9119	-0.187933	-0.141503	-0.125308	-0.139279	-1.13913	-1.10305	-1.09074	-1.10135	-0.174288	0.241349	-0.778675	0.436171	0.652045	ACATATGT;GCTATCGA;GACGTAAG	ACATCTAG;GTTGGTAG;AGCGCTCG;AGGCCTGA	Descr_Genotype_Rank_vs_Tcl_N11	5.54937	5.36374	Sum	59,0	DESeq2	~Descr_Genotype	N11	Descr_Genotype	Rank	Tcl
Atp6v0b	357.505	-0.0342676	-0.0258208	-0.0280459	-0.0298875	-1.02404	-1.01806	-1.01963	-1.02093	-0.0446213	0.155899	-0.219807	0.826022	0.919621	ACATATGT;GCTATCGA;GACGTAAG	ACATCTAG;GTTGGTAG;AGCGCTCG;AGGCCTGA	Descr_Genotype_Rank_vs_Tcl_N11	8.52992	8.51371	Sum	59,0	DESeq2	~Descr_Genotype	N11	Descr_Genotype	Rank	Tcl
Atp6v0c	4.51235	1.2691	0.466187	0.280384	0.326079	2.41012	1.38145	1.21452	1.2536	1.14382	0.744209	1.70531	0.0881373	0.245755	ACATATGT;GCTATCGA;GACGTAAG	ACATCTAG;GTTGGTAG;AGCGCTCG;AGGCCTGA	Descr_Genotype_Rank_vs_Tcl_N11	1.83376	2.84835	Sum	59,0	DESeq2	~Descr_Genotype	N11	Descr_Genotype	Rank	Tcl
Atp6v0d1	148.588	-0.109257	-0.0988553	-0.0903857	-0.0961902	-1.07867	-1.07092	-1.06465	-1.06895	-0.118169	0.150113	-0.727835	0.466715	0.675115	ACATATGT;GCTATCGA;GACGTAAG	ACATCTAG;GTTGGTAG;AGCGCTCG;AGGCCTGA	Descr_Genotype_Rank_vs_Tcl_N11	7.28401	7.17202	Sum	59,0	DESeq2	~Descr_Genotype	N11	Descr_Genotype	Rank	Tcl
Atp6v0e	845.195	-0.107035	-0.0747247	-0.0850631	-0.093404	-1.07701	-1.05316	-1.06073	-1.06688	-0.107749	0.1556	-0.687882	0.491527	0.696969	ACATATGT;GCTATCGA;GACGTAAG	ACATCTAG;GTTGGTAG;AGCGCTCG;AGGCCTGA	Descr_Genotype_Rank_vs_Tcl_N11	9.95487	9.83212	Sum	59,0	DESeq2	~Descr_Genotype	N11	Descr_Genotype	Rank	Tcl
Atp6v1a	73.8421	-0.339595	-0.280696	-0.250296	-0.261836	-1.2654	-1.21478	-1.18945	-1.199	-0.35279	0.22283	-1.52401	0.127507	0.313193	ACATATGT;GCTATCGA;GACGTAAG	ACATCTAG;GTTGGTAG;AGCGCTCG;AGGCCTGA	Descr_Genotype_Rank_vs_Tcl_N11	6.40502	6.05936	Sum	59,0	DESeq2	~Descr_Genotype	N11	Descr_Genotype	Rank	Tcl
Atp6v1b2	61.8589	-0.362571	-0.270949	-0.269274	-0.279868	-1.28572	-1.2066	-1.2052	-1.21408	-0.387837	0.222369	-1.63049	0.102997	0.27173	ACATATGT;GCTATCGA;GACGTAAG	ACATCTAG;GTTGGTAG;AGCGCTCG;AGGCCTGA	Descr_Genotype_Rank_vs_Tcl_N11	6.27776	5.92928	Sum	59,0	DESeq2	~Descr_Genotype	N11	Descr_Genotype	Rank	Tcl
Atp6v1c1	115.666	-0.553729	-0.446744	-0.45897	-0.439668	-1.46788	-1.36296	-1.37456	-1.35629	-0.545437	0.209425	-2.64405	0.00819211	0.0468805	ACATATGT;GCTATCGA;GACGTAAG	ACATCTAG;GTTGGTAG;AGCGCTCG;AGGCCTGA	Descr_Genotype_Rank_vs_Tcl_N11	7.2643	6.69247	Sum	59,0	DESeq2	~Descr_Genotype	N11	Descr_Genotype	Rank	Tcl
Atp6v1c2	5.53367	-0.558979	-0.100117	-0.065391	-0.0996954	-1.47323	-1.07186	-1.04637	-1.07155	-0.532669	0.919116	-0.60817	0.543075	0.736298	ACATATGT;GCTATCGA;GACGTAAG	ACATCTAG;GTTGGTAG;AGCGCTCG;AGGCCTGA	Descr_Genotype_Rank_vs_Tcl_N11	1.88954	2.39135	Sum	59,0	DESeq2	~Descr_Genotype	N11	Descr_Genotype	Rank	Tcl
Atp6v1d	169.294	-0.0545854	-0.0477339	-0.0412088	-0.0451711	-1.03856	-1.03364	-1.02898	-1.03181	-0.0655289	0.186034	-0.293416	0.769204	0.887667	ACATATGT;GCTATCGA;GACGTAAG	ACATCTAG;GTTGGTAG;AGCGCTCG;AGGCCTGA	Descr_Genotype_Rank_vs_Tcl_N11	7.39695	7.37591	Sum	59,0	DESeq2	~Descr_Genotype	N11	Descr_Genotype	Rank	Tcl
Atp6v1e1	238.109	-0.2663	-0.24355	-0.233027	-0.238517	-1.20272	-1.1839	-1.1753	-1.17978	-0.282598	0.139156	-1.91369	0.05566	0.180054	ACATATGT;GCTATCGA;GACGTAAG	ACATCTAG;GTTGGTAG;AGCGCTCG;AGGCCTGA	Descr_Genotype_Rank_vs_Tcl_N11	8.04815	7.78373	Sum	59,0	DESeq2	~Descr_Genotype	N11	Descr_Genotype	Rank	Tcl
Atp6v1f	610.81	-0.212836	-0.192819	-0.183393	-0.190161	-1.15896	-1.143	-1.13555	-1.14089	-0.215	0.140715	-1.51253	0.1304	0.317836	ACATATGT;GCTATCGA;GACGTAAG	ACATCTAG;GTTGGTAG;AGCGCTCG;AGGCCTGA	Descr_Genotype_Rank_vs_Tcl_N11	9.3877	9.17792	Sum	59,0	DESeq2	~Descr_Genotype	N11	Descr_Genotype	Rank	Tcl
Atp6v1g1	81.5833	-0.318462	-0.262586	-0.250794	-0.259919	-1.247	-1.19963	-1.18986	-1.19741	-0.328242	0.193851	-1.64282	0.10042	0.267568	ACATATGT;GCTATCGA;GACGTAAG	ACATCTAG;GTTGGTAG;AGCGCTCG;AGGCCTGA	Descr_Genotype_Rank_vs_Tcl_N11	6.60998	6.27759	Sum	59,0	DESeq2	~Descr_Genotype	N11	Descr_Genotype	Rank	Tcl
Atp6v1h	83.1025	0.18176	0.151363	0.139969	0.14981	1.13427	1.11062	1.10188	1.10942	0.160957	0.188315	0.965195	0.334447	0.562268	ACATATGT;GCTATCGA;GACGTAAG	ACATCTAG;GTTGGTAG;AGCGCTCG;AGGCCTGA	Descr_Genotype_Rank_vs_Tcl_N11	6.23746	6.41678	Sum	59,0	DESeq2	~Descr_Genotype	N11	Descr_Genotype	Rank	Tcl
Atp7a	10.1532	-0.0560685	0.019832	-0.0189133	-0.0251765	-1.03963	1.01384	-1.0132	-1.0176	-0.115339	0.456197	-0.122904	0.902183	0.957357	ACATATGT;GCTATCGA;GACGTAAG	ACATCTAG;GTTGGTAG;AGCGCTCG;AGGCCTGA	Descr_Genotype_Rank_vs_Tcl_N11	3.59863	3.49298	Sum	59,0	DESeq2	~Descr_Genotype	N11	Descr_Genotype	Rank	Tcl
Atp8a1	36.109	0.669745	0.424108	0.491922	0.450942	1.59079	1.34174	1.40632	1.36693	0.626925	0.28854	2.32115	0.0202787	0.0904236	ACATATGT;GCTATCGA;GACGTAAG	ACATCTAG;GTTGGTAG;AGCGCTCG;AGGCCTGA	Descr_Genotype_Rank_vs_Tcl_N11	4.57094	5.2119	Sum	59,0	DESeq2	~Descr_Genotype	N11	Descr_Genotype	Rank	Tcl
Atp8b2	31.8218	0.360604	0.232497	0.215336	0.234194	1.28396	1.17487	1.16097	1.17625	0.407112	0.301268	1.19695	0.231325	0.453459	ACATATGT;GCTATCGA;GACGTAAG	ACATCTAG;GTTGGTAG;AGCGCTCG;AGGCCTGA	Descr_Genotype_Rank_vs_Tcl_N11	4.62186	5.10139	Sum	59,0	DESeq2	~Descr_Genotype	N11	Descr_Genotype	Rank	Tcl
Atp9a	4.43844	-1.25584	-0.294026	-0.288806	-0.341327	-2.38806	-1.22606	-1.22163	-1.26692	-1.27192	0.715399	-1.75544	0.0791836	0.23005	ACATATGT;GCTATCGA;GACGTAAG	ACATCTAG;GTTGGTAG;AGCGCTCG;AGGCCTGA	Descr_Genotype_Rank_vs_Tcl_N11	3.13402	2.15224	Sum	59,0	DESeq2	~Descr_Genotype	N11	Descr_Genotype	Rank	Tcl
Atp9b	30.372	0.479064	0.372812	0.308783	0.316192	1.39384	1.29487	1.23866	1.24504	0.489842	0.29504	1.62373	0.104434	0.274332	ACATATGT;GCTATCGA;GACGTAAG	ACATCTAG;GTTGGTAG;AGCGCTCG;AGGCCTGA	Descr_Genotype_Rank_vs_Tcl_N11	4.74165	5.21127	Sum	59,0	DESeq2	~Descr_Genotype	N11	Descr_Genotype	Rank	Tcl
Atpaf1	7.01524	-0.0063939	0.0474178	-0.00102768	-0.00198464	-1.00444	1.03341	-1.00071	-1.00138	-0.0047855	0.620305	-0.0103077	0.991776	0.996694	ACATATGT;GCTATCGA;GACGTAAG	ACATCTAG;GTTGGTAG;AGCGCTCG;AGGCCTGA	Descr_Genotype_Rank_vs_Tcl_N11	3.04756	2.8338	Sum	59,0	DESeq2	~Descr_Genotype	N11	Descr_Genotype	Rank	Tcl
Atpaf2	87.0209	-0.200046	-0.192395	-0.147615	-0.159766	-1.14874	-1.14266	-1.10774	-1.11711	-0.201999	0.204859	-0.976505	0.328814	0.556452	ACATATGT;GCTATCGA;GACGTAAG	ACATCTAG;GTTGGTAG;AGCGCTCG;AGGCCTGA	Descr_Genotype_Rank_vs_Tcl_N11	6.43312	6.22382	Sum	59,0	DESeq2	~Descr_Genotype	N11	Descr_Genotype	Rank	Tcl
Atpif1	363.79	-0.192353	-0.173508	-0.167423	-0.173388	-1.14263	-1.1278	-1.12305	-1.1277	-0.186897	0.134734	-1.42765	0.153392	0.350735	ACATATGT;GCTATCGA;GACGTAAG	ACATCTAG;GTTGGTAG;AGCGCTCG;AGGCCTGA	Descr_Genotype_Rank_vs_Tcl_N11	8.6512	8.45615	Sum	59,0	DESeq2	~Descr_Genotype	N11	Descr_Genotype	Rank	Tcl
Atpsckmt	44.2467	-1.00301	-0.77551	-0.904596	-0.770714	-2.00417	-1.71179	-1.87202	-1.70611	-1.03017	0.237607	-4.22128	2.42917e-05	0.000586515	ACATATGT;GCTATCGA;GACGTAAG	ACATCTAG;GTTGGTAG;AGCGCTCG;AGGCCTGA	Descr_Genotype_Rank_vs_Tcl_N11	6.18943	5.15466	Sum	59,0	DESeq2	~Descr_Genotype	N11	Descr_Genotype	Rank	Tcl
Atr	33.6768	0.0261551	0.0318441	0.0168815	0.0182644	1.01829	1.02232	1.01177	1.01274	0.0305321	0.268435	0.0974355	0.922381	0.965428	ACATATGT;GCTATCGA;GACGTAAG	ACATCTAG;GTTGGTAG;AGCGCTCG;AGGCCTGA	Descr_Genotype_Rank_vs_Tcl_N11	5.13421	5.15496	Sum	59,0	DESeq2	~Descr_Genotype	N11	Descr_Genotype	Rank	Tcl
Atraid	152.16	-0.275818	-0.222479	-0.218077	-0.228973	-1.21068	-1.16674	-1.16318	-1.172	-0.27981	0.184601	-1.49413	0.135142	0.323632	ACATATGT;GCTATCGA;GACGTAAG	ACATCTAG;GTTGGTAG;AGCGCTCG;AGGCCTGA	Descr_Genotype_Rank_vs_Tcl_N11	7.5296	7.25106	Sum	59,0	DESeq2	~Descr_Genotype	N11	Descr_Genotype	Rank	Tcl
Atrip	33.6404	0.232343	0.15418	0.135377	0.153745	1.17474	1.11279	1.09838	1.11245	0.235972	0.292575	0.79413	0.427119	0.643942	ACATATGT;GCTATCGA;GACGTAAG	ACATCTAG;GTTGGTAG;AGCGCTCG;AGGCCTGA	Descr_Genotype_Rank_vs_Tcl_N11	4.91405	5.13016	Sum	59,0	DESeq2	~Descr_Genotype	N11	Descr_Genotype	Rank	Tcl
Atrn	9.99268	-0.178502	-0.107678	-0.0571429	-0.0755749	-1.13171	-1.07749	-1.0404	-1.05378	-0.213786	0.481604	-0.37064	0.710906	0.851296	ACATATGT;GCTATCGA;GACGTAAG	ACATCTAG;GTTGGTAG;AGCGCTCG;AGGCCTGA	Descr_Genotype_Rank_vs_Tcl_N11	3.52746	3.28285	Sum	59,0	DESeq2	~Descr_Genotype	N11	Descr_Genotype	Rank	Tcl
Atrx	302.675	0.496683	0.434569	0.428361	0.417153	1.41097	1.35151	1.3457	1.33529	0.500685	0.179042	2.77411	0.00553522	0.0351523	ACATATGT;GCTATCGA;GACGTAAG	ACATCTAG;GTTGGTAG;AGCGCTCG;AGGCCTGA	Descr_Genotype_Rank_vs_Tcl_N11	7.94531	8.45265	Sum	59,0	DESeq2	~Descr_Genotype	N11	Descr_Genotype	Rank	Tcl
Atxn1	57.8607	0.581846	0.548993	0.462754	0.438011	1.49676	1.46306	1.37817	1.35473	0.578649	0.236039	2.46504	0.0136996	0.0684146	ACATATGT;GCTATCGA;GACGTAAG	ACATCTAG;GTTGGTAG;AGCGCTCG;AGGCCTGA	Descr_Genotype_Rank_vs_Tcl_N11	5.73062	6.36734	Sum	59,0	DESeq2	~Descr_Genotype	N11	Descr_Genotype	Rank	Tcl
Atxn10	147.681	-0.469467	-0.408866	-0.403968	-0.396594	-1.3846	-1.32764	-1.32314	-1.3164	-0.466817	0.175608	-2.67339	0.00750899	0.0439464	ACATATGT;GCTATCGA;GACGTAAG	ACATCTAG;GTTGGTAG;AGCGCTCG;AGGCCTGA	Descr_Genotype_Rank_vs_Tcl_N11	7.49678	7.04301	Sum	59,0	DESeq2	~Descr_Genotype	N11	Descr_Genotype	Rank	Tcl
Atxn1l	18.1429	0.600332	0.422147	0.276743	0.299719	1.51607	1.33992	1.21146	1.2309	0.578697	0.415303	1.44553	0.14831	0.343473	ACATATGT;GCTATCGA;GACGTAAG	ACATCTAG;GTTGGTAG;AGCGCTCG;AGGCCTGA	Descr_Genotype_Rank_vs_Tcl_N11	4.08541	4.53032	Sum	59,0	DESeq2	~Descr_Genotype	N11	Descr_Genotype	Rank	Tcl
Atxn2	22.4038	0.568397	0.4124	0.342059	0.342932	1.48288	1.3309	1.26756	1.26833	0.622619	0.334763	1.69791	0.0895246	0.248348	ACATATGT;GCTATCGA;GACGTAAG	ACATCTAG;GTTGGTAG;AGCGCTCG;AGGCCTGA	Descr_Genotype_Rank_vs_Tcl_N11	4.17095	4.79243	Sum	59,0	DESeq2	~Descr_Genotype	N11	Descr_Genotype	Rank	Tcl
Atxn2l	46.8123	0.293717	0.240879	0.209546	0.222939	1.22579	1.18171	1.15632	1.16711	0.292071	0.230278	1.27549	0.202136	0.418336	ACATATGT;GCTATCGA;GACGTAAG	ACATCTAG;GTTGGTAG;AGCGCTCG;AGGCCTGA	Descr_Genotype_Rank_vs_Tcl_N11	5.4287	5.70823	Sum	59,0	DESeq2	~Descr_Genotype	N11	Descr_Genotype	Rank	Tcl
Atxn3	34.3878	0.393278	0.229965	0.227127	0.248305	1.31337	1.17281	1.1705	1.18781	0.361498	0.313669	1.2538	0.209916	0.427593	ACATATGT;GCTATCGA;GACGTAAG	ACATCTAG;GTTGGTAG;AGCGCTCG;AGGCCTGA	Descr_Genotype_Rank_vs_Tcl_N11	4.7389	5.1125	Sum	59,0	DESeq2	~Descr_Genotype	N11	Descr_Genotype	Rank	Tcl
Atxn7	28.8445	1.14055	0.733379	0.976579	0.756962	2.20465	1.66253	1.96779	1.68993	1.14517	0.315766	3.61202	0.000303821	0.00411427	ACATATGT;GCTATCGA;GACGTAAG	ACATCTAG;GTTGGTAG;AGCGCTCG;AGGCCTGA	Descr_Genotype_Rank_vs_Tcl_N11	4.04315	5.1242	Sum	59,0	DESeq2	~Descr_Genotype	N11	Descr_Genotype	Rank	Tcl
Atxn7l1	41.3666	0.146493	0.16568	0.0966506	0.108234	1.10688	1.12169	1.06929	1.07791	0.153297	0.242725	0.603537	0.546151	0.738088	ACATATGT;GCTATCGA;GACGTAAG	ACATCTAG;GTTGGTAG;AGCGCTCG;AGGCCTGA	Descr_Genotype_Rank_vs_Tcl_N11	5.48521	5.63543	Sum	59,0	DESeq2	~Descr_Genotype	N11	Descr_Genotype	Rank	Tcl
Atxn7l2	13.5875	0.00137874	-0.0603456	0.000845827	0.000603683	1.00096	-1.04272	1.00059	1.00042	-0.0153576	0.466898	0.00295297	0.997644	0.99882	ACATATGT;GCTATCGA;GACGTAAG	ACATCTAG;GTTGGTAG;AGCGCTCG;AGGCCTGA	Descr_Genotype_Rank_vs_Tcl_N11	3.73596	3.4904	Sum	59,0	DESeq2	~Descr_Genotype	N11	Descr_Genotype	Rank	Tcl
Atxn7l3	38.0044	0.209007	0.156944	0.131002	0.146778	1.15589	1.11492	1.09505	1.10709	0.228512	0.26614	0.785329	0.432261	0.648506	ACATATGT;GCTATCGA;GACGTAAG	ACATCTAG;GTTGGTAG;AGCGCTCG;AGGCCTGA	Descr_Genotype_Rank_vs_Tcl_N11	5.10266	5.31578	Sum	59,0	DESeq2	~Descr_Genotype	N11	Descr_Genotype	Rank	Tcl
Atxn7l3b	309.483	0.192359	0.1756	0.168924	0.174359	1.14263	1.12943	1.12422	1.12846	0.192559	0.130889	1.46964	0.141659	0.333862	ACATATGT;GCTATCGA;GACGTAAG	ACATCTAG;GTTGGTAG;AGCGCTCG;AGGCCTGA	Descr_Genotype_Rank_vs_Tcl_N11	8.1113	8.29711	Sum	59,0	DESeq2	~Descr_Genotype	N11	Descr_Genotype	Rank	Tcl
Auh	125.12	-1.9194	-1.48982	-1.86391	-1.84702	-3.78266	-2.80855	-3.63994	-3.59756	-1.92074	0.232938	-8.23999	1.72229e-16	1.30297e-13	ACATATGT;GCTATCGA;GACGTAAG	ACATCTAG;GTTGGTAG;AGCGCTCG;AGGCCTGA	Descr_Genotype_Rank_vs_Tcl_N11	8.20193	6.3365	Sum	59,0	DESeq2	~Descr_Genotype	N11	Descr_Genotype	Rank	Tcl
Aunip	12.3157	-0.830869	-0.517249	-0.358578	-0.360746	-1.77876	-1.43122	-1.28216	-1.28409	-0.80544	0.480103	-1.73061	0.0835222	0.238388	ACATATGT;GCTATCGA;GACGTAAG	ACATCTAG;GTTGGTAG;AGCGCTCG;AGGCCTGA	Descr_Genotype_Rank_vs_Tcl_N11	3.90239	3.14573	Sum	59,0	DESeq2	~Descr_Genotype	N11	Descr_Genotype	Rank	Tcl
Aup1	439.873	0.0658925	0.0622074	0.0568366	0.0582751	1.04673	1.04406	1.04018	1.04122	0.0602499	0.14722	0.447577	0.654458	0.815772	ACATATGT;GCTATCGA;GACGTAAG	ACATCTAG;GTTGGTAG;AGCGCTCG;AGGCCTGA	Descr_Genotype_Rank_vs_Tcl_N11	8.76683	8.83701	Sum	59,0	DESeq2	~Descr_Genotype	N11	Descr_Genotype	Rank	Tcl
Aurka	40.2739	-1.39809	-1.10815	-1.29852	-1.12287	-2.63552	-2.15569	-2.45977	-2.1778	-1.38462	0.264805	-5.27967	1.29415e-07	8.74166e-06	ACATATGT;GCTATCGA;GACGTAAG	ACATCTAG;GTTGGTAG;AGCGCTCG;AGGCCTGA	Descr_Genotype_Rank_vs_Tcl_N11	5.98077	4.61148	Sum	59,0	DESeq2	~Descr_Genotype	N11	Descr_Genotype	Rank	Tcl
Aurkaip1	202.874	-0.457393	-0.415804	-0.416804	-0.411268	-1.37306	-1.33404	-1.33497	-1.32985	-0.462071	0.137056	-3.33728	0.000846025	0.00889777	ACATATGT;GCTATCGA;GACGTAAG	ACATCTAG;GTTGGTAG;AGCGCTCG;AGGCCTGA	Descr_Genotype_Rank_vs_Tcl_N11	7.98853	7.53081	Sum	59,0	DESeq2	~Descr_Genotype	N11	Descr_Genotype	Rank	Tcl
Aurkb	55.861	-1.00457	-0.767787	-0.862957	-0.70348	-2.00634	-1.70266	-1.81876	-1.62843	-0.984853	0.281781	-3.56507	0.00036376	0.0047386	ACATATGT;GCTATCGA;GACGTAAG	ACATCTAG;GTTGGTAG;AGCGCTCG;AGGCCTGA	Descr_Genotype_Rank_vs_Tcl_N11	6.23053	5.32803	Sum	59,0	DESeq2	~Descr_Genotype	N11	Descr_Genotype	Rank	Tcl
Aven	54.0732	-0.342365	-0.264749	-0.260809	-0.270732	-1.26783	-1.20143	-1.19815	-1.20642	-0.336685	0.210272	-1.6282	0.103483	0.272485	ACATATGT;GCTATCGA;GACGTAAG	ACATCTAG;GTTGGTAG;AGCGCTCG;AGGCCTGA	Descr_Genotype_Rank_vs_Tcl_N11	6.08812	5.75838	Sum	59,0	DESeq2	~Descr_Genotype	N11	Descr_Genotype	Rank	Tcl
Avl9	71.4037	1.46202	0.920757	1.28234	0.969571	2.75494	1.89311	2.43233	1.95826	1.45992	0.361588	4.04333	5.26981e-05	0.00109327	ACATATGT;GCTATCGA;GACGTAAG	ACATCTAG;GTTGGTAG;AGCGCTCG;AGGCCTGA	Descr_Genotype_Rank_vs_Tcl_N11	5.23638	6.47512	Sum	59,0	DESeq2	~Descr_Genotype	N11	Descr_Genotype	Rank	Tcl
Avpi1	7.99513	1.31833	0.593949	0.628691	0.473931	2.49378	1.50937	1.54616	1.38889	1.28381	0.590466	2.2327	0.0255687	0.107151	ACATATGT;GCTATCGA;GACGTAAG	ACATCTAG;GTTGGTAG;AGCGCTCG;AGGCCTGA	Descr_Genotype_Rank_vs_Tcl_N11	2.48886	3.54929	Sum	59,0	DESeq2	~Descr_Genotype	N11	Descr_Genotype	Rank	Tcl
Avpr2	7.88842	0.746288	0.270954	0.224825	0.266066	1.67747	1.20661	1.16864	1.20252	0.71311	0.564534	1.32195	0.186184	0.397594	ACATATGT;GCTATCGA;GACGTAAG	ACATCTAG;GTTGGTAG;AGCGCTCG;AGGCCTGA	Descr_Genotype_Rank_vs_Tcl_N11	2.66385	3.23664	Sum	59,0	DESeq2	~Descr_Genotype	N11	Descr_Genotype	Rank	Tcl
Axin1	42.0635	0.609623	0.434287	0.468445	0.438521	1.52586	1.35124	1.38362	1.35521	0.621722	0.257749	2.36518	0.0180214	0.0831665	ACATATGT;GCTATCGA;GACGTAAG	ACATCTAG;GTTGGTAG;AGCGCTCG;AGGCCTGA	Descr_Genotype_Rank_vs_Tcl_N11	4.87077	5.47187	Sum	59,0	DESeq2	~Descr_Genotype	N11	Descr_Genotype	Rank	Tcl
Axl	19.3193	2.38142	0.541343	1.81506	0.921892	5.21051	1.45533	3.51875	1.8946	2.42003	0.746823	3.18874	0.00142894	0.0131834	ACATATGT;GCTATCGA;GACGTAAG	ACATCTAG;GTTGGTAG;AGCGCTCG;AGGCCTGA	Descr_Genotype_Rank_vs_Tcl_N11	1.97697	4.21106	Sum	59,0	DESeq2	~Descr_Genotype	N11	Descr_Genotype	Rank	Tcl
Azi2	76.045	0.350353	0.239222	0.223702	0.240939	1.27487	1.18036	1.16773	1.18176	0.338097	0.276041	1.26921	0.204367	0.421052	ACATATGT;GCTATCGA;GACGTAAG	ACATCTAG;GTTGGTAG;AGCGCTCG;AGGCCTGA	Descr_Genotype_Rank_vs_Tcl_N11	5.98613	6.20559	Sum	59,0	DESeq2	~Descr_Genotype	N11	Descr_Genotype	Rank	Tcl
Azin1	108.546	-0.545744	-0.433294	-0.441408	-0.423907	-1.45977	-1.35031	-1.35793	-1.34156	-0.550881	0.220414	-2.47599	0.0132865	0.0666854	ACATATGT;GCTATCGA;GACGTAAG	ACATCTAG;GTTGGTAG;AGCGCTCG;AGGCCTGA	Descr_Genotype_Rank_vs_Tcl_N11	7.16483	6.56066	Sum	59,0	DESeq2	~Descr_Genotype	N11	Descr_Genotype	Rank	Tcl
B130021K23Rik	5.535	0.474301	0.170899	0.103576	0.140842	1.38925	1.12576	1.07443	1.10255	0.4793	0.644384	0.736055	0.461697	0.672055	ACATATGT;GCTATCGA;GACGTAAG	ACATCTAG;GTTGGTAG;AGCGCTCG;AGGCCTGA	Descr_Genotype_Rank_vs_Tcl_N11	2.34056	2.79661	Sum	59,0	DESeq2	~Descr_Genotype	N11	Descr_Genotype	Rank	Tcl
B230118H07Rik	3.83858	-1.51614	-0.599751	-0.247962	-0.318539	-2.86025	-1.51545	-1.18753	-1.24707	-1.49964	0.867611	-1.74749	0.0805523	0.233012	ACATATGT;GCTATCGA;GACGTAAG	ACATCTAG;GTTGGTAG;AGCGCTCG;AGGCCTGA	Descr_Genotype_Rank_vs_Tcl_N11	2.4588	1.19115	Sum	59,0	DESeq2	~Descr_Genotype	N11	Descr_Genotype	Rank	Tcl
B230219D22Rik	120.975	0.00690631	0.0192667	0.00622946	0.00538462	1.0048	1.01344	1.00433	1.00374	0.00536359	0.216774	0.0318595	0.974584	0.989441	ACATATGT;GCTATCGA;GACGTAAG	ACATCTAG;GTTGGTAG;AGCGCTCG;AGGCCTGA	Descr_Genotype_Rank_vs_Tcl_N11	6.91814	6.95825	Sum	59,0	DESeq2	~Descr_Genotype	N11	Descr_Genotype	Rank	Tcl
B230307C23Rik	22.1428	-0.600731	-0.363956	-0.358003	-0.357727	-1.51648	-1.28695	-1.28165	-1.28141	-0.58691	0.34078	-1.76281	0.0779322	0.227171	ACATATGT;GCTATCGA;GACGTAAG	ACATCTAG;GTTGGTAG;AGCGCTCG;AGGCCTGA	Descr_Genotype_Rank_vs_Tcl_N11	4.97433	4.36083	Sum	59,0	DESeq2	~Descr_Genotype	N11	Descr_Genotype	Rank	Tcl
B230354K17Rik	7.32109	-0.306591	-0.209648	-0.0728804	-0.101372	-1.23678	-1.15641	-1.05181	-1.07279	-0.425742	0.592067	-0.517831	0.604576	0.779009	ACATATGT;GCTATCGA;GACGTAAG	ACATCTAG;GTTGGTAG;AGCGCTCG;AGGCCTGA	Descr_Genotype_Rank_vs_Tcl_N11	2.92662	2.67511	Sum	59,0	DESeq2	~Descr_Genotype	N11	Descr_Genotype	Rank	Tcl
B2m	8336.43	0.0628582	0.0477427	0.051482	0.0540939	1.04453	1.03365	1.03633	1.03821	0.0627626	0.163953	0.383391	0.70143	0.84591	ACATATGT;GCTATCGA;GACGTAAG	ACATCTAG;GTTGGTAG;AGCGCTCG;AGGCCTGA	Descr_Genotype_Rank_vs_Tcl_N11	12.9173	12.9859	Sum	59,0	DESeq2	~Descr_Genotype	N11	Descr_Genotype	Rank	Tcl
B330016D10Rik	15.5205	0.10644	0.0326907	0.045915	0.0570357	1.07657	1.02292	1.03234	1.04033	0.0934744	0.381902	0.278711	0.780467	0.894305	ACATATGT;GCTATCGA;GACGTAAG	ACATCTAG;GTTGGTAG;AGCGCTCG;AGGCCTGA	Descr_Genotype_Rank_vs_Tcl_N11	3.92643	3.99666	Sum	59,0	DESeq2	~Descr_Genotype	N11	Descr_Genotype	Rank	Tcl
B3galnt1	4.10149	-0.867247	-0.473176	-0.130631	-0.187567	-1.82418	-1.38816	-1.09477	-1.13884	-0.912298	0.815883	-1.06296	0.287802	0.51726	ACATATGT;GCTATCGA;GACGTAAG	ACATCTAG;GTTGGTAG;AGCGCTCG;AGGCCTGA	Descr_Genotype_Rank_vs_Tcl_N11	2.21993	1.52075	Sum	59,0	DESeq2	~Descr_Genotype	N11	Descr_Genotype	Rank	Tcl
B3galnt2	23.9516	-0.144983	-0.11005	-0.0759552	-0.0904484	-1.10572	-1.07927	-1.05406	-1.0647	-0.154272	0.317812	-0.456192	0.648252	0.81035	ACATATGT;GCTATCGA;GACGTAAG	ACATCTAG;GTTGGTAG;AGCGCTCG;AGGCCTGA	Descr_Genotype_Rank_vs_Tcl_N11	4.69424	4.51011	Sum	59,0	DESeq2	~Descr_Genotype	N11	Descr_Genotype	Rank	Tcl
B3galt4	24.1717	-0.242114	-0.149126	-0.126171	-0.148116	-1.18272	-1.1089	-1.09139	-1.10812	-0.237146	0.326432	-0.7417	0.458269	0.669384	ACATATGT;GCTATCGA;GACGTAAG	ACATCTAG;GTTGGTAG;AGCGCTCG;AGGCCTGA	Descr_Genotype_Rank_vs_Tcl_N11	4.80408	4.55475	Sum	59,0	DESeq2	~Descr_Genotype	N11	Descr_Genotype	Rank	Tcl
B3galt6	15.0702	-0.847908	-0.488709	-0.369012	-0.366859	-1.79989	-1.40319	-1.29147	-1.28954	-0.793403	0.482155	-1.75858	0.0786489	0.228894	ACATATGT;GCTATCGA;GACGTAAG	ACATCTAG;GTTGGTAG;AGCGCTCG;AGGCCTGA	Descr_Genotype_Rank_vs_Tcl_N11	4.22743	3.28132	Sum	59,0	DESeq2	~Descr_Genotype	N11	Descr_Genotype	Rank	Tcl
B3gat3	89.9891	-0.0206627	-0.0157396	-0.0153142	-0.0170187	-1.01443	-1.01097	-1.01067	-1.01187	-0.0168214	0.188563	-0.10958	0.912743	0.961358	ACATATGT;GCTATCGA;GACGTAAG	ACATCTAG;GTTGGTAG;AGCGCTCG;AGGCCTGA	Descr_Genotype_Rank_vs_Tcl_N11	6.53053	6.49945	Sum	59,0	DESeq2	~Descr_Genotype	N11	Descr_Genotype	Rank	Tcl
B3glct	8.00149	0.0172147	-0.0240288	0.00486595	0.00634083	1.012	-1.01679	1.00338	1.0044	-0.0260648	0.542089	0.0317562	0.974667	0.989441	ACATATGT;GCTATCGA;GACGTAAG	ACATCTAG;GTTGGTAG;AGCGCTCG;AGGCCTGA	Descr_Genotype_Rank_vs_Tcl_N11	3.04865	3.00793	Sum	59,0	DESeq2	~Descr_Genotype	N11	Descr_Genotype	Rank	Tcl
B3gnt2	22.3125	-0.570034	-0.309729	-0.351603	-0.352113	-1.48456	-1.23948	-1.27598	-1.27643	-0.571159	0.324701	-1.75556	0.0791627	0.230048	ACATATGT;GCTATCGA;GACGTAAG	ACATCTAG;GTTGGTAG;AGCGCTCG;AGGCCTGA	Descr_Genotype_Rank_vs_Tcl_N11	5.0622	4.53093	Sum	59,0	DESeq2	~Descr_Genotype	N11	Descr_Genotype	Rank	Tcl
B3gnt5	80.1759	1.40584	0.940499	1.30327	1.10669	2.64973	1.91919	2.46787	2.15351	1.47393	0.276296	5.08818	3.61523e-07	2.072e-05	ACATATGT;GCTATCGA;GACGTAAG	ACATCTAG;GTTGGTAG;AGCGCTCG;AGGCCTGA	Descr_Genotype_Rank_vs_Tcl_N11	4.78809	6.45197	Sum	59,0	DESeq2	~Descr_Genotype	N11	Descr_Genotype	Rank	Tcl
B3gnt7	5.62358	0.502543	-0.220419	0.0626613	0.0929389	1.41671	-1.16507	1.04439	1.06654	0.601684	0.896494	0.560566	0.575094	0.759795	ACATATGT;GCTATCGA;GACGTAAG	ACATCTAG;GTTGGTAG;AGCGCTCG;AGGCCTGA	Descr_Genotype_Rank_vs_Tcl_N11	1.32639	1.78179	Sum	59,0	DESeq2	~Descr_Genotype	N11	Descr_Genotype	Rank	Tcl
B3gnt8	66.644	-1.04344	-0.903189	-0.940337	-0.793474	-2.06114	-1.87019	-1.91898	-1.73324	-1.05237	0.245302	-4.25371	2.1026e-05	0.000522106	ACATATGT;GCTATCGA;GACGTAAG	ACATCTAG;GTTGGTAG;AGCGCTCG;AGGCCTGA	Descr_Genotype_Rank_vs_Tcl_N11	6.06492	5.02118	Sum	59,0	DESeq2	~Descr_Genotype	N11	Descr_Genotype	Rank	Tcl
B3gnt9	5.30792	-0.178189	-0.151044	-0.0331281	-0.0477153	-1.13146	-1.11037	-1.02323	-1.03363	-0.102607	0.692241	-0.257409	0.796863	0.903918	ACATATGT;GCTATCGA;GACGTAAG	ACATCTAG;GTTGGTAG;AGCGCTCG;AGGCCTGA	Descr_Genotype_Rank_vs_Tcl_N11	2.46645	2.31958	Sum	59,0	DESeq2	~Descr_Genotype	N11	Descr_Genotype	Rank	Tcl
B3gntl1	8.32873	1.22609	0.627587	0.643151	0.479773	2.33933	1.54498	1.56174	1.39452	1.23182	0.545828	2.2463	0.0246847	0.104601	ACATATGT;GCTATCGA;GACGTAAG	ACATCTAG;GTTGGTAG;AGCGCTCG;AGGCCTGA	Descr_Genotype_Rank_vs_Tcl_N11	2.62203	3.69597	Sum	59,0	DESeq2	~Descr_Genotype	N11	Descr_Genotype	Rank	Tcl
B430306N03Rik	4.35054	-0.817759	-0.267298	-0.118378	-0.169865	-1.76267	-1.20355	-1.08551	-1.12495	-0.772386	0.836726	-0.977332	0.328405	0.555981	ACATATGT;GCTATCGA;GACGTAAG	ACATCTAG;GTTGGTAG;AGCGCTCG;AGGCCTGA	Descr_Genotype_Rank_vs_Tcl_N11	2.37761	1.53726	Sum	59,0	DESeq2	~Descr_Genotype	N11	Descr_Genotype	Rank	Tcl
B4galnt1	165.147	0.440027	0.329901	0.35513	0.352237	1.35663	1.25693	1.2791	1.27654	0.466077	0.204479	2.15195	0.0314015	0.122991	ACATATGT;GCTATCGA;GACGTAAG	ACATCTAG;GTTGGTAG;AGCGCTCG;AGGCCTGA	Descr_Genotype_Rank_vs_Tcl_N11	6.72826	7.25968	Sum	59,0	DESeq2	~Descr_Genotype	N11	Descr_Genotype	Rank	Tcl
B4galt1	70.2564	0.42806	0.328179	0.323054	0.325988	1.34542	1.25543	1.25098	1.25352	0.417663	0.229263	1.86711	0.0618856	0.193946	ACATATGT;GCTATCGA;GACGTAAG	ACATCTAG;GTTGGTAG;AGCGCTCG;AGGCCTGA	Descr_Genotype_Rank_vs_Tcl_N11	5.80575	6.21839	Sum	59,0	DESeq2	~Descr_Genotype	N11	Descr_Genotype	Rank	Tcl
B4galt3	48.8739	0.0442669	0.0477338	0.0296556	0.0324532	1.03116	1.03364	1.02077	1.02275	0.0149022	0.24624	0.179771	0.857332	0.93643	ACATATGT;GCTATCGA;GACGTAAG	ACATCTAG;GTTGGTAG;AGCGCTCG;AGGCCTGA	Descr_Genotype_Rank_vs_Tcl_N11	5.6718	5.67326	Sum	59,0	DESeq2	~Descr_Genotype	N11	Descr_Genotype	Rank	Tcl
B4galt4	6.0866	-0.163545	-0.109151	-0.0307571	-0.044779	-1.12004	-1.07859	-1.02155	-1.03153	-0.235825	0.681126	-0.240109	0.810246	0.911528	ACATATGT;GCTATCGA;GACGTAAG	ACATCTAG;GTTGGTAG;AGCGCTCG;AGGCCTGA	Descr_Genotype_Rank_vs_Tcl_N11	2.74749	2.57086	Sum	59,0	DESeq2	~Descr_Genotype	N11	Descr_Genotype	Rank	Tcl
B4galt5	34.3919	1.34334	0.773041	1.14798	0.841899	2.53739	1.70887	2.21603	1.79241	1.39276	0.364183	3.68865	0.000225448	0.00329264	ACATATGT;GCTATCGA;GACGTAAG	ACATCTAG;GTTGGTAG;AGCGCTCG;AGGCCTGA	Descr_Genotype_Rank_vs_Tcl_N11	3.96114	5.30551	Sum	59,0	DESeq2	~Descr_Genotype	N11	Descr_Genotype	Rank	Tcl
B4galt6	18.246	-0.457752	-0.179432	-0.250161	-0.272236	-1.3734	-1.13244	-1.18934	-1.20768	-0.495618	0.339718	-1.34745	0.177836	0.386458	ACATATGT;GCTATCGA;GACGTAAG	ACATCTAG;GTTGGTAG;AGCGCTCG;AGGCCTGA	Descr_Genotype_Rank_vs_Tcl_N11	4.75302	4.32729	Sum	59,0	DESeq2	~Descr_Genotype	N11	Descr_Genotype	Rank	Tcl
B4galt7	28.0368	-0.233552	-0.191947	-0.122814	-0.144403	-1.17573	-1.1423	-1.08886	-1.10527	-0.251665	0.321875	-0.725596	0.468087	0.676226	ACATATGT;GCTATCGA;GACGTAAG	ACATCTAG;GTTGGTAG;AGCGCTCG;AGGCCTGA	Descr_Genotype_Rank_vs_Tcl_N11	4.84925	4.58278	Sum	59,0	DESeq2	~Descr_Genotype	N11	Descr_Genotype	Rank	Tcl
B930036N10Rik	18.7256	-0.772696	-0.467354	-0.402006	-0.384601	-1.70846	-1.38257	-1.32134	-1.3055	-0.747883	0.42013	-1.83918	0.0658887	0.202192	ACATATGT;GCTATCGA;GACGTAAG	ACATCTAG;GTTGGTAG;AGCGCTCG;AGGCCTGA	Descr_Genotype_Rank_vs_Tcl_N11	4.51693	3.87215	Sum	59,0	DESeq2	~Descr_Genotype	N11	Descr_Genotype	Rank	Tcl
B9d1	6.69579	-2.02575	-0.715194	-1.46296	-0.76863	-4.07203	-1.6417	-2.75673	-1.70365	-2.03885	0.676049	-2.99645	0.0027314	0.0210112	ACATATGT;GCTATCGA;GACGTAAG	ACATCTAG;GTTGGTAG;AGCGCTCG;AGGCCTGA	Descr_Genotype_Rank_vs_Tcl_N11	3.71947	1.88994	Sum	59,0	DESeq2	~Descr_Genotype	N11	Descr_Genotype	Rank	Tcl
B9d2	95.9415	-0.0220331	-0.0192937	-0.0163143	-0.0181014	-1.01539	-1.01346	-1.01137	-1.01263	-0.0350603	0.189923	-0.116011	0.907644	0.958937	ACATATGT;GCTATCGA;GACGTAAG	ACATCTAG;GTTGGTAG;AGCGCTCG;AGGCCTGA	Descr_Genotype_Rank_vs_Tcl_N11	6.60822	6.54483	Sum	59,0	DESeq2	~Descr_Genotype	N11	Descr_Genotype	Rank	Tcl
BC002059	23.0805	-0.365295	-0.102971	-0.130586	-0.163246	-1.28815	-1.07398	-1.09474	-1.1198	-0.361626	0.45957	-0.794864	0.426693	0.643641	ACATATGT;GCTATCGA;GACGTAAG	ACATCTAG;GTTGGTAG;AGCGCTCG;AGGCCTGA	Descr_Genotype_Rank_vs_Tcl_N11	4.75206	4.59181	Sum	59,0	DESeq2	~Descr_Genotype	N11	Descr_Genotype	Rank	Tcl
BC003965	79.9217	-0.183729	-0.145946	-0.133548	-0.145261	-1.13582	-1.10646	-1.09699	-1.10593	-0.189749	0.209953	-0.875094	0.381523	0.604264	ACATATGT;GCTATCGA;GACGTAAG	ACATCTAG;GTTGGTAG;AGCGCTCG;AGGCCTGA	Descr_Genotype_Rank_vs_Tcl_N11	6.48267	6.25559	Sum	59,0	DESeq2	~Descr_Genotype	N11	Descr_Genotype	Rank	Tcl
BC004004	303.059	-0.291739	-0.246874	-0.243658	-0.250908	-1.22411	-1.18663	-1.18399	-1.18996	-0.29815	0.164606	-1.77234	0.0763375	0.22425	ACATATGT;GCTATCGA;GACGTAAG	ACATCTAG;GTTGGTAG;AGCGCTCG;AGGCCTGA	Descr_Genotype_Rank_vs_Tcl_N11	8.51369	8.21762	Sum	59,0	DESeq2	~Descr_Genotype	N11	Descr_Genotype	Rank	Tcl
BC005537	111.752	0.290229	0.242559	0.228631	0.23847	1.22283	1.18309	1.17172	1.17974	0.269966	0.190199	1.52592	0.12703	0.312562	ACATATGT;GCTATCGA;GACGTAAG	ACATCTAG;GTTGGTAG;AGCGCTCG;AGGCCTGA	Descr_Genotype_Rank_vs_Tcl_N11	6.60437	6.88437	Sum	59,0	DESeq2	~Descr_Genotype	N11	Descr_Genotype	Rank	Tcl
BC005624	70.8566	0.812671	0.614044	0.682677	0.591311	1.75646	1.53054	1.60512	1.50661	0.831779	0.256232	3.17162	0.00151589	0.0137619	ACATATGT;GCTATCGA;GACGTAAG	ACATCTAG;GTTGGTAG;AGCGCTCG;AGGCCTGA	Descr_Genotype_Rank_vs_Tcl_N11	5.58034	6.40881	Sum	59,0	DESeq2	~Descr_Genotype	N11	Descr_Genotype	Rank	Tcl
BC017158	12.4452	-0.632613	-0.401205	-0.231266	-0.266482	-1.55037	-1.32061	-1.17386	-1.20287	-0.628431	0.488353	-1.2954	0.195182	0.410342	ACATATGT;GCTATCGA;GACGTAAG	ACATCTAG;GTTGGTAG;AGCGCTCG;AGGCCTGA	Descr_Genotype_Rank_vs_Tcl_N11	3.76702	3.02698	Sum	59,0	DESeq2	~Descr_Genotype	N11	Descr_Genotype	Rank	Tcl
BC018473	78.9706	4.23662	1.07048	3.5634	2.14409	18.8517	2.10013	11.822	4.42015	4.23205	1.08686	3.89802	9.69822e-05	0.00171693	ACATATGT;GCTATCGA;GACGTAAG	ACATCTAG;GTTGGTAG;AGCGCTCG;AGGCCTGA	Descr_Genotype_Rank_vs_Tcl_N11	3.49857	6.50493	Sum	59,0	DESeq2	~Descr_Genotype	N11	Descr_Genotype	Rank	Tcl
BC024978	9.15441	0.337794	0.102116	0.0902091	0.12095	1.26382	1.07335	1.06452	1.08745	0.249973	0.556085	0.607451	0.543552	0.73654	ACATATGT;GCTATCGA;GACGTAAG	ACATCTAG;GTTGGTAG;AGCGCTCG;AGGCCTGA	Descr_Genotype_Rank_vs_Tcl_N11	3.03722	3.15302	Sum	59,0	DESeq2	~Descr_Genotype	N11	Descr_Genotype	Rank	Tcl
BC028528	51.4954	-1.35752	-0.85357	-1.19116	-0.913214	-2.56245	-1.80697	-2.28337	-1.88324	-1.37222	0.337189	-4.026	5.6734e-05	0.00116467	ACATATGT;GCTATCGA;GACGTAAG	ACATCTAG;GTTGGTAG;AGCGCTCG;AGGCCTGA	Descr_Genotype_Rank_vs_Tcl_N11	6.45004	5.21187	Sum	59,0	DESeq2	~Descr_Genotype	N11	Descr_Genotype	Rank	Tcl
BC029722	76.2503	0.10638	0.113268	0.0774736	0.0848475	1.07652	1.08168	1.05517	1.06058	0.10515	0.20541	0.51789	0.604535	0.779009	ACATATGT;GCTATCGA;GACGTAAG	ACATCTAG;GTTGGTAG;AGCGCTCG;AGGCCTGA	Descr_Genotype_Rank_vs_Tcl_N11	6.32707	6.42634	Sum	59,0	DESeq2	~Descr_Genotype	N11	Descr_Genotype	Rank	Tcl
BC031181	203.209	-0.45445	-0.41365	-0.414415	-0.409008	-1.37026	-1.33205	-1.33276	-1.32777	-0.465686	0.1364	-3.33175	0.000863019	0.00897705	ACATATGT;GCTATCGA;GACGTAAG	ACATCTAG;GTTGGTAG;AGCGCTCG;AGGCCTGA	Descr_Genotype_Rank_vs_Tcl_N11	7.99244	7.53003	Sum	59,0	DESeq2	~Descr_Genotype	N11	Descr_Genotype	Rank	Tcl
BC035044	120.662	-1.11639	-0.991785	-1.07092	-0.982769	-2.16805	-1.98864	-2.10077	-1.97626	-1.12596	0.169402	-6.59021	4.39195e-11	7.91109e-09	ACATATGT;GCTATCGA;GACGTAAG	ACATCTAG;GTTGGTAG;AGCGCTCG;AGGCCTGA	Descr_Genotype_Rank_vs_Tcl_N11	7.50487	6.39217	Sum	59,0	DESeq2	~Descr_Genotype	N11	Descr_Genotype	Rank	Tcl
BC048403	4.09782	0.818729	0.188257	0.108161	0.15976	1.76385	1.13939	1.07785	1.1171	0.695346	0.872265	0.938624	0.347924	0.574039	ACATATGT;GCTATCGA;GACGTAAG	ACATCTAG;GTTGGTAG;AGCGCTCG;AGGCCTGA	Descr_Genotype_Rank_vs_Tcl_N11	1.83376	2.11102	Sum	59,0	DESeq2	~Descr_Genotype	N11	Descr_Genotype	Rank	Tcl
BC049352	5.25863	-1.212	-0.503735	-0.394683	-0.391765	-2.31658	-1.41788	-1.31465	-1.312	-1.21966	0.63004	-1.92368	0.0543941	0.176972	ACATATGT;GCTATCGA;GACGTAAG	ACATCTAG;GTTGGTAG;AGCGCTCG;AGGCCTGA	Descr_Genotype_Rank_vs_Tcl_N11	3.14022	2.10442	Sum	59,0	DESeq2	~Descr_Genotype	N11	Descr_Genotype	Rank	Tcl
BC049715	5.94597	-0.17072	-0.0703367	-0.0309559	-0.0447254	-1.12562	-1.04996	-1.02169	-1.03149	-0.184628	0.703173	-0.242785	0.808172	0.91092	ACATATGT;GCTATCGA;GACGTAAG	ACATCTAG;GTTGGTAG;AGCGCTCG;AGGCCTGA	Descr_Genotype_Rank_vs_Tcl_N11	2.7542	2.52953	Sum	59,0	DESeq2	~Descr_Genotype	N11	Descr_Genotype	Rank	Tcl
BC051142	10.4862	2.00832	1.11499	1.70566	1.16097	4.02313	2.16593	3.26178	2.23607	1.9728	0.534118	3.76007	0.000169867	0.00268474	ACATATGT;GCTATCGA;GACGTAAG	ACATCTAG;GTTGGTAG;AGCGCTCG;AGGCCTGA	Descr_Genotype_Rank_vs_Tcl_N11	2.54005	4.30247	Sum	59,0	DESeq2	~Descr_Genotype	N11	Descr_Genotype	Rank	Tcl
BC051226	20.3799	0.391786	0.251883	0.180372	0.209311	1.31202	1.19076	1.13318	1.15614	0.384805	0.384418	1.01917	0.308124	0.53709	ACATATGT;GCTATCGA;GACGTAAG	ACATCTAG;GTTGGTAG;AGCGCTCG;AGGCCTGA	Descr_Genotype_Rank_vs_Tcl_N11	4.21193	4.48549	Sum	59,0	DESeq2	~Descr_Genotype	N11	Descr_Genotype	Rank	Tcl
BC051537	10.7704	0.198929	0.02799	0.0611338	0.0805241	1.14785	1.01959	1.04329	1.0574	0.182586	0.501081	0.397	0.691368	0.838926	ACATATGT;GCTATCGA;GACGTAAG	ACATCTAG;GTTGGTAG;AGCGCTCG;AGGCCTGA	Descr_Genotype_Rank_vs_Tcl_N11	3.23372	3.43216	Sum	59,0	DESeq2	~Descr_Genotype	N11	Descr_Genotype	Rank	Tcl
BC052040	8.10398	-0.0987089	0.0128752	-0.0292254	-0.0394374	-1.07081	1.00896	-1.02046	-1.02771	-0.0701987	0.506442	-0.194906	0.845466	0.930414	ACATATGT;GCTATCGA;GACGTAAG	ACATCTAG;GTTGGTAG;AGCGCTCG;AGGCCTGA	Descr_Genotype_Rank_vs_Tcl_N11	3.26934	3.2487	Sum	59,0	DESeq2	~Descr_Genotype	N11	Descr_Genotype	Rank	Tcl
BC055324	5.57808	-0.349783	-0.0479847	-0.086988	-0.117447	-1.27437	-1.03382	-1.06215	-1.08481	-0.291627	0.585357	-0.597556	0.550136	0.740927	ACATATGT;GCTATCGA;GACGTAAG	ACATCTAG;GTTGGTAG;AGCGCTCG;AGGCCTGA	Descr_Genotype_Rank_vs_Tcl_N11	2.92924	2.78958	Sum	59,0	DESeq2	~Descr_Genotype	N11	Descr_Genotype	Rank	Tcl
BC064078	58.4388	-0.701975	-0.456955	-0.441693	-0.410998	-1.62673	-1.37264	-1.3582	-1.32961	-0.69395	0.349714	-2.00728	0.0447194	0.156432	ACATATGT;GCTATCGA;GACGTAAG	ACATCTAG;GTTGGTAG;AGCGCTCG;AGGCCTGA	Descr_Genotype_Rank_vs_Tcl_N11	6.2729	5.49717	Sum	59,0	DESeq2	~Descr_Genotype	N11	Descr_Genotype	Rank	Tcl
BC065397	18.7924	0.103187	0.0923357	0.0495711	0.0594417	1.07414	1.06609	1.03496	1.04206	0.135615	0.351529	0.293538	0.769111	0.887667	ACATATGT;GCTATCGA;GACGTAAG	ACATCTAG;GTTGGTAG;AGCGCTCG;AGGCCTGA	Descr_Genotype_Rank_vs_Tcl_N11	4.24963	4.37794	Sum	59,0	DESeq2	~Descr_Genotype	N11	Descr_Genotype	Rank	Tcl
BC147527	23.1355	-0.00643737	0.13109	-0.00209511	-0.00299105	-1.00447	1.09512	-1.00145	-1.00208	0.0358801	0.441691	-0.0145744	0.988372	0.995269	ACATATGT;GCTATCGA;GACGTAAG	ACATCTAG;GTTGGTAG;AGCGCTCG;AGGCCTGA	Descr_Genotype_Rank_vs_Tcl_N11	4.65407	4.66381	Sum	59,0	DESeq2	~Descr_Genotype	N11	Descr_Genotype	Rank	Tcl
BE692007	149.073	1.35319	1.06864	1.29556	1.18822	2.55477	2.09745	2.45473	2.27872	1.37957	0.204707	6.61039	3.83299e-11	7.0156e-09	ACATATGT;GCTATCGA;GACGTAAG	ACATCTAG;GTTGGTAG;AGCGCTCG;AGGCCTGA	Descr_Genotype_Rank_vs_Tcl_N11	5.91582	7.31376	Sum	59,0	DESeq2	~Descr_Genotype	N11	Descr_Genotype	Rank	Tcl
Babam1	125.977	-0.187126	-0.164291	-0.151573	-0.160168	-1.13849	-1.12062	-1.11078	-1.11742	-0.182812	0.167223	-1.11902	0.263132	0.489466	ACATATGT;GCTATCGA;GACGTAAG	ACATCTAG;GTTGGTAG;AGCGCTCG;AGGCCTGA	Descr_Genotype_Rank_vs_Tcl_N11	7.10499	6.92181	Sum	59,0	DESeq2	~Descr_Genotype	N11	Descr_Genotype	Rank	Tcl
Babam2	117.873	-0.128609	-0.103162	-0.10481	-0.111068	-1.09324	-1.07412	-1.07535	-1.08003	-0.109985	0.161907	-0.794339	0.426998	0.643905	ACATATGT;GCTATCGA;GACGTAAG	ACATCTAG;GTTGGTAG;AGCGCTCG;AGGCCTGA	Descr_Genotype_Rank_vs_Tcl_N11	7.03246	6.9298	Sum	59,0	DESeq2	~Descr_Genotype	N11	Descr_Genotype	Rank	Tcl
Bace1	6.06418	0.515603	0.231158	0.108727	0.14837	1.42959	1.17378	1.07828	1.10832	0.633388	0.660158	0.781029	0.434785	0.650744	ACATATGT;GCTATCGA;GACGTAAG	ACATCTAG;GTTGGTAG;AGCGCTCG;AGGCCTGA	Descr_Genotype_Rank_vs_Tcl_N11	2.35794	2.80199	Sum	59,0	DESeq2	~Descr_Genotype	N11	Descr_Genotype	Rank	Tcl
Bach1	12.6033	-0.0109381	0.0510473	-0.00344168	-0.00510053	-1.00761	1.03602	-1.00239	-1.00354	-0.038102	0.440177	-0.0248493	0.980175	0.99118	ACATATGT;GCTATCGA;GACGTAAG	ACATCTAG;GTTGGTAG;AGCGCTCG;AGGCCTGA	Descr_Genotype_Rank_vs_Tcl_N11	3.86703	3.76431	Sum	59,0	DESeq2	~Descr_Genotype	N11	Descr_Genotype	Rank	Tcl
Bach2	86.073	0.950213	0.625297	0.826631	0.691822	1.93216	1.54253	1.77354	1.61532	0.95485	0.260907	3.64197	0.000270564	0.00379057	ACATATGT;GCTATCGA;GACGTAAG	ACATCTAG;GTTGGTAG;AGCGCTCG;AGGCCTGA	Descr_Genotype_Rank_vs_Tcl_N11	5.26368	6.22601	Sum	59,0	DESeq2	~Descr_Genotype	N11	Descr_Genotype	Rank	Tcl
Bach2it1	3.7553	1.03492	0.230276	0.138152	0.19723	2.04901	1.17306	1.10049	1.14649	1.02	0.893575	1.15818	0.246789	0.471563	ACATATGT;GCTATCGA;GACGTAAG	ACATCTAG;GTTGGTAG;AGCGCTCG;AGGCCTGA	Descr_Genotype_Rank_vs_Tcl_N11	1.55997	2.2615	Sum	59,0	DESeq2	~Descr_Genotype	N11	Descr_Genotype	Rank	Tcl
Bad	63.081	-0.938691	-0.747035	-0.845827	-0.736328	-1.91679	-1.67834	-1.7973	-1.66593	-0.950125	0.223948	-4.19155	2.77051e-05	0.000654864	ACATATGT;GCTATCGA;GACGTAAG	ACATCTAG;GTTGGTAG;AGCGCTCG;AGGCCTGA	Descr_Genotype_Rank_vs_Tcl_N11	6.61983	5.69492	Sum	59,0	DESeq2	~Descr_Genotype	N11	Descr_Genotype	Rank	Tcl
Bag1	206.046	-0.289493	-0.255542	-0.25362	-0.258659	-1.22221	-1.19378	-1.19219	-1.19637	-0.296004	0.140819	-2.05578	0.0398036	0.144449	ACATATGT;GCTATCGA;GACGTAAG	ACATCTAG;GTTGGTAG;AGCGCTCG;AGGCCTGA	Descr_Genotype_Rank_vs_Tcl_N11	7.95702	7.66445	Sum	59,0	DESeq2	~Descr_Genotype	N11	Descr_Genotype	Rank	Tcl
Bag2	11.4136	-2.3353	-1.19613	-2.09099	-1.77371	-5.04658	-2.29124	-4.2604	-3.41931	-2.31329	0.518357	-4.50521	6.63081e-06	0.000210186	ACATATGT;GCTATCGA;GACGTAAG	ACATCTAG;GTTGGTAG;AGCGCTCG;AGGCCTGA	Descr_Genotype_Rank_vs_Tcl_N11	4.5949	2.4066	Sum	59,0	DESeq2	~Descr_Genotype	N11	Descr_Genotype	Rank	Tcl
Bag3	23.831	0.58636	0.0288929	0.0812869	0.122588	1.50145	1.02023	1.05796	1.08869	0.563777	0.827504	0.708589	0.47858	0.685117	ACATATGT;GCTATCGA;GACGTAAG	ACATCTAG;GTTGGTAG;AGCGCTCG;AGGCCTGA	Descr_Genotype_Rank_vs_Tcl_N11	3.54567	3.55288	Sum	59,0	DESeq2	~Descr_Genotype	N11	Descr_Genotype	Rank	Tcl
Bag4	32.6931	-0.12312	-0.0772526	-0.0699982	-0.0819743	-1.08909	-1.05501	-1.04972	-1.05847	-0.0915593	0.289632	-0.425089	0.670771	0.826663	ACATATGT;GCTATCGA;GACGTAAG	ACATCTAG;GTTGGTAG;AGCGCTCG;AGGCCTGA	Descr_Genotype_Rank_vs_Tcl_N11	5.12457	5.00671	Sum	59,0	DESeq2	~Descr_Genotype	N11	Descr_Genotype	Rank	Tcl
Bag5	65.6035	-0.19147	-0.182352	-0.128226	-0.142219	-1.14193	-1.13473	-1.09295	-1.1036	-0.19554	0.240306	-0.796778	0.42558	0.642689	ACATATGT;GCTATCGA;GACGTAAG	ACATCTAG;GTTGGTAG;AGCGCTCG;AGGCCTGA	Descr_Genotype_Rank_vs_Tcl_N11	6.03435	5.81533	Sum	59,0	DESeq2	~Descr_Genotype	N11	Descr_Genotype	Rank	Tcl
Bag6	72.8884	0.144489	0.115239	0.107351	0.116413	1.10534	1.08315	1.07725	1.08404	0.149588	0.200259	0.721511	0.470595	0.678526	ACATATGT;GCTATCGA;GACGTAAG	ACATCTAG;GTTGGTAG;AGCGCTCG;AGGCCTGA	Descr_Genotype_Rank_vs_Tcl_N11	6.06717	6.21056	Sum	59,0	DESeq2	~Descr_Genotype	N11	Descr_Genotype	Rank	Tcl
Bahd1	22.9153	0.529439	0.358364	0.297747	0.311729	1.44337	1.28197	1.22922	1.24119	0.556565	0.344688	1.53599	0.12454	0.308964	ACATATGT;GCTATCGA;GACGTAAG	ACATCTAG;GTTGGTAG;AGCGCTCG;AGGCCTGA	Descr_Genotype_Rank_vs_Tcl_N11	4.25579	4.78083	Sum	59,0	DESeq2	~Descr_Genotype	N11	Descr_Genotype	Rank	Tcl
Baiap2	20.3378	1.1548	0.492914	0.571339	0.468596	2.22653	1.40728	1.4859	1.38376	1.12003	0.524897	2.20004	0.027804	0.11313	ACATATGT;GCTATCGA;GACGTAAG	ACATCTAG;GTTGGTAG;AGCGCTCG;AGGCCTGA	Descr_Genotype_Rank_vs_Tcl_N11	3.61795	4.33941	Sum	59,0	DESeq2	~Descr_Genotype	N11	Descr_Genotype	Rank	Tcl
Bak1	28.9637	-0.158651	-0.0990384	-0.0888143	-0.103828	-1.11624	-1.07106	-1.0635	-1.07462	-0.135087	0.297207	-0.533808	0.593475	0.771235	ACATATGT;GCTATCGA;GACGTAAG	ACATCTAG;GTTGGTAG;AGCGCTCG;AGGCCTGA	Descr_Genotype_Rank_vs_Tcl_N11	4.99892	4.86289	Sum	59,0	DESeq2	~Descr_Genotype	N11	Descr_Genotype	Rank	Tcl
Bambi	12.9736	-0.932506	-0.282081	-0.197611	-0.252791	-1.90859	-1.21595	-1.1468	-1.19151	-0.912815	0.700152	-1.33186	0.182906	0.392737	ACATATGT;GCTATCGA;GACGTAAG	ACATCTAG;GTTGGTAG;AGCGCTCG;AGGCCTGA	Descr_Genotype_Rank_vs_Tcl_N11	3.67116	2.96637	Sum	59,0	DESeq2	~Descr_Genotype	N11	Descr_Genotype	Rank	Tcl
Banf1	472.804	-0.473993	-0.430033	-0.433252	-0.425638	-1.38895	-1.34726	-1.35027	-1.34317	-0.468149	0.138012	-3.43444	0.000593783	0.00686176	ACATATGT;GCTATCGA;GACGTAAG	ACATCTAG;GTTGGTAG;AGCGCTCG;AGGCCTGA	Descr_Genotype_Rank_vs_Tcl_N11	9.20225	8.7393	Sum	59,0	DESeq2	~Descr_Genotype	N11	Descr_Genotype	Rank	Tcl
Bank1	483.373	0.072182	0.0494594	0.0543774	0.0590187	1.05131	1.03488	1.03841	1.04176	0.0773982	0.192485	0.375001	0.70766	0.849341	ACATATGT;GCTATCGA;GACGTAAG	ACATCTAG;GTTGGTAG;AGCGCTCG;AGGCCTGA	Descr_Genotype_Rank_vs_Tcl_N11	8.6638	8.80406	Sum	59,0	DESeq2	~Descr_Genotype	N11	Descr_Genotype	Rank	Tcl
Banp	90.6343	0.119729	0.0954654	0.0872122	0.0953139	1.08653	1.06841	1.06232	1.0683	0.143187	0.206389	0.580114	0.561837	0.749381	ACATATGT;GCTATCGA;GACGTAAG	ACATCTAG;GTTGGTAG;AGCGCTCG;AGGCCTGA	Descr_Genotype_Rank_vs_Tcl_N11	6.3924	6.51756	Sum	59,0	DESeq2	~Descr_Genotype	N11	Descr_Genotype	Rank	Tcl
Bap1	40.3092	0.160774	0.113	0.0996294	0.113286	1.11789	1.08147	1.0715	1.08169	0.136322	0.264519	0.607797	0.543322	0.736457	ACATATGT;GCTATCGA;GACGTAAG	ACATCTAG;GTTGGTAG;AGCGCTCG;AGGCCTGA	Descr_Genotype_Rank_vs_Tcl_N11	5.23488	5.35264	Sum	59,0	DESeq2	~Descr_Genotype	N11	Descr_Genotype	Rank	Tcl
Bard1	9.82739	-0.91262	-0.468286	-0.375118	-0.372691	-1.88246	-1.38346	-1.29695	-1.29477	-0.882876	0.509502	-1.7912	0.0732613	0.217693	ACATATGT;GCTATCGA;GACGTAAG	ACATCTAG;GTTGGTAG;AGCGCTCG;AGGCCTGA	Descr_Genotype_Rank_vs_Tcl_N11	3.76174	2.99915	Sum	59,0	DESeq2	~Descr_Genotype	N11	Descr_Genotype	Rank	Tcl
Basp1	67.0024	0.447272	-0.133199	0.186835	0.220339	1.36346	-1.09672	1.13826	1.16501	0.464371	0.419019	1.06743	0.285779	0.514674	ACATATGT;GCTATCGA;GACGTAAG	ACATCTAG;GTTGGTAG;AGCGCTCG;AGGCCTGA	Descr_Genotype_Rank_vs_Tcl_N11	4.70551	5.06802	Sum	59,0	DESeq2	~Descr_Genotype	N11	Descr_Genotype	Rank	Tcl
Batf	61.5773	-0.221485	-0.136003	-0.153017	-0.167959	-1.16593	-1.09886	-1.11189	-1.12347	-0.228487	0.230521	-0.960799	0.336653	0.564304	ACATATGT;GCTATCGA;GACGTAAG	ACATCTAG;GTTGGTAG;AGCGCTCG;AGGCCTGA	Descr_Genotype_Rank_vs_Tcl_N11	6.26634	6.04986	Sum	59,0	DESeq2	~Descr_Genotype	N11	Descr_Genotype	Rank	Tcl
Batf3	7.49069	-1.04374	-0.255982	-0.291297	-0.330296	-2.06157	-1.19415	-1.22374	-1.25727	-0.997594	0.630207	-1.65619	0.0976825	0.262616	ACATATGT;GCTATCGA;GACGTAAG	ACATCTAG;GTTGGTAG;AGCGCTCG;AGGCCTGA	Descr_Genotype_Rank_vs_Tcl_N11	3.71144	2.93485	Sum	59,0	DESeq2	~Descr_Genotype	N11	Descr_Genotype	Rank	Tcl
Bax	328.095	0.0473392	0.0485234	0.0423599	0.0432119	1.03336	1.03421	1.0298	1.03041	0.045227	0.125798	0.37631	0.706686	0.848693	ACATATGT;GCTATCGA;GACGTAAG	ACATCTAG;GTTGGTAG;AGCGCTCG;AGGCCTGA	Descr_Genotype_Rank_vs_Tcl_N11	8.37892	8.43314	Sum	59,0	DESeq2	~Descr_Genotype	N11	Descr_Genotype	Rank	Tcl
Baz1a	356.413	0.629192	0.57099	0.588957	0.565967	1.5467	1.48554	1.50416	1.48038	0.633015	0.137812	4.56559	4.981e-06	0.000164942	ACATATGT;GCTATCGA;GACGTAAG	ACATCTAG;GTTGGTAG;AGCGCTCG;AGGCCTGA	Descr_Genotype_Rank_vs_Tcl_N11	8.00748	8.64042	Sum	59,0	DESeq2	~Descr_Genotype	N11	Descr_Genotype	Rank	Tcl
Baz1b	163.254	0.201447	0.176153	0.166543	0.174604	1.14985	1.12987	1.12237	1.12865	0.215945	0.159815	1.2605	0.207488	0.424631	ACATATGT;GCTATCGA;GACGTAAG	ACATCTAG;GTTGGTAG;AGCGCTCG;AGGCCTGA	Descr_Genotype_Rank_vs_Tcl_N11	7.18399	7.41236	Sum	59,0	DESeq2	~Descr_Genotype	N11	Descr_Genotype	Rank	Tcl
Baz2a	76.6151	1.09212	0.805783	0.993431	0.835586	2.13187	1.74809	1.99091	1.78458	1.12196	0.245937	4.44064	8.96931e-06	0.000263688	ACATATGT;GCTATCGA;GACGTAAG	ACATCTAG;GTTGGTAG;AGCGCTCG;AGGCCTGA	Descr_Genotype_Rank_vs_Tcl_N11	5.35208	6.48436	Sum	59,0	DESeq2	~Descr_Genotype	N11	Descr_Genotype	Rank	Tcl
Baz2b	270.47	0.683118	0.546921	0.579928	0.530496	1.60561	1.46096	1.49477	1.44443	0.683822	0.222119	3.07546	0.0021018	0.017271	ACATATGT;GCTATCGA;GACGTAAG	ACATCTAG;GTTGGTAG;AGCGCTCG;AGGCCTGA	Descr_Genotype_Rank_vs_Tcl_N11	7.6162	8.29211	Sum	59,0	DESeq2	~Descr_Genotype	N11	Descr_Genotype	Rank	Tcl
Bbc3	123.993	1.38624	0.648563	0.653943	0.509397	2.61396	1.56761	1.57346	1.42346	1.3867	0.58737	2.36008			ACATATGT;GCTATCGA;GACGTAAG	ACATCTAG;GTTGGTAG;AGCGCTCG;AGGCCTGA	Descr_Genotype_Rank_vs_Tcl_N11	6.02583	6.96825	Sum	59,0	DESeq2	~Descr_Genotype	N11	Descr_Genotype	Rank	Tcl
Bbip1	188.202	-0.0192699	-0.0197864	-0.0158935	-0.0171708	-1.01345	-1.01381	-1.01108	-1.01197	-0.0323363	0.142349	-0.135371	0.892319	0.954189	ACATATGT;GCTATCGA;GACGTAAG	ACATCTAG;GTTGGTAG;AGCGCTCG;AGGCCTGA	Descr_Genotype_Rank_vs_Tcl_N11	7.5541	7.52544	Sum	59,0	DESeq2	~Descr_Genotype	N11	Descr_Genotype	Rank	Tcl
Bbs2	7.75923	1.2482	0.292721	0.391005	0.382832	2.37544	1.22495	1.31131	1.3039	1.1978	0.656922	1.90007	0.0574245	0.184462	ACATATGT;GCTATCGA;GACGTAAG	ACATCTAG;GTTGGTAG;AGCGCTCG;AGGCCTGA	Descr_Genotype_Rank_vs_Tcl_N11	2.12332	3.03885	Sum	59,0	DESeq2	~Descr_Genotype	N11	Descr_Genotype	Rank	Tcl
Bbs4	13.5295	-0.110043	-0.00376049	-0.0475384	-0.0591369	-1.07926	-1.00261	-1.0335	-1.04184	-0.105774	0.380698	-0.289056	0.772538	0.889798	ACATATGT;GCTATCGA;GACGTAAG	ACATCTAG;GTTGGTAG;AGCGCTCG;AGGCCTGA	Descr_Genotype_Rank_vs_Tcl_N11	4.08046	3.9693	Sum	59,0	DESeq2	~Descr_Genotype	N11	Descr_Genotype	Rank	Tcl
Bbs9	12.9088	0.303291	-0.0635533	0.0955359	0.122839	1.23396	-1.04504	1.06846	1.08888	0.362414	0.501409	0.604877	0.545261	0.737499	ACATATGT;GCTATCGA;GACGTAAG	ACATCTAG;GTTGGTAG;AGCGCTCG;AGGCCTGA	Descr_Genotype_Rank_vs_Tcl_N11	2.95261	3.23308	Sum	59,0	DESeq2	~Descr_Genotype	N11	Descr_Genotype	Rank	Tcl
Bbx	62.3025	0.583328	0.39908	0.414851	0.398782	1.4983	1.31867	1.33316	1.31839	0.556694	0.280538	2.07932	0.0375877	0.138804	ACATATGT;GCTATCGA;GACGTAAG	ACATCTAG;GTTGGTAG;AGCGCTCG;AGGCCTGA	Descr_Genotype_Rank_vs_Tcl_N11	5.51692	6.06374	Sum	59,0	DESeq2	~Descr_Genotype	N11	Descr_Genotype	Rank	Tcl
Bc1	15.9262	-0.842014	-0.406573	-0.552249	-0.474063	-1.79255	-1.32553	-1.46637	-1.38902	-0.849403	0.369954	-2.27599	0.0228463	0.0982046	ACATATGT;GCTATCGA;GACGTAAG	ACATCTAG;GTTGGTAG;AGCGCTCG;AGGCCTGA	Descr_Genotype_Rank_vs_Tcl_N11	4.83119	3.99322	Sum	59,0	DESeq2	~Descr_Genotype	N11	Descr_Genotype	Rank	Tcl
Bcam	4.01402	0.526052	0.226631	0.0832339	0.120643	1.43998	1.1701	1.05939	1.08722	0.457379	0.775879	0.678008	0.497767	0.700548	ACATATGT;GCTATCGA;GACGTAAG	ACATCTAG;GTTGGTAG;AGCGCTCG;AGGCCTGA	Descr_Genotype_Rank_vs_Tcl_N11	1.78097	2.57467	Sum	59,0	DESeq2	~Descr_Genotype	N11	Descr_Genotype	Rank	Tcl
Bcap29	130.02	-0.223872	-0.174823	-0.183415	-0.19212	-1.16786	-1.12883	-1.13557	-1.14244	-0.237342	0.165755	-1.35062	0.176818	0.384911	ACATATGT;GCTATCGA;GACGTAAG	ACATCTAG;GTTGGTAG;AGCGCTCG;AGGCCTGA	Descr_Genotype_Rank_vs_Tcl_N11	7.31059	7.09829	Sum	59,0	DESeq2	~Descr_Genotype	N11	Descr_Genotype	Rank	Tcl
Bcap31	397.729	-0.599164	-0.520012	-0.537751	-0.513937	-1.51484	-1.43397	-1.45171	-1.42794	-0.602681	0.167674	-3.57339	0.000352395	0.0046231	ACATATGT;GCTATCGA;GACGTAAG	ACATCTAG;GTTGGTAG;AGCGCTCG;AGGCCTGA	Descr_Genotype_Rank_vs_Tcl_N11	9.04778	8.45382	Sum	59,0	DESeq2	~Descr_Genotype	N11	Descr_Genotype	Rank	Tcl
Bcar3	138.222	0.79055	0.702965	0.713108	0.644021	1.72973	1.62785	1.63933	1.56268	0.784112	0.199408	3.96449	7.35533e-05	0.00141472	ACATATGT;GCTATCGA;GACGTAAG	ACATCTAG;GTTGGTAG;AGCGCTCG;AGGCCTGA	Descr_Genotype_Rank_vs_Tcl_N11	6.79605	7.57352	Sum	59,0	DESeq2	~Descr_Genotype	N11	Descr_Genotype	Rank	Tcl
Bcas1	4.47984	-1.18266	-0.22925	-0.188928	-0.262796	-2.26995	-1.17223	-1.13992	-1.1998	-1.22638	0.814601	-1.45182	0.14655	0.34124	ACATATGT;GCTATCGA;GACGTAAG	ACATCTAG;GTTGGTAG;AGCGCTCG;AGGCCTGA	Descr_Genotype_Rank_vs_Tcl_N11	2.94529	1.88994	Sum	59,0	DESeq2	~Descr_Genotype	N11	Descr_Genotype	Rank	Tcl
Bcas2	242.391	-0.189718	-0.177279	-0.167005	-0.172514	-1.14054	-1.13075	-1.12273	-1.12702	-0.199669	0.128633	-1.47488	0.140246	0.33184	ACATATGT;GCTATCGA;GACGTAAG	ACATCTAG;GTTGGTAG;AGCGCTCG;AGGCCTGA	Descr_Genotype_Rank_vs_Tcl_N11	8.02471	7.83258	Sum	59,0	DESeq2	~Descr_Genotype	N11	Descr_Genotype	Rank	Tcl
Bcas3	15.6153	0.471598	0.336552	0.210301	0.240745	1.38664	1.26273	1.15693	1.1816	0.433106	0.404263	1.16656	0.243387	0.468227	ACATATGT;GCTATCGA;GACGTAAG	ACATCTAG;GTTGGTAG;AGCGCTCG;AGGCCTGA	Descr_Genotype_Rank_vs_Tcl_N11	3.90664	4.33075	Sum	59,0	DESeq2	~Descr_Genotype	N11	Descr_Genotype	Rank	Tcl
Bcat1	19.2882	0.178927	0.0362432	0.0745988	0.0926124	1.13204	1.02544	1.05307	1.0663	0.186741	0.396591	0.451162	0.651873	0.813529	ACATATGT;GCTATCGA;GACGTAAG	ACATCTAG;GTTGGTAG;AGCGCTCG;AGGCCTGA	Descr_Genotype_Rank_vs_Tcl_N11	4.03405	4.21489	Sum	59,0	DESeq2	~Descr_Genotype	N11	Descr_Genotype	Rank	Tcl
Bcat2	27.5612	-0.364616	-0.260005	-0.224663	-0.244009	-1.28754	-1.19748	-1.1685	-1.18428	-0.347476	0.28818	-1.26524	0.205787	0.422559	ACATATGT;GCTATCGA;GACGTAAG	ACATCTAG;GTTGGTAG;AGCGCTCG;AGGCCTGA	Descr_Genotype_Rank_vs_Tcl_N11	5.04922	4.70059	Sum	59,0	DESeq2	~Descr_Genotype	N11	Descr_Genotype	Rank	Tcl
Bccip	196.242	-0.331867	-0.288486	-0.283842	-0.288276	-1.25864	-1.22136	-1.21743	-1.22118	-0.320454	0.158751	-2.09048	0.0365746	0.136314	ACATATGT;GCTATCGA;GACGTAAG	ACATCTAG;GTTGGTAG;AGCGCTCG;AGGCCTGA	Descr_Genotype_Rank_vs_Tcl_N11	7.85746	7.54296	Sum	59,0	DESeq2	~Descr_Genotype	N11	Descr_Genotype	Rank	Tcl
Bcdin3d	30.1982	-0.633918	-0.481215	-0.461143	-0.43073	-1.55177	-1.39592	-1.37663	-1.34792	-0.609492	0.283926	-2.23269	0.0255697	0.107151	ACATATGT;GCTATCGA;GACGTAAG	ACATCTAG;GTTGGTAG;AGCGCTCG;AGGCCTGA	Descr_Genotype_Rank_vs_Tcl_N11	5.26757	4.64594	Sum	59,0	DESeq2	~Descr_Genotype	N11	Descr_Genotype	Rank	Tcl
Bckdha	70.9229	-0.265125	-0.230911	-0.199718	-0.211892	-1.20174	-1.17358	-1.14847	-1.15821	-0.270267	0.204634	-1.29561	0.195111	0.410342	ACATATGT;GCTATCGA;GACGTAAG	ACATCTAG;GTTGGTAG;AGCGCTCG;AGGCCTGA	Descr_Genotype_Rank_vs_Tcl_N11	6.27829	6.01207	Sum	59,0	DESeq2	~Descr_Genotype	N11	Descr_Genotype	Rank	Tcl
Bckdhb	17.0303	0.201819	0.187316	0.0827465	0.102509	1.15015	1.13864	1.05903	1.07364	0.202052	0.404579	0.498836	0.617895	0.789003	ACATATGT;GCTATCGA;GACGTAAG	ACATCTAG;GTTGGTAG;AGCGCTCG;AGGCCTGA	Descr_Genotype_Rank_vs_Tcl_N11	4.15831	4.25004	Sum	59,0	DESeq2	~Descr_Genotype	N11	Descr_Genotype	Rank	Tcl
Bckdk	99.1266	-0.108375	-0.100427	-0.0842067	-0.0917646	-1.07801	-1.07209	-1.0601	-1.06567	-0.114804	0.173354	-0.625165	0.531863	0.727354	ACATATGT;GCTATCGA;GACGTAAG	ACATCTAG;GTTGGTAG;AGCGCTCG;AGGCCTGA	Descr_Genotype_Rank_vs_Tcl_N11	6.68072	6.56284	Sum	59,0	DESeq2	~Descr_Genotype	N11	Descr_Genotype	Rank	Tcl
Bcl10	300.839	-0.0574216	-0.0383646	-0.0423469	-0.0468008	-1.0406	-1.02695	-1.02979	-1.03297	-0.0563262	0.19416	-0.295743	0.767426	0.886649	ACATATGT;GCTATCGA;GACGTAAG	ACATCTAG;GTTGGTAG;AGCGCTCG;AGGCCTGA	Descr_Genotype_Rank_vs_Tcl_N11	8.32748	8.23104	Sum	59,0	DESeq2	~Descr_Genotype	N11	Descr_Genotype	Rank	Tcl
Bcl11a	206.619	0.0151638	-0.00554968	0.0117663	0.0124933	1.01057	-1.00385	1.00819	1.0087	0.0151629	0.188402	0.0804865	0.93585	0.971957	ACATATGT;GCTATCGA;GACGTAAG	ACATCTAG;GTTGGTAG;AGCGCTCG;AGGCCTGA	Descr_Genotype_Rank_vs_Tcl_N11	7.46255	7.4778	Sum	59,0	DESeq2	~Descr_Genotype	N11	Descr_Genotype	Rank	Tcl
Bcl2	256.272	0.518826	0.479377	0.414245	0.401317	1.43279	1.39414	1.3326	1.32071	0.529725	0.222259	2.33433	0.0195784	0.0882207	ACATATGT;GCTATCGA;GACGTAAG	ACATCTAG;GTTGGTAG;AGCGCTCG;AGGCCTGA	Descr_Genotype_Rank_vs_Tcl_N11	7.83048	8.45814	Sum	59,0	DESeq2	~Descr_Genotype	N11	Descr_Genotype	Rank	Tcl
Bcl2a1b	30.0711	-0.762557	-0.439828	-0.516754	-0.459159	-1.69649	-1.35644	-1.43073	-1.37474	-0.807702	0.339076	-2.24892	0.0245173	0.104203	ACATATGT;GCTATCGA;GACGTAAG	ACATCTAG;GTTGGTAG;AGCGCTCG;AGGCCTGA	Descr_Genotype_Rank_vs_Tcl_N11	5.45965	4.79013	Sum	59,0	DESeq2	~Descr_Genotype	N11	Descr_Genotype	Rank	Tcl
Bcl2l1	28.2839	-0.0844945	-0.124293	-0.044751	-0.0535314	-1.06032	-1.08997	-1.03151	-1.0378	-0.0938003	0.311109	-0.271591	0.785937	0.897445	ACATATGT;GCTATCGA;GACGTAAG	ACATCTAG;GTTGGTAG;AGCGCTCG;AGGCCTGA	Descr_Genotype_Rank_vs_Tcl_N11	4.72213	4.62442	Sum	59,0	DESeq2	~Descr_Genotype	N11	Descr_Genotype	Rank	Tcl
Bcl2l11	32.8601	0.29232	0.104513	0.102594	0.130349	1.22461	1.07513	1.0737	1.09456	0.297571	0.459987	0.635495	0.525105	0.721853	ACATATGT;GCTATCGA;GACGTAAG	ACATCTAG;GTTGGTAG;AGCGCTCG;AGGCCTGA	Descr_Genotype_Rank_vs_Tcl_N11	4.40031	4.98245	Sum	59,0	DESeq2	~Descr_Genotype	N11	Descr_Genotype	Rank	Tcl
Bcl2l12	55.3186	-0.405876	-0.32677	-0.302874	-0.308818	-1.32489	-1.2542	-1.2336	-1.23869	-0.389064	0.229575	-1.76794	0.0770703	0.225585	ACATATGT;GCTATCGA;GACGTAAG	ACATCTAG;GTTGGTAG;AGCGCTCG;AGGCCTGA	Descr_Genotype_Rank_vs_Tcl_N11	5.9915	5.6131	Sum	59,0	DESeq2	~Descr_Genotype	N11	Descr_Genotype	Rank	Tcl
Bcl2l13	27.5457	-0.0138074	-0.0474599	-0.00682963	-0.00907308	-1.00962	-1.03344	-1.00475	-1.00631	0.00535854	0.295279	-0.0467607	0.962704	0.985456	ACATATGT;GCTATCGA;GACGTAAG	ACATCTAG;GTTGGTAG;AGCGCTCG;AGGCCTGA	Descr_Genotype_Rank_vs_Tcl_N11	4.67555	4.70325	Sum	59,0	DESeq2	~Descr_Genotype	N11	Descr_Genotype	Rank	Tcl
Bcl2l15	4.15447	3.86341	0.573855	2.73365	0.740916	14.5547	1.4885	6.65135	1.67124	4.08688	1.30852	2.9525	0.0031521	0.0233486	ACATATGT;GCTATCGA;GACGTAAG	ACATCTAG;GTTGGTAG;AGCGCTCG;AGGCCTGA	Descr_Genotype_Rank_vs_Tcl_N11	0.346182	2.78256	Sum	59,0	DESeq2	~Descr_Genotype	N11	Descr_Genotype	Rank	Tcl
Bcl2l2	4.85398	-0.695548	-0.190319	-0.133045	-0.184038	-1.6195	-1.14102	-1.09661	-1.13606	-0.685419	0.705132	-0.986408	0.323933	0.55162	ACATATGT;GCTATCGA;GACGTAAG	ACATCTAG;GTTGGTAG;AGCGCTCG;AGGCCTGA	Descr_Genotype_Rank_vs_Tcl_N11	2.71053	2.30391	Sum	59,0	DESeq2	~Descr_Genotype	N11	Descr_Genotype	Rank	Tcl
Bcl3	128.756	0.19404	0.170745	0.148517	0.157916	1.14396	1.12564	1.10843	1.11567	0.195606	0.195082	0.994661	0.319901	0.548292	ACATATGT;GCTATCGA;GACGTAAG	ACATCTAG;GTTGGTAG;AGCGCTCG;AGGCCTGA	Descr_Genotype_Rank_vs_Tcl_N11	6.84507	7.08912	Sum	59,0	DESeq2	~Descr_Genotype	N11	Descr_Genotype	Rank	Tcl
Bcl6	21.9315	1.59649	0.353506	0.972306	0.591978	3.02407	1.27766	1.96197	1.50731	1.51321	0.609082	2.62114	0.00876361	0.0491837	ACATATGT;GCTATCGA;GACGTAAG	ACATCTAG;GTTGGTAG;AGCGCTCG;AGGCCTGA	Descr_Genotype_Rank_vs_Tcl_N11	2.81692	4.08107	Sum	59,0	DESeq2	~Descr_Genotype	N11	Descr_Genotype	Rank	Tcl
Bcl7a	55.0715	0.0303195	-0.0236532	0.0191131	0.0217528	1.02124	-1.01653	1.01334	1.01519	0.00412692	0.256193	0.118347	0.905793	0.95813	ACATATGT;GCTATCGA;GACGTAAG	ACATCTAG;GTTGGTAG;AGCGCTCG;AGGCCTGA	Descr_Genotype_Rank_vs_Tcl_N11	5.52769	5.55128	Sum	59,0	DESeq2	~Descr_Genotype	N11	Descr_Genotype	Rank	Tcl
Bcl7b	164.832	0.417933	0.350425	0.346854	0.346152	1.33601	1.27494	1.27178	1.27117	0.414416	0.186335	2.24291	0.0249027	0.105211	ACATATGT;GCTATCGA;GACGTAAG	ACATCTAG;GTTGGTAG;AGCGCTCG;AGGCCTGA	Descr_Genotype_Rank_vs_Tcl_N11	7.05776	7.44436	Sum	59,0	DESeq2	~Descr_Genotype	N11	Descr_Genotype	Rank	Tcl
Bcl7c	17.6895	-0.000450237	-0.00491633	0.000184963	-0.00025708	-1.00031	-1.00341	1.00013	-1.00018	-0.00407569	0.355168	-0.00126767	0.998989	0.99951	ACATATGT;GCTATCGA;GACGTAAG	ACATCTAG;GTTGGTAG;AGCGCTCG;AGGCCTGA	Descr_Genotype_Rank_vs_Tcl_N11	4.20074	4.17803	Sum	59,0	DESeq2	~Descr_Genotype	N11	Descr_Genotype	Rank	Tcl
Bcl9	17.4378	1.07467	0.542298	0.762504	0.564493	2.10624	1.45629	1.69643	1.47887	1.11091	0.410162	2.6201	0.00879036	0.0492364	ACATATGT;GCTATCGA;GACGTAAG	ACATCTAG;GTTGGTAG;AGCGCTCG;AGGCCTGA	Descr_Genotype_Rank_vs_Tcl_N11	3.24251	4.28724	Sum	59,0	DESeq2	~Descr_Genotype	N11	Descr_Genotype	Rank	Tcl
Bcl9l	39.3178	0.512917	0.338465	0.350581	0.348866	1.42693	1.26441	1.27507	1.27356	0.525164	0.282068	1.81841	0.0690012	0.20864	ACATATGT;GCTATCGA;GACGTAAG	ACATCTAG;GTTGGTAG;AGCGCTCG;AGGCCTGA	Descr_Genotype_Rank_vs_Tcl_N11	4.81736	5.28602	Sum	59,0	DESeq2	~Descr_Genotype	N11	Descr_Genotype	Rank	Tcl
Bclaf1	281.663	0.513243	0.451998	0.460755	0.447534	1.42725	1.36793	1.37626	1.36371	0.512073	0.157152	3.2659	0.00109116	0.0107207	ACATATGT;GCTATCGA;GACGTAAG	ACATCTAG;GTTGGTAG;AGCGCTCG;AGGCCTGA	Descr_Genotype_Rank_vs_Tcl_N11	7.76493	8.2575	Sum	59,0	DESeq2	~Descr_Genotype	N11	Descr_Genotype	Rank	Tcl
Bclaf3	51.8928	0.669489	0.548412	0.533588	0.487086	1.59051	1.46247	1.44753	1.40161	0.643987	0.253306	2.64301	0.00821729	0.0469299	ACATATGT;GCTATCGA;GACGTAAG	ACATCTAG;GTTGGTAG;AGCGCTCG;AGGCCTGA	Descr_Genotype_Rank_vs_Tcl_N11	5.43384	6.03124	Sum	59,0	DESeq2	~Descr_Genotype	N11	Descr_Genotype	Rank	Tcl
Bco2	4.39411	-0.331385	0.0505252	-0.0533816	-0.0776989	-1.25822	1.03564	-1.03769	-1.05533	-0.250603	0.761561	-0.435138	0.663462	0.822385	ACATATGT;GCTATCGA;GACGTAAG	ACATCTAG;GTTGGTAG;AGCGCTCG;AGGCCTGA	Descr_Genotype_Rank_vs_Tcl_N11	2.48047	2.46797	Sum	59,0	DESeq2	~Descr_Genotype	N11	Descr_Genotype	Rank	Tcl
Bcor	45.8199	-0.258027	-0.137823	-0.167416	-0.184701	-1.19584	-1.10024	-1.12305	-1.13658	-0.25382	0.257598	-1.00167	0.316505	0.545106	ACATATGT;GCTATCGA;GACGTAAG	ACATCTAG;GTTGGTAG;AGCGCTCG;AGGCCTGA	Descr_Genotype_Rank_vs_Tcl_N11	5.91492	5.67553	Sum	59,0	DESeq2	~Descr_Genotype	N11	Descr_Genotype	Rank	Tcl
Bcr	10.7566	0.181452	0.0474679	0.0554812	0.0731672	1.13402	1.03345	1.03921	1.05202	0.163327	0.502682	0.360967	0.718124	0.855697	ACATATGT;GCTATCGA;GACGTAAG	ACATCTAG;GTTGGTAG;AGCGCTCG;AGGCCTGA	Descr_Genotype_Rank_vs_Tcl_N11	3.38852	3.53972	Sum	59,0	DESeq2	~Descr_Genotype	N11	Descr_Genotype	Rank	Tcl
Bcs1l	32.3827	-0.204707	-0.130616	-0.128916	-0.145361	-1.15245	-1.09476	-1.09347	-1.10601	-0.234224	0.261113	-0.783978	0.433053	0.649269	ACATATGT;GCTATCGA;GACGTAAG	ACATCTAG;GTTGGTAG;AGCGCTCG;AGGCCTGA	Descr_Genotype_Rank_vs_Tcl_N11	5.27922	5.05545	Sum	59,0	DESeq2	~Descr_Genotype	N11	Descr_Genotype	Rank	Tcl
Bdh1	17.6403	0.757512	0.372722	0.437614	0.403818	1.69057	1.29479	1.35436	1.323	0.781447	0.390716	1.93878	0.0525279	0.17308	ACATATGT;GCTATCGA;GACGTAAG	ACATCTAG;GTTGGTAG;AGCGCTCG;AGGCCTGA	Descr_Genotype_Rank_vs_Tcl_N11	3.45408	4.26918	Sum	59,0	DESeq2	~Descr_Genotype	N11	Descr_Genotype	Rank	Tcl
Bdh2	45.4366	0.218841	0.0790875	0.0751535	0.0965022	1.1638	1.05635	1.05347	1.06918	0.200989	0.464349	0.471285	0.637437	0.803023	ACATATGT;GCTATCGA;GACGTAAG	ACATCTAG;GTTGGTAG;AGCGCTCG;AGGCCTGA	Descr_Genotype_Rank_vs_Tcl_N11	5.15563	5.30899	Sum	59,0	DESeq2	~Descr_Genotype	N11	Descr_Genotype	Rank	Tcl
Bdp1	139.114	0.83143	0.663944	0.735208	0.648005	1.77945	1.58441	1.66464	1.567	0.841657	0.223411	3.72152	0.000198027	0.00302451	ACATATGT;GCTATCGA;GACGTAAG	ACATCTAG;GTTGGTAG;AGCGCTCG;AGGCCTGA	Descr_Genotype_Rank_vs_Tcl_N11	6.53984	7.37085	Sum	59,0	DESeq2	~Descr_Genotype	N11	Descr_Genotype	Rank	Tcl
Becn1	122.952	-0.0272687	-0.0297606	-0.0211354	-0.0230801	-1.01908	-1.02084	-1.01476	-1.01613	-0.0285388	0.173541	-0.157131	0.875142	0.94573	ACATATGT;GCTATCGA;GACGTAAG	ACATCTAG;GTTGGTAG;AGCGCTCG;AGGCCTGA	Descr_Genotype_Rank_vs_Tcl_N11	6.9329	6.88573	Sum	59,0	DESeq2	~Descr_Genotype	N11	Descr_Genotype	Rank	Tcl
Bend3	4.45819	0.25368	0.26463	0.0540359	0.075077	1.19224	1.20133	1.03817	1.05342	0.167652	0.643766	0.394057	0.693539	0.840214	ACATATGT;GCTATCGA;GACGTAAG	ACATCTAG;GTTGGTAG;AGCGCTCG;AGGCCTGA	Descr_Genotype_Rank_vs_Tcl_N11	2.56559	2.74103	Sum	59,0	DESeq2	~Descr_Genotype	N11	Descr_Genotype	Rank	Tcl
Bend5	124.999	0.0109245	0.0237163	0.00911069	0.00942687	1.0076	1.01657	1.00634	1.00656	0.00106895	0.162333	0.0672968	0.946345	0.977926	ACATATGT;GCTATCGA;GACGTAAG	ACATCTAG;GTTGGTAG;AGCGCTCG;AGGCCTGA	Descr_Genotype_Rank_vs_Tcl_N11	7.06732	7.06105	Sum	59,0	DESeq2	~Descr_Genotype	N11	Descr_Genotype	Rank	Tcl
Bend6	6.15804	1.29881	0.566458	0.393732	0.389287	2.46026	1.48088	1.31379	1.30975	1.3262	0.671431	1.9344	0.0530645	0.174608	ACATATGT;GCTATCGA;GACGTAAG	ACATCTAG;GTTGGTAG;AGCGCTCG;AGGCCTGA	Descr_Genotype_Rank_vs_Tcl_N11	2.1961	3.32029	Sum	59,0	DESeq2	~Descr_Genotype	N11	Descr_Genotype	Rank	Tcl
Bet1	77.0793	-0.47526	-0.412967	-0.362429	-0.359495	-1.39017	-1.33142	-1.28559	-1.28298	-0.471699	0.232817	-2.04135	0.0412164	0.148155	ACATATGT;GCTATCGA;GACGTAAG	ACATCTAG;GTTGGTAG;AGCGCTCG;AGGCCTGA	Descr_Genotype_Rank_vs_Tcl_N11	6.36797	5.93031	Sum	59,0	DESeq2	~Descr_Genotype	N11	Descr_Genotype	Rank	Tcl
Bet1l	119.765	0.0294898	0.00419933	0.0213405	0.0235367	1.02065	1.00291	1.0149	1.01645	0.0193053	0.205021	0.143838	0.885628	0.950403	ACATATGT;GCTATCGA;GACGTAAG	ACATCTAG;GTTGGTAG;AGCGCTCG;AGGCCTGA	Descr_Genotype_Rank_vs_Tcl_N11	6.78732	6.77679	Sum	59,0	DESeq2	~Descr_Genotype	N11	Descr_Genotype	Rank	Tcl
Bex3	55.9219	0.280089	0.158849	0.182579	0.19935	1.21427	1.1164	1.13491	1.14818	0.25524	0.260277	1.07612	0.281874	0.510649	ACATATGT;GCTATCGA;GACGTAAG	ACATCTAG;GTTGGTAG;AGCGCTCG;AGGCCTGA	Descr_Genotype_Rank_vs_Tcl_N11	5.45654	5.68289	Sum	59,0	DESeq2	~Descr_Genotype	N11	Descr_Genotype	Rank	Tcl
Bfar	136.793	0.237669	0.216644	0.201122	0.208184	1.17909	1.16203	1.14959	1.15523	0.223317	0.153428	1.54906	0.121367	0.303967	ACATATGT;GCTATCGA;GACGTAAG	ACATCTAG;GTTGGTAG;AGCGCTCG;AGGCCTGA	Descr_Genotype_Rank_vs_Tcl_N11	6.98327	7.20439	Sum	59,0	DESeq2	~Descr_Genotype	N11	Descr_Genotype	Rank	Tcl
Bfsp2	73.9805	-0.713213	-0.572964	-0.616203	-0.561326	-1.63945	-1.48758	-1.53284	-1.47563	-0.733742	0.215874	-3.30384	0.000953689	0.0096926	ACATATGT;GCTATCGA;GACGTAAG	ACATCTAG;GTTGGTAG;AGCGCTCG;AGGCCTGA	Descr_Genotype_Rank_vs_Tcl_N11	6.65718	5.95582	Sum	59,0	DESeq2	~Descr_Genotype	N11	Descr_Genotype	Rank	Tcl
Bhlha15	10.7168	0.477899	0.0964204	0.127907	0.166413	1.39271	1.06912	1.09271	1.12226	0.486526	0.570161	0.838183	0.401928	0.622788	ACATATGT;GCTATCGA;GACGTAAG	ACATCTAG;GTTGGTAG;AGCGCTCG;AGGCCTGA	Descr_Genotype_Rank_vs_Tcl_N11	2.59399	3.28899	Sum	59,0	DESeq2	~Descr_Genotype	N11	Descr_Genotype	Rank	Tcl
Bhlhb9	14.395	0.909376	0.477433	0.514637	0.440203	1.87823	1.39226	1.42864	1.3568	0.970151	0.436347	2.08407	0.0371539	0.13783	ACATATGT;GCTATCGA;GACGTAAG	ACATCTAG;GTTGGTAG;AGCGCTCG;AGGCCTGA	Descr_Genotype_Rank_vs_Tcl_N11	3.20649	4.19047	Sum	59,0	DESeq2	~Descr_Genotype	N11	Descr_Genotype	Rank	Tcl
Bhlhe40	48.0465	2.39708	1.43704	2.27127	2.2054	5.26737	2.70764	4.8275	4.61203	2.40493	0.38751	6.18586	6.17632e-10	8.05619e-08	ACATATGT;GCTATCGA;GACGTAAG	ACATCTAG;GTTGGTAG;AGCGCTCG;AGGCCTGA	Descr_Genotype_Rank_vs_Tcl_N11	4.03303	6.22157	Sum	59,0	DESeq2	~Descr_Genotype	N11	Descr_Genotype	Rank	Tcl
Bhlhe41	300.121	-0.00110327	0.0819765	-0.00109532	-0.00086978	-1.00077	1.05847	-1.00076	-1.0006	0.00367055	0.211246	-0.00522268	0.995833	0.997943	ACATATGT;GCTATCGA;GACGTAAG	ACATCTAG;GTTGGTAG;AGCGCTCG;AGGCCTGA	Descr_Genotype_Rank_vs_Tcl_N11	8.48418	8.50593	Sum	59,0	DESeq2	~Descr_Genotype	N11	Descr_Genotype	Rank	Tcl
Bicc1	4.24694	-1.83186	-0.525796	-0.287857	-0.367997	-3.55995	-1.43973	-1.22083	-1.29056	-1.87977	0.922569	-1.9856	0.0470772	0.161255	ACATATGT;GCTATCGA;GACGTAAG	ACATCTAG;GTTGGTAG;AGCGCTCG;AGGCCTGA	Descr_Genotype_Rank_vs_Tcl_N11	2.86206	1.2927	Sum	59,0	DESeq2	~Descr_Genotype	N11	Descr_Genotype	Rank	Tcl
Bicd1	10.3678	1.62628	0.685138	1.20211	0.698649	3.08717	1.60786	2.30077	1.62298	1.73227	0.555512	2.92754	0.00341654	0.0247421	ACATATGT;GCTATCGA;GACGTAAG	ACATCTAG;GTTGGTAG;AGCGCTCG;AGGCCTGA	Descr_Genotype_Rank_vs_Tcl_N11	2.23823	3.84783	Sum	59,0	DESeq2	~Descr_Genotype	N11	Descr_Genotype	Rank	Tcl
Bicd2	31.9548	0.359485	0.266468	0.215511	0.235406	1.28297	1.20286	1.16112	1.17724	0.366157	0.297664	1.20769	0.227167	0.448137	ACATATGT;GCTATCGA;GACGTAAG	ACATCTAG;GTTGGTAG;AGCGCTCG;AGGCCTGA	Descr_Genotype_Rank_vs_Tcl_N11	4.86152	5.18579	Sum	59,0	DESeq2	~Descr_Genotype	N11	Descr_Genotype	Rank	Tcl
Bicdl1	20.236	0.700313	0.460691	0.395389	0.37798	1.62486	1.3762	1.3153	1.29952	0.786443	0.384183	1.82286	0.0683246	0.207238	ACATATGT;GCTATCGA;GACGTAAG	ACATCTAG;GTTGGTAG;AGCGCTCG;AGGCCTGA	Descr_Genotype_Rank_vs_Tcl_N11	3.69096	4.65454	Sum	59,0	DESeq2	~Descr_Genotype	N11	Descr_Genotype	Rank	Tcl
Bicra	18.8107	0.764033	0.457796	0.467189	0.423472	1.69823	1.37344	1.38241	1.34115	0.7392	0.37439	2.04074	0.0412764	0.148274	ACATATGT;GCTATCGA;GACGTAAG	ACATCTAG;GTTGGTAG;AGCGCTCG;AGGCCTGA	Descr_Genotype_Rank_vs_Tcl_N11	3.835	4.53599	Sum	59,0	DESeq2	~Descr_Genotype	N11	Descr_Genotype	Rank	Tcl
Bicral	25.8213	0.422568	0.28613	0.25161	0.268805	1.34031	1.21936	1.19053	1.20481	0.408615	0.310639	1.36032	0.173729	0.3803	ACATATGT;GCTATCGA;GACGTAAG	ACATCTAG;GTTGGTAG;AGCGCTCG;AGGCCTGA	Descr_Genotype_Rank_vs_Tcl_N11	4.4523	4.85598	Sum	59,0	DESeq2	~Descr_Genotype	N11	Descr_Genotype	Rank	Tcl
Bid	125.956	-0.28372	-0.235165	-0.229474	-0.238459	-1.21733	-1.17704	-1.17241	-1.17973	-0.284656	0.1778	-1.59573	0.11055	0.284343	ACATATGT;GCTATCGA;GACGTAAG	ACATCTAG;GTTGGTAG;AGCGCTCG;AGGCCTGA	Descr_Genotype_Rank_vs_Tcl_N11	7.2307	6.93517	Sum	59,0	DESeq2	~Descr_Genotype	N11	Descr_Genotype	Rank	Tcl
Bin1	344.428	0.113299	0.095901	0.094475	0.0993673	1.0817	1.06873	1.06768	1.0713	0.117168	0.152511	0.742891	0.457548	0.669105	ACATATGT;GCTATCGA;GACGTAAG	ACATCTAG;GTTGGTAG;AGCGCTCG;AGGCCTGA	Descr_Genotype_Rank_vs_Tcl_N11	8.21526	8.33318	Sum	59,0	DESeq2	~Descr_Genotype	N11	Descr_Genotype	Rank	Tcl
Bin2	244.154	-0.104759	-0.0723408	-0.076185	-0.0838384	-1.07532	-1.05142	-1.05423	-1.05983	-0.0975157	0.203678	-0.514338	0.607016	0.781088	ACATATGT;GCTATCGA;GACGTAAG	ACATCTAG;GTTGGTAG;AGCGCTCG;AGGCCTGA	Descr_Genotype_Rank_vs_Tcl_N11	8.04216	7.97027	Sum	59,0	DESeq2	~Descr_Genotype	N11	Descr_Genotype	Rank	Tcl
Bin3	115.67	-0.19939	-0.163676	-0.15785	-0.167416	-1.14821	-1.12014	-1.11562	-1.12305	-0.198325	0.17819	-1.11898	0.26315	0.489466	ACATATGT;GCTATCGA;GACGTAAG	ACATCTAG;GTTGGTAG;AGCGCTCG;AGGCCTGA	Descr_Genotype_Rank_vs_Tcl_N11	7.01196	6.8352	Sum	59,0	DESeq2	~Descr_Genotype	N11	Descr_Genotype	Rank	Tcl
Birc2	80.8996	0.181012	0.14739	0.124215	0.136823	1.13368	1.10756	1.08991	1.09948	0.166731	0.231991	0.780253	0.435242	0.651084	ACATATGT;GCTATCGA;GACGTAAG	ACATCTAG;GTTGGTAG;AGCGCTCG;AGGCCTGA	Descr_Genotype_Rank_vs_Tcl_N11	6.26348	6.39608	Sum	59,0	DESeq2	~Descr_Genotype	N11	Descr_Genotype	Rank	Tcl
Birc3	136.691	1.07317	0.714874	0.896283	0.701251	2.10405	1.64134	1.86126	1.62591	1.07764	0.31714	3.3839	0.000714651	0.0078813	ACATATGT;GCTATCGA;GACGTAAG	ACATCTAG;GTTGGTAG;AGCGCTCG;AGGCCTGA	Descr_Genotype_Rank_vs_Tcl_N11	6.33073	7.29164	Sum	59,0	DESeq2	~Descr_Genotype	N11	Descr_Genotype	Rank	Tcl
Birc5	133.836	-0.63515	-0.564471	-0.564485	-0.530423	-1.5531	-1.47885	-1.47886	-1.44435	-0.622591	0.183361	-3.46393	0.000532353	0.0063258	ACATATGT;GCTATCGA;GACGTAAG	ACATCTAG;GTTGGTAG;AGCGCTCG;AGGCCTGA	Descr_Genotype_Rank_vs_Tcl_N11	7.33503	6.72186	Sum	59,0	DESeq2	~Descr_Genotype	N11	Descr_Genotype	Rank	Tcl
Birc6	144.291	0.513437	0.453682	0.438428	0.42488	1.42745	1.36953	1.35513	1.34246	0.528322	0.187343	2.74062	0.00613227	0.0379246	ACATATGT;GCTATCGA;GACGTAAG	ACATCTAG;GTTGGTAG;AGCGCTCG;AGGCCTGA	Descr_Genotype_Rank_vs_Tcl_N11	6.92259	7.42654	Sum	59,0	DESeq2	~Descr_Genotype	N11	Descr_Genotype	Rank	Tcl
Blcap	26.5309	0.122127	0.131866	0.0689918	0.0806455	1.08834	1.09571	1.04898	1.05749	0.103378	0.293236	0.416481	0.677058	0.830982	ACATATGT;GCTATCGA;GACGTAAG	ACATCTAG;GTTGGTAG;AGCGCTCG;AGGCCTGA	Descr_Genotype_Rank_vs_Tcl_N11	4.80358	4.93091	Sum	59,0	DESeq2	~Descr_Genotype	N11	Descr_Genotype	Rank	Tcl
Blk	448.393	0.00582075	0.024599	0.00506202	0.00515036	1.00404	1.0172	1.00351	1.00358	0.0112711	0.146897	0.0396247	0.968392	0.987537	ACATATGT;GCTATCGA;GACGTAAG	ACATCTAG;GTTGGTAG;AGCGCTCG;AGGCCTGA	Descr_Genotype_Rank_vs_Tcl_N11	8.96136	8.9904	Sum	59,0	DESeq2	~Descr_Genotype	N11	Descr_Genotype	Rank	Tcl
Blm	21.6501	-1.19638	-0.724574	-0.995661	-0.742342	-2.29164	-1.65241	-1.99399	-1.67289	-1.16548	0.350046	-3.41777	0.000631363	0.00714327	ACATATGT;GCTATCGA;GACGTAAG	ACATCTAG;GTTGGTAG;AGCGCTCG;AGGCCTGA	Descr_Genotype_Rank_vs_Tcl_N11	5.28298	4.17923	Sum	59,0	DESeq2	~Descr_Genotype	N11	Descr_Genotype	Rank	Tcl
Blmh	106.326	-0.542685	-0.478284	-0.477064	-0.461123	-1.45668	-1.39309	-1.39191	-1.37661	-0.547251	0.172728	-3.14185	0.00167884	0.014786	ACATATGT;GCTATCGA;GACGTAAG	ACATCTAG;GTTGGTAG;AGCGCTCG;AGGCCTGA	Descr_Genotype_Rank_vs_Tcl_N11	7.04951	6.4983	Sum	59,0	DESeq2	~Descr_Genotype	N11	Descr_Genotype	Rank	Tcl
Blnk	673.032	0.200966	0.190354	0.181323	0.185624	1.14947	1.14104	1.13392	1.13731	0.205139	0.117097	1.71624	0.086119	0.243104	ACATATGT;GCTATCGA;GACGTAAG	ACATCTAG;GTTGGTAG;AGCGCTCG;AGGCCTGA	Descr_Genotype_Rank_vs_Tcl_N11	9.28307	9.492	Sum	59,0	DESeq2	~Descr_Genotype	N11	Descr_Genotype	Rank	Tcl
Bloc1s1	23.6965	0.28955	0.192568	0.158879	0.181234	1.22226	1.1428	1.11642	1.13385	0.278974	0.316846	0.913851	0.360795	0.583899	ACATATGT;GCTATCGA;GACGTAAG	ACATCTAG;GTTGGTAG;AGCGCTCG;AGGCCTGA	Descr_Genotype_Rank_vs_Tcl_N11	4.41951	4.67431	Sum	59,0	DESeq2	~Descr_Genotype	N11	Descr_Genotype	Rank	Tcl
Bloc1s2	123.473	-0.707665	-0.602774	-0.639128	-0.595914	-1.63316	-1.51863	-1.55739	-1.51143	-0.711061	0.179607	-3.94008	8.14536e-05	0.00152279	ACATATGT;GCTATCGA;GACGTAAG	ACATCTAG;GTTGGTAG;AGCGCTCG;AGGCCTGA	Descr_Genotype_Rank_vs_Tcl_N11	7.44801	6.75871	Sum	59,0	DESeq2	~Descr_Genotype	N11	Descr_Genotype	Rank	Tcl
Bloc1s3	9.65812	-0.64209	-0.295916	-0.251563	-0.28345	-1.56059	-1.22766	-1.1905	-1.2171	-0.642079	0.468345	-1.37098	0.170383	0.375948	ACATATGT;GCTATCGA;GACGTAAG	ACATCTAG;GTTGGTAG;AGCGCTCG;AGGCCTGA	Descr_Genotype_Rank_vs_Tcl_N11	3.81444	3.1929	Sum	59,0	DESeq2	~Descr_Genotype	N11	Descr_Genotype	Rank	Tcl
Bloc1s4	72.9624	0.273665	0.229468	0.185647	0.200389	1.20887	1.1724	1.13733	1.14901	0.256577	0.247193	1.10709	0.268256	0.495147	ACATATGT;GCTATCGA;GACGTAAG	ACATCTAG;GTTGGTAG;AGCGCTCG;AGGCCTGA	Descr_Genotype_Rank_vs_Tcl_N11	6.11175	6.31973	Sum	59,0	DESeq2	~Descr_Genotype	N11	Descr_Genotype	Rank	Tcl
Bloc1s5	24.7059	0.0107415	0.012613	0.00563419	0.00640428	1.00747	1.00878	1.00391	1.00445	0.0129508	0.336937	0.0318798	0.974568	0.989441	ACATATGT;GCTATCGA;GACGTAAG	ACATCTAG;GTTGGTAG;AGCGCTCG;AGGCCTGA	Descr_Genotype_Rank_vs_Tcl_N11	4.63779	4.66972	Sum	59,0	DESeq2	~Descr_Genotype	N11	Descr_Genotype	Rank	Tcl
Bloc1s6	62.0672	0.0819113	0.0827397	0.0569765	0.0632324	1.05842	1.05903	1.04028	1.0448	0.0783457	0.221688	0.369489	0.711763	0.851921	ACATATGT;GCTATCGA;GACGTAAG	ACATCTAG;GTTGGTAG;AGCGCTCG;AGGCCTGA	Descr_Genotype_Rank_vs_Tcl_N11	5.97529	6.06222	Sum	59,0	DESeq2	~Descr_Genotype	N11	Descr_Genotype	Rank	Tcl
Bloc1s6os	4.8406	-0.887678	-0.237928	-0.216381	-0.268256	-1.8502	-1.1793	-1.16182	-1.20435	-0.898536	0.645562	-1.37505	0.169117	0.374247	ACATATGT;GCTATCGA;GACGTAAG	ACATCTAG;GTTGGTAG;AGCGCTCG;AGGCCTGA	Descr_Genotype_Rank_vs_Tcl_N11	3.12617	2.23826	Sum	59,0	DESeq2	~Descr_Genotype	N11	Descr_Genotype	Rank	Tcl
Blvra	68.4226	-0.356671	-0.276697	-0.251934	-0.265051	-1.28047	-1.21142	-1.1908	-1.20168	-0.373311	0.240597	-1.48244	0.138223	0.328561	ACATATGT;GCTATCGA;GACGTAAG	ACATCTAG;GTTGGTAG;AGCGCTCG;AGGCCTGA	Descr_Genotype_Rank_vs_Tcl_N11	6.27255	5.93656	Sum	59,0	DESeq2	~Descr_Genotype	N11	Descr_Genotype	Rank	Tcl
Blvrb	228.015	-1.35678	-1.17381	-1.29808	-1.18828	-2.56112	-2.25607	-2.45901	-2.2788	-1.3465	0.207132	-6.5503	5.74198e-11	1.00246e-08	ACATATGT;GCTATCGA;GACGTAAG	ACATCTAG;GTTGGTAG;AGCGCTCG;AGGCCTGA	Descr_Genotype_Rank_vs_Tcl_N11	8.23071	6.88535	Sum	59,0	DESeq2	~Descr_Genotype	N11	Descr_Genotype	Rank	Tcl
Blzf1	28.6254	-0.0126474	-0.0142301	-0.00659536	-0.0081967	-1.00881	-1.00991	-1.00458	-1.0057	-0.00756941	0.301278	-0.0419791	0.966515	0.986904	ACATATGT;GCTATCGA;GACGTAAG	ACATCTAG;GTTGGTAG;AGCGCTCG;AGGCCTGA	Descr_Genotype_Rank_vs_Tcl_N11	4.8308	4.85393	Sum	59,0	DESeq2	~Descr_Genotype	N11	Descr_Genotype	Rank	Tcl
Bmf	7.70435	0.592011	-0.012987	0.129667	0.172445	1.50735	-1.00904	1.09404	1.12697	0.585102	0.655548	0.903078	0.366484	0.589241	ACATATGT;GCTATCGA;GACGTAAG	ACATCTAG;GTTGGTAG;AGCGCTCG;AGGCCTGA	Descr_Genotype_Rank_vs_Tcl_N11	2.30669	2.6202	Sum	59,0	DESeq2	~Descr_Genotype	N11	Descr_Genotype	Rank	Tcl
Bmi1	39.9169	1.04442	0.756346	0.902947	0.730819	2.06253	1.68921	1.86988	1.65958	0.993757	0.284609	3.66966	0.000242875	0.00347121	ACATATGT;GCTATCGA;GACGTAAG	ACATCTAG;GTTGGTAG;AGCGCTCG;AGGCCTGA	Descr_Genotype_Rank_vs_Tcl_N11	4.69345	5.68709	Sum	59,0	DESeq2	~Descr_Genotype	N11	Descr_Genotype	Rank	Tcl
Bmp2k	103.95	0.79353	0.655554	0.704635	0.63002	1.73331	1.57522	1.62973	1.54759	0.808294	0.213007	3.72536	0.000195033	0.0029949	ACATATGT;GCTATCGA;GACGTAAG	ACATCTAG;GTTGGTAG;AGCGCTCG;AGGCCTGA	Descr_Genotype_Rank_vs_Tcl_N11	6.09377	6.92828	Sum	59,0	DESeq2	~Descr_Genotype	N11	Descr_Genotype	Rank	Tcl
Bmp6	5.64464	-2.1833	-0.552709	-0.926831	-0.546877	-4.5419	-1.46684	-1.9011	-1.46092	-2.1699	0.866514	-2.51963	0.0117477	0.0611192	ACATATGT;GCTATCGA;GACGTAAG	ACATCTAG;GTTGGTAG;AGCGCTCG;AGGCCTGA	Descr_Genotype_Rank_vs_Tcl_N11	3.0184	1.92524	Sum	59,0	DESeq2	~Descr_Genotype	N11	Descr_Genotype	Rank	Tcl
Bmpr1a	5.96638	-4.30914	-1.35076	-3.84679	-2.95167	-19.8235	-2.55046	-14.388	-7.73644	-4.38416	0.986065	-4.37004	1.24225e-05	0.000337251	ACATATGT;GCTATCGA;GACGTAAG	ACATCTAG;GTTGGTAG;AGCGCTCG;AGGCCTGA	Descr_Genotype_Rank_vs_Tcl_N11	3.97049	0.749582	Sum	59,0	DESeq2	~Descr_Genotype	N11	Descr_Genotype	Rank	Tcl
Bmpr2	6.55598	-0.984643	-0.317228	-0.283611	-0.325252	-1.97882	-1.24593	-1.21724	-1.25288	-1.07148	0.607529	-1.62073	0.105075	0.275441	ACATATGT;GCTATCGA;GACGTAAG	ACATCTAG;GTTGGTAG;AGCGCTCG;AGGCCTGA	Descr_Genotype_Rank_vs_Tcl_N11	3.47856	2.48462	Sum	59,0	DESeq2	~Descr_Genotype	N11	Descr_Genotype	Rank	Tcl
Bms1	53.8001	0.17353	0.1269	0.117531	0.130173	1.12782	1.09194	1.08488	1.09443	0.167079	0.235604	0.736535	0.461405	0.672024	ACATATGT;GCTATCGA;GACGTAAG	ACATCTAG;GTTGGTAG;AGCGCTCG;AGGCCTGA	Descr_Genotype_Rank_vs_Tcl_N11	5.61309	5.76665	Sum	59,0	DESeq2	~Descr_Genotype	N11	Descr_Genotype	Rank	Tcl
Bmt2	41.0725	0.8024	0.53213	0.551056	0.48033	1.744	1.44606	1.46516	1.39506	0.767609	0.342623	2.34193	0.0191844	0.0869619	ACATATGT;GCTATCGA;GACGTAAG	ACATCTAG;GTTGGTAG;AGCGCTCG;AGGCCTGA	Descr_Genotype_Rank_vs_Tcl_N11	4.89686	5.62252	Sum	59,0	DESeq2	~Descr_Genotype	N11	Descr_Genotype	Rank	Tcl
Bmyc	123.151	1.10199	0.821005	0.995897	0.833338	2.14651	1.76664	1.99432	1.7818	1.06062	0.252499	4.36435	1.27504e-05	0.000344502	ACATATGT;GCTATCGA;GACGTAAG	ACATCTAG;GTTGGTAG;AGCGCTCG;AGGCCTGA	Descr_Genotype_Rank_vs_Tcl_N11	5.99763	7.18079	Sum	59,0	DESeq2	~Descr_Genotype	N11	Descr_Genotype	Rank	Tcl
Bnip1	80.4187	-0.406873	-0.286514	-0.300406	-0.306645	-1.32581	-1.21969	-1.23149	-1.23683	-0.389459	0.234152	-1.73764	0.0822739	0.236186	ACATATGT;GCTATCGA;GACGTAAG	ACATCTAG;GTTGGTAG;AGCGCTCG;AGGCCTGA	Descr_Genotype_Rank_vs_Tcl_N11	6.69528	6.32926	Sum	59,0	DESeq2	~Descr_Genotype	N11	Descr_Genotype	Rank	Tcl
Bnip2	90.802	-0.124824	-0.102987	-0.0872191	-0.0969067	-1.09037	-1.07399	-1.06232	-1.06948	-0.126619	0.21895	-0.570104	0.568607	0.754685	ACATATGT;GCTATCGA;GACGTAAG	ACATCTAG;GTTGGTAG;AGCGCTCG;AGGCCTGA	Descr_Genotype_Rank_vs_Tcl_N11	6.57023	6.399	Sum	59,0	DESeq2	~Descr_Genotype	N11	Descr_Genotype	Rank	Tcl
Bnip3	21.3901	-0.171156	-0.235638	-0.0725863	-0.0908731	-1.12596	-1.17743	-1.0516	-1.06501	-0.221552	0.385907	-0.443517	0.657392	0.817454	ACATATGT;GCTATCGA;GACGTAAG	ACATCTAG;GTTGGTAG;AGCGCTCG;AGGCCTGA	Descr_Genotype_Rank_vs_Tcl_N11	4.10888	3.95119	Sum	59,0	DESeq2	~Descr_Genotype	N11	Descr_Genotype	Rank	Tcl
Bnip3l	56.2886	0.152588	0.110783	0.0983939	0.111546	1.11156	1.07981	1.07058	1.08039	0.131153	0.24768	0.61607	0.537848	0.73201	ACATATGT;GCTATCGA;GACGTAAG	ACATCTAG;GTTGGTAG;AGCGCTCG;AGGCCTGA	Descr_Genotype_Rank_vs_Tcl_N11	5.68153	5.8336	Sum	59,0	DESeq2	~Descr_Genotype	N11	Descr_Genotype	Rank	Tcl
Bod1	17.3842	0.464418	0.287619	0.227918	0.253549	1.37976	1.22062	1.17114	1.19214	0.473614	0.375933	1.23538	0.216691	0.435839	ACATATGT;GCTATCGA;GACGTAAG	ACATCTAG;GTTGGTAG;AGCGCTCG;AGGCCTGA	Descr_Genotype_Rank_vs_Tcl_N11	3.88824	4.3579	Sum	59,0	DESeq2	~Descr_Genotype	N11	Descr_Genotype	Rank	Tcl
Bod1l	201.481	0.814237	0.673834	0.725657	0.646283	1.75837	1.59531	1.65365	1.56513	0.823448	0.213656	3.81097	0.000138423	0.00226606	ACATATGT;GCTATCGA;GACGTAAG	ACATCTAG;GTTGGTAG;AGCGCTCG;AGGCCTGA	Descr_Genotype_Rank_vs_Tcl_N11	7.14727	7.97522	Sum	59,0	DESeq2	~Descr_Genotype	N11	Descr_Genotype	Rank	Tcl
Bola1	71.8693	-0.506443	-0.397728	-0.379498	-0.373285	-1.42054	-1.31743	-1.30089	-1.2953	-0.507076	0.24536	-2.06409	0.0390095	0.142662	ACATATGT;GCTATCGA;GACGTAAG	ACATCTAG;GTTGGTAG;AGCGCTCG;AGGCCTGA	Descr_Genotype_Rank_vs_Tcl_N11	6.46329	5.93092	Sum	59,0	DESeq2	~Descr_Genotype	N11	Descr_Genotype	Rank	Tcl
Bola2	424.409	-0.49938	-0.44647	-0.462246	-0.452881	-1.41361	-1.3627	-1.37769	-1.36877	-0.504989	0.131302	-3.8033	0.000142782	0.00232801	ACATATGT;GCTATCGA;GACGTAAG	ACATCTAG;GTTGGTAG;AGCGCTCG;AGGCCTGA	Descr_Genotype_Rank_vs_Tcl_N11	9.18842	8.69333	Sum	59,0	DESeq2	~Descr_Genotype	N11	Descr_Genotype	Rank	Tcl
Bola3	155.639	-0.315197	-0.269122	-0.277301	-0.28133	-1.24418	-1.20507	-1.21193	-1.21531	-0.314893	0.141565	-2.22652	0.0259796	0.108508	ACATATGT;GCTATCGA;GACGTAAG	ACATCTAG;GTTGGTAG;AGCGCTCG;AGGCCTGA	Descr_Genotype_Rank_vs_Tcl_N11	7.65497	7.34066	Sum	59,0	DESeq2	~Descr_Genotype	N11	Descr_Genotype	Rank	Tcl
Bop1	81.7467	-0.576498	-0.46692	-0.482988	-0.458271	-1.49122	-1.38216	-1.39764	-1.37389	-0.579442	0.209046	-2.75776	0.00581988	0.0364286	ACATATGT;GCTATCGA;GACGTAAG	ACATCTAG;GTTGGTAG;AGCGCTCG;AGGCCTGA	Descr_Genotype_Rank_vs_Tcl_N11	6.76195	6.18495	Sum	59,0	DESeq2	~Descr_Genotype	N11	Descr_Genotype	Rank	Tcl
Bora	23.9236	0.0190759	0.0184699	0.00974213	0.0111581	1.01331	1.01288	1.00678	1.00776	0.0294899	0.345013	0.0552903	0.955907	0.982456	ACATATGT;GCTATCGA;GACGTAAG	ACATCTAG;GTTGGTAG;AGCGCTCG;AGGCCTGA	Descr_Genotype_Rank_vs_Tcl_N11	4.60802	4.61819	Sum	59,0	DESeq2	~Descr_Genotype	N11	Descr_Genotype	Rank	Tcl
Borcs5	28.7551	-0.000684176	0.0126626	-0.000114094	-0.000466289	-1.00047	1.00882	-1.00008	-1.00032	-0.0299023	0.279268	-0.00244989	0.998045	0.998926	ACATATGT;GCTATCGA;GACGTAAG	ACATCTAG;GTTGGTAG;AGCGCTCG;AGGCCTGA	Descr_Genotype_Rank_vs_Tcl_N11	4.9317	4.93494	Sum	59,0	DESeq2	~Descr_Genotype	N11	Descr_Genotype	Rank	Tcl
Borcs6	32.2811	0.707481	0.470064	0.508199	0.4578	1.63295	1.38517	1.42227	1.37345	0.676881	0.306724	2.30657	0.0210786	0.0928932	ACATATGT;GCTATCGA;GACGTAAG	ACATCTAG;GTTGGTAG;AGCGCTCG;AGGCCTGA	Descr_Genotype_Rank_vs_Tcl_N11	4.57348	5.20288	Sum	59,0	DESeq2	~Descr_Genotype	N11	Descr_Genotype	Rank	Tcl
Borcs7	71.4838	-0.242619	-0.165036	-0.184631	-0.195894	-1.18314	-1.12119	-1.13653	-1.14543	-0.226423	0.199313	-1.21728	0.223499	0.444181	ACATATGT;GCTATCGA;GACGTAAG	ACATCTAG;GTTGGTAG;AGCGCTCG;AGGCCTGA	Descr_Genotype_Rank_vs_Tcl_N11	6.50911	6.30743	Sum	59,0	DESeq2	~Descr_Genotype	N11	Descr_Genotype	Rank	Tcl
Borcs8	93.3538	-0.528988	-0.429135	-0.450226	-0.435044	-1.44292	-1.34643	-1.36625	-1.35195	-0.545749	0.190811	-2.77231	0.00556601	0.0352937	ACATATGT;GCTATCGA;GACGTAAG	ACATCTAG;GTTGGTAG;AGCGCTCG;AGGCCTGA	Descr_Genotype_Rank_vs_Tcl_N11	7.00342	6.4862	Sum	59,0	DESeq2	~Descr_Genotype	N11	Descr_Genotype	Rank	Tcl
Bpgm	40.5429	-0.194727	-0.156717	-0.0870767	-0.106933	-1.14451	-1.11475	-1.06222	-1.07694	-0.199909	0.371842	-0.523682	0.6005	0.775853	ACATATGT;GCTATCGA;GACGTAAG	ACATCTAG;GTTGGTAG;AGCGCTCG;AGGCCTGA	Descr_Genotype_Rank_vs_Tcl_N11	5.35624	5.14696	Sum	59,0	DESeq2	~Descr_Genotype	N11	Descr_Genotype	Rank	Tcl
Bphl	28.401	-0.258961	-0.191854	-0.145061	-0.166573	-1.19662	-1.14223	-1.10578	-1.12239	-0.274526	0.304975	-0.849124	0.395812	0.618092	ACATATGT;GCTATCGA;GACGTAAG	ACATCTAG;GTTGGTAG;AGCGCTCG;AGGCCTGA	Descr_Genotype_Rank_vs_Tcl_N11	4.98297	4.7118	Sum	59,0	DESeq2	~Descr_Genotype	N11	Descr_Genotype	Rank	Tcl
Bpnt1	29.2933	-0.625911	-0.434015	-0.451969	-0.423893	-1.54319	-1.35099	-1.36791	-1.34154	-0.606565	0.285278	-2.19404	0.0282327	0.114423	ACATATGT;GCTATCGA;GACGTAAG	ACATCTAG;GTTGGTAG;AGCGCTCG;AGGCCTGA	Descr_Genotype_Rank_vs_Tcl_N11	5.35048	4.73409	Sum	59,0	DESeq2	~Descr_Genotype	N11	Descr_Genotype	Rank	Tcl
Bptf	204.801	0.72034	0.602195	0.639322	0.585768	1.64757	1.51802	1.5576	1.50084	0.728035	0.199012	3.61957	0.000295093	0.00401872	ACATATGT;GCTATCGA;GACGTAAG	ACATCTAG;GTTGGTAG;AGCGCTCG;AGGCCTGA	Descr_Genotype_Rank_vs_Tcl_N11	7.18308	7.91178	Sum	59,0	DESeq2	~Descr_Genotype	N11	Descr_Genotype	Rank	Tcl
Braf	20.8165	0.893561	0.578527	0.652134	0.531475	1.85776	1.49332	1.57149	1.44541	0.919815	0.348352	2.56511	0.0103144	0.055583	ACATATGT;GCTATCGA;GACGTAAG	ACATCTAG;GTTGGTAG;AGCGCTCG;AGGCCTGA	Descr_Genotype_Rank_vs_Tcl_N11	3.84346	4.71421	Sum	59,0	DESeq2	~Descr_Genotype	N11	Descr_Genotype	Rank	Tcl
Brap	49.5675	0.324114	0.255453	0.226221	0.240745	1.2519	1.19371	1.16977	1.1816	0.317416	0.240683	1.34664	0.178095	0.38665	ACATATGT;GCTATCGA;GACGTAAG	ACATCTAG;GTTGGTAG;AGCGCTCG;AGGCCTGA	Descr_Genotype_Rank_vs_Tcl_N11	5.41756	5.75811	Sum	59,0	DESeq2	~Descr_Genotype	N11	Descr_Genotype	Rank	Tcl
Brat1	12.452	0.0159875	-0.054004	0.00533929	0.00687741	1.01114	-1.03814	1.00371	1.00478	0.0369836	0.474461	0.0336961	0.973119	0.989247	ACATATGT;GCTATCGA;GACGTAAG	ACATCTAG;GTTGGTAG;AGCGCTCG;AGGCCTGA	Descr_Genotype_Rank_vs_Tcl_N11	3.5664	3.535	Sum	59,0	DESeq2	~Descr_Genotype	N11	Descr_Genotype	Rank	Tcl
Brca1	10.1051	-0.282411	-0.145858	-0.0815149	-0.107474	-1.21623	-1.10639	-1.05813	-1.07734	-0.214982	0.52854	-0.534322	0.593119	0.770987	ACATATGT;GCTATCGA;GACGTAAG	ACATCTAG;GTTGGTAG;AGCGCTCG;AGGCCTGA	Descr_Genotype_Rank_vs_Tcl_N11	3.12499	3.28745	Sum	59,0	DESeq2	~Descr_Genotype	N11	Descr_Genotype	Rank	Tcl
Brca2	18.1074	0.0415262	0.0244084	0.0178964	0.0224927	1.0292	1.01706	1.01248	1.01571	0.066219	0.377311	0.110058	0.912363	0.961238	ACATATGT;GCTATCGA;GACGTAAG	ACATCTAG;GTTGGTAG;AGCGCTCG;AGGCCTGA	Descr_Genotype_Rank_vs_Tcl_N11	4.14773	4.20314	Sum	59,0	DESeq2	~Descr_Genotype	N11	Descr_Genotype	Rank	Tcl
Brcc3	91.3547	0.0714048	0.0608125	0.0556495	0.0599751	1.05074	1.04305	1.03933	1.04245	0.0655225	0.177869	0.401447	0.688091	0.836486	ACATATGT;GCTATCGA;GACGTAAG	ACATCTAG;GTTGGTAG;AGCGCTCG;AGGCCTGA	Descr_Genotype_Rank_vs_Tcl_N11	6.4775	6.54063	Sum	59,0	DESeq2	~Descr_Genotype	N11	Descr_Genotype	Rank	Tcl
Brd1	100.634	-0.0364338	-0.0414391	-0.0250449	-0.0282822	-1.02558	-1.02914	-1.01751	-1.0198	-0.0295998	0.218938	-0.166411	0.867833	0.941992	ACATATGT;GCTATCGA;GACGTAAG	ACATCTAG;GTTGGTAG;AGCGCTCG;AGGCCTGA	Descr_Genotype_Rank_vs_Tcl_N11	6.61736	6.58256	Sum	59,0	DESeq2	~Descr_Genotype	N11	Descr_Genotype	Rank	Tcl
Brd2	402.101	0.278548	0.247215	0.245389	0.2487	1.21297	1.18691	1.18541	1.18814	0.266308	0.141277	1.97164	0.0486506	0.164734	ACATATGT;GCTATCGA;GACGTAAG	ACATCTAG;GTTGGTAG;AGCGCTCG;AGGCCTGA	Descr_Genotype_Rank_vs_Tcl_N11	8.40717	8.68025	Sum	59,0	DESeq2	~Descr_Genotype	N11	Descr_Genotype	Rank	Tcl
Brd3	248.147	0.0767377	0.0517398	0.0560322	0.0610539	1.05463	1.03651	1.0396	1.04323	0.0856456	0.206648	0.371346	0.71038	0.851085	ACATATGT;GCTATCGA;GACGTAAG	ACATCTAG;GTTGGTAG;AGCGCTCG;AGGCCTGA	Descr_Genotype_Rank_vs_Tcl_N11	7.77406	7.88228	Sum	59,0	DESeq2	~Descr_Genotype	N11	Descr_Genotype	Rank	Tcl
Brd4	325.28	0.720769	0.613987	0.650236	0.601946	1.64806	1.53048	1.56942	1.51776	0.723306	0.184476	3.9071	9.34089e-05	0.00167752	ACATATGT;GCTATCGA;GACGTAAG	ACATCTAG;GTTGGTAG;AGCGCTCG;AGGCCTGA	Descr_Genotype_Rank_vs_Tcl_N11	7.84616	8.54186	Sum	59,0	DESeq2	~Descr_Genotype	N11	Descr_Genotype	Rank	Tcl
Brd7	167.387	0.00870395	0.00717478	0.00708066	0.00762196	1.00605	1.00499	1.00492	1.0053	0.0167073	0.153425	0.0567309	0.95476	0.981996	ACATATGT;GCTATCGA;GACGTAAG	ACATCTAG;GTTGGTAG;AGCGCTCG;AGGCCTGA	Descr_Genotype_Rank_vs_Tcl_N11	7.36292	7.37071	Sum	59,0	DESeq2	~Descr_Genotype	N11	Descr_Genotype	Rank	Tcl
Brd8	135.475	0.198116	0.181802	0.166701	0.172629	1.1472	1.1343	1.12249	1.12711	0.207266	0.156599	1.26512	0.205829	0.422559	ACATATGT;GCTATCGA;GACGTAAG	ACATCTAG;GTTGGTAG;AGCGCTCG;AGGCCTGA	Descr_Genotype_Rank_vs_Tcl_N11	6.99809	7.20172	Sum	59,0	DESeq2	~Descr_Genotype	N11	Descr_Genotype	Rank	Tcl
Brd9	136.685	0.23574	0.161718	0.157085	0.172419	1.17751	1.11862	1.11503	1.12695	0.253258	0.247623	0.952013	0.34109	0.568387	ACATATGT;GCTATCGA;GACGTAAG	ACATCTAG;GTTGGTAG;AGCGCTCG;AGGCCTGA	Descr_Genotype_Rank_vs_Tcl_N11	6.75124	7.07174	Sum	59,0	DESeq2	~Descr_Genotype	N11	Descr_Genotype	Rank	Tcl
Brf1	50.9835	0.201355	0.158018	0.134488	0.151771	1.14978	1.11575	1.0977	1.11093	0.184067	0.233378	0.862784	0.388256	0.610832	ACATATGT;GCTATCGA;GACGTAAG	ACATCTAG;GTTGGTAG;AGCGCTCG;AGGCCTGA	Descr_Genotype_Rank_vs_Tcl_N11	5.57314	5.74322	Sum	59,0	DESeq2	~Descr_Genotype	N11	Descr_Genotype	Rank	Tcl
Brf2	22.9796	-0.395085	-0.272011	-0.214524	-0.239457	-1.31502	-1.20749	-1.16032	-1.18055	-0.414176	0.331179	-1.19297	0.232883	0.455333	ACATATGT;GCTATCGA;GACGTAAG	ACATCTAG;GTTGGTAG;AGCGCTCG;AGGCCTGA	Descr_Genotype_Rank_vs_Tcl_N11	4.72538	4.36913	Sum	59,0	DESeq2	~Descr_Genotype	N11	Descr_Genotype	Rank	Tcl
Bri3	27.4929	0.213279	0.211078	0.120852	0.138061	1.15932	1.15755	1.08738	1.10043	0.229027	0.302085	0.706026	0.480172	0.686358	ACATATGT;GCTATCGA;GACGTAAG	ACATCTAG;GTTGGTAG;AGCGCTCG;AGGCCTGA	Descr_Genotype_Rank_vs_Tcl_N11	4.8558	5.08498	Sum	59,0	DESeq2	~Descr_Genotype	N11	Descr_Genotype	Rank	Tcl
Bri3bp	142.548	-0.61832	-0.49701	-0.540746	-0.508394	-1.53509	-1.41129	-1.45472	-1.42247	-0.604924	0.191722	-3.22509	0.00125934	0.0119991	ACATATGT;GCTATCGA;GACGTAAG	ACATCTAG;GTTGGTAG;AGCGCTCG;AGGCCTGA	Descr_Genotype_Rank_vs_Tcl_N11	7.67037	7.11006	Sum	59,0	DESeq2	~Descr_Genotype	N11	Descr_Genotype	Rank	Tcl
Brip1	11.1338	-1.15938	-0.517557	-0.78643	-0.565395	-2.23361	-1.43153	-1.7248	-1.47979	-1.13463	0.447276	-2.59209	0.00953935	0.0523978	ACATATGT;GCTATCGA;GACGTAAG	ACATCTAG;GTTGGTAG;AGCGCTCG;AGGCCTGA	Descr_Genotype_Rank_vs_Tcl_N11	4.44898	3.40821	Sum	59,0	DESeq2	~Descr_Genotype	N11	Descr_Genotype	Rank	Tcl
[truncated: 10,068 more rows]
